# Supplementary material for: Crystal structure of (2,11-di­aza­[3.3](2,6)pyridino­phane-κ 4 N,N′,N′′,N′′′)(1,6,7,12-tetra­aza­perylene-κ 2 N 1,N 12)ruthenium(II) bis­(hexa­fluorido­phosphate) aceto­nitrile 1.422-solvate
Source: Acta Crystallogr Sect E Struct Rep Online. 2014 Sep 30;70(Pt 10):265–8. doi: 10.1107/S1600536814021060 (PMC4257199; doi:10.1107/S1600536814021060)
Supplement: Supplementary file 1 [file e-70-00265-sup1.cif]

##############################################################################
#                                                                            #
# This CIF contains the data in a paper accepted for publication in          #
# Acta Crystallographica Section E. It conforms to the requirements of       #
# Notes for Authors for Acta Crystallographica Section E, and has been       #
# peer reviewed under the auspices of the IUCr Commission on Journals.       #
#                                                                            #
# Full details of the Crystallographic Information File format               #
# are given in the paper "The Crystallographic Information File (CIF):       #
# a New Standard Archive File for Crystallography" by S. R. Hall, F. H.      #
# Allen and I. D. Brown [Acta Cryst. (1991), A47, 655-685].                  #
#                                                                            #
# The current version of the core CIF dictionary is obtainable from          #
# ftp://ftp.iucr.org/pub/cif_core.dic.                                       #
#                                                                            #
# Software is freely available for graphical display of the structure(s)     #
# in this CIF. For information consult the CIF software page                 #
# http://www.iucr.org/resources/cif/software.                                #
#                                                                            #
# This file may be used for bona fide research purposes within the           #
# scientific community so long as proper attribution is given to the journal # 
# article from which it was obtained.                                        #
#                                                                            #
##############################################################################
data_global
_audit_creation_method     'SHELXL-2013'
_journal_data_validation_number     ?
_journal_date_recd_electronic     2014-09-05
_journal_date_accepted     2014-09-22
_journal_name_full     'Acta Crystallographica, Section E'
_journal_year     2014
_journal_volume     70
_journal_issue     10
_journal_page_first     265
_journal_page_last     268
_journal_paper_category     GM
_journal_paper_doi     10.1107/S1600536814021060
_journal_coeditor_code     ZL2602
_publ_contact_author_name     'Schilde, U.'
_publ_contact_author_address
;
Universit\"at Potsdam
Institut f\"ur Chemie
Anorganische Chemie
Karl-Liebknecht-Str. 24-25
D-14476 Potsdam
Germany
;
_publ_contact_author_email     'us@chem.uni-potsdam.de'
_publ_contact_author_fax     '+49 (0) 331 977 5239'
_publ_contact_author_phone     '+49 (0) 331 977 5188'
_publ_section_title
;\
Crystal structure of
(2,11-diaza[3.3](2,6)pyridinophane-\
\k^4^<i>N</i>,<i>N</i>',<i>N</i>'',<i>N</i>''')(1,6,7,12-tetraazaperylene-\
\k^2^<i>N</i>^1^,<i>N</i>^12^)ruthenium(II) bis(hexafluoridophosphate) 
acetonitrile 1.422-solvate
;
_publ_section_title_footnote     .
loop_
    _publ_author_name
    _publ_author_address
    'Brietzke, Thomas'
;
 Universit\"at Potsdam
 Institut f\"ur Chemie
 Anorganische Chemie
 Karl-Liebknecht-Str. 24-25
 D-14476 Potsdam
 Germany
;
    'Rottke, Falko Otto'
;
 Universit\"at Potsdam
 Institut f\"ur Chemie
 Anorganische Chemie
 Karl-Liebknecht-Str. 24-25
 D-14476 Potsdam
 Germany
;
    'Kelling, Alexandra'
;
 Universit\"at Potsdam
 Institut f\"ur Chemie
 Anorganische Chemie
 Karl-Liebknecht-Str. 24-25
 D-14476 Potsdam
 Germany
;
    'Schilde, Uwe'
;
 Universit\"at Potsdam
 Institut f\"ur Chemie
 Anorganische Chemie
 Karl-Liebknecht-Str. 24-25
 D-14476 Potsdam
 Germany
;
    'Holdt, Hans-J\"urgen'
;
 Universit\"at Potsdam
 Institut f\"ur Chemie
 Anorganische Chemie
 Karl-Liebknecht-Str. 24-25
 D-14476 Potsdam
 Germany
;
_publ_section_synopsis
;
The highlighted ruthenium complex forms discrete dimers by \p--\p stacking
interactions and hydrogen bonds. This combination of interactions results in
an unusual nearly face-to-face \p--\p stacking mode.
;
data_I
_database_code_depnum_ccdc_archive 'CCDC 1025408'
_audit_creation_method     SHELXL-2014
_chemical_name_systematic
;
(2,11-Diaza[3.3](2,6)pyridinophane-\
\k^4^<i>N</i>,<i>N</i>',<i>N</i>'',<i>N</i>''')(1,6,7,12-tetraazaperylene-\
\k^2^<i>N</i>^1^,<i>N</i>^12^)ruthenium(II) bis(hexafluoridophosphate) 
acetonitrile 1.422-solvate
;
_chemical_name_common     ?
_chemical_formula_moiety     'C30 H24 N8 Ru, 2(P F6), 1.422(C2 H3 N)'
_chemical_formula_sum     'C32.84 H28.27 F12 N9.42 P2 Ru'
_chemical_formula_iupac
                          '[Ru (C14 H16 N4) (C16 H8 N4)] (P F6)2 , 1.422C2 H3 N'
_chemical_formula_weight     946.11
_chemical_melting_point     ?
_shelx_space_group_comment
;
The symmetry employed for this shelxl refinement is uniquely defined
by the following loop, which should always be used as a source of
symmetry information in preference to the above space-group names.
They are only intended as comments.
;
_space_group_crystal_system     monoclinic
_space_group_name_H-M_alt     'P 21/n'
_space_group_name_Hall     '-P 2yn'
loop_
    _space_group_symop_operation_xyz
    'x, y, z'
    '-x+1/2, y+1/2, -z+1/2'
    '-x, -y, -z'
    'x-1/2, -y-1/2, z-1/2'
_cell_length_a     11.7027(3)
_cell_length_b     21.7157(7)
_cell_length_c     13.9377(4)
_cell_angle_alpha     90
_cell_angle_beta     97.938(2)
_cell_angle_gamma     90
_cell_volume     3508.08(18)
_cell_formula_units_Z     4
_cell_measurement_reflns_used     63561
_cell_measurement_theta_min     1.47
_cell_measurement_theta_max     29.59
_cell_measurement_temperature     150(2)
_exptl_crystal_description     'prism'
_exptl_crystal_colour     'dark green'
_exptl_crystal_size_max     1.300
_exptl_crystal_size_mid     0.650
_exptl_crystal_size_min     0.310
_exptl_crystal_density_diffrn     1.791
_exptl_crystal_density_meas     ?
_exptl_crystal_density_method     ?
_exptl_crystal_F_000     1893.4
loop_
    _exptl_crystal_face_index_h
    _exptl_crystal_face_index_k
    _exptl_crystal_face_index_l
    _exptl_crystal_face_perp_dist
    3 6 30 0.4676
    30 0 0 0.1465
    -11 -30 -6 0.4202
    -30 21 9 0.1741
    -1 -2 -30 0.4552
    17 -30 3 0.3493
    30 14 -13 0.1730
    -13 30 20 0.4197
    -30 -16 3 0.1896
    -30 17 3 0.1915
_exptl_absorpt_coefficient_mu     0.645
_exptl_absorpt_correction_type     integration
_exptl_absorpt_process_details
;
(X-RED; Stoe & Cie, 2011)
;
_shelx_estimated_absorpt_T_min     ?
_shelx_estimated_absorpt_T_max     ?
_exptl_absorpt_correction_T_min     0.6129
_exptl_absorpt_correction_T_max     0.8428
_exptl_special_details     ?
_diffrn_ambient_temperature     150(2)
_diffrn_radiation_type     MoK\a
_diffrn_radiation_wavelength     0.71073
_diffrn_radiation_monochromator     'plane graphite'
_diffrn_measurement_device_type     'STOE IPDS 2'
_diffrn_measurement_device     '2-circle goniometer'
_diffrn_measurement_method     'rotation method'
_diffrn_detector_area_resol_mean     6.67
_diffrn_reflns_number     60767
_diffrn_reflns_av_R_equivalents     0.0868
_diffrn_reflns_theta_min     1.748
_diffrn_reflns_theta_max     29.314
_diffrn_reflns_theta_full     25.242
_diffrn_measured_fraction_theta_max     0.986
_diffrn_measured_fraction_theta_full     1.000
_diffrn_reflns_limit_h_min     -16
_diffrn_reflns_limit_h_max     14
_diffrn_reflns_limit_k_min     -29
_diffrn_reflns_limit_k_max     29
_diffrn_reflns_limit_l_min     -19
_diffrn_reflns_limit_l_max     19
_refine_special_details     ?
_reflns_number_total     9454
_reflns_number_gt     7744
_reflns_threshold_expression     'I > 2\s(I)'
_refine_ls_structure_factor_coef     Fsqd
_refine_ls_matrix_type     full
_refine_ls_R_factor_all     0.0567
_refine_ls_R_factor_gt     0.0476
_refine_ls_wR_factor_gt     0.1400
_refine_ls_wR_factor_ref     0.1461
_refine_ls_goodness_of_fit_ref     1.086
_refine_ls_restrained_S_all     1.094
_refine_ls_number_reflns     9454
_refine_ls_number_parameters     651
_refine_ls_number_restraints     183
_refine_ls_hydrogen_treatment     constr
_refine_ls_weighting_scheme     calc
_refine_ls_weighting_details
              'w=1/[\s^2^(Fo^2^)+(0.0787P)^2^+2.1270P] where P=(Fo^2^+2Fc^2^)/3'
_atom_sites_solution_hydrogens     mixed
_atom_sites_solution_primary     direct
_atom_sites_solution_secondary     difmap
_refine_ls_shift/su_max     0.002
_refine_ls_shift/su_mean     0.000
_refine_diff_density_max     1.837
_refine_diff_density_min     -1.216
_refine_ls_extinction_method     SHELXL
_refine_ls_extinction_coef     0.0041(4)
_refine_ls_extinction_expression
                                  'Fc^*^=kFc[1+0.001xFc^2^\l^3^/sin(2\q)]^-1/4^'
loop_
    _atom_type_symbol
    _atom_type_description
    _atom_type_scat_dispersion_real
    _atom_type_scat_dispersion_imag
    _atom_type_scat_source
    'C' 'C' 0.0033 0.0016
                         'International Tables Vol C Tables 4.2.6.8 and 6.1.1.4'
    'H' 'H' 0.0000 0.0000
                         'International Tables Vol C Tables 4.2.6.8 and 6.1.1.4'
    'F' 'F' 0.0171 0.0103
                         'International Tables Vol C Tables 4.2.6.8 and 6.1.1.4'
    'N' 'N' 0.0061 0.0033
                         'International Tables Vol C Tables 4.2.6.8 and 6.1.1.4'
    'P' 'P' 0.1023 0.0942
                         'International Tables Vol C Tables 4.2.6.8 and 6.1.1.4'
    'Ru' 'Ru' -1.2594 0.8363
                         'International Tables Vol C Tables 4.2.6.8 and 6.1.1.4'
_computing_data_collection
;
X-AREA (Stoe & Cie, 2011)
;
_computing_cell_refinement
;
X-AREA (Stoe & Cie, 2011)
;
_computing_data_reduction
;
X-RED (Stoe & Cie, 2011)
;
_computing_structure_solution
;
SHELXS97 (Sheldrick, 2008)
;
_computing_structure_refinement
;
SHELXL2014 (Sheldrick, 2008)
;
_computing_molecular_graphics
;
MERCURY (Macrae <i>et al.</i>,  2006),
ORTEP-3 for Windows (Farrugia, 2012)
;
_computing_publication_material
;
SHELXL2014 (Sheldrick, 2008),
<i>SHELXLE</i> (H\"ubschle <i>et al.</i>,  2011),
publCIF (Westrip, 2010)
;
loop_
    _atom_site_type_symbol
    _atom_site_label
    _atom_site_fract_x
    _atom_site_fract_y
    _atom_site_fract_z
    _atom_site_U_iso_or_equiv
    _atom_site_adp_type
    _atom_site_calc_flag
    _atom_site_occupancy
    _atom_site_disorder_assembly
    _atom_site_disorder_group
    Ru Ru1 0.40042(2) 0.19157(2) 0.58944(2) 0.03723(9) Uani d 1 . .
    N N1 0.49654(19) 0.11825(11) 0.64626(15) 0.0367(5) Uani d 1 . .
    N N2 0.46354(19) 0.15956(11) 0.46830(16) 0.0368(4) Uani d 1 . .
    N N3 0.5182(2) 0.26652(13) 0.6188(2) 0.0537(7) Uani d 1 . .
    H H3N 0.5905 0.2585 0.6061 0.064 Uiso d 1 . .
    N N4 0.3005(2) 0.26143(11) 0.53082(16) 0.0398(5) Uani d 1 . .
    N N5 0.2354(2) 0.14885(11) 0.58215(17) 0.0411(5) Uani d 1 . .
    H H5N 0.2357 0.1112 0.5582 0.049 Uiso d 1 . .
    N N6 0.3522(2) 0.22164(12) 0.71383(17) 0.0458(6) Uani d 1 . .
    N N7 0.7375(2) -0.04526(12) 0.55594(17) 0.0410(5) Uani d 1 . .
    N N8 0.7102(2) 0.00109(12) 0.36755(17) 0.0431(5) Uani d 1 . .
    C C1 0.5101(2) 0.09624(14) 0.73954(19) 0.0419(6) Uani d 1 . .
    H H1 0.4729 0.1176 0.7861 0.050 Uiso calc 1 . .
    C C2 0.5738(2) 0.04565(14) 0.76894(18) 0.0403(6) Uani d 1 . .
    H H2 0.5793 0.0321 0.8342 0.048 Uiso calc 1 . .
    C C3 0.7009(3) -0.03870(14) 0.72236(19) 0.0416(6) Uani d 1 . .
    H H3 0.7137 -0.0553 0.7860 0.050 Uiso calc 1 . .
    C C4 0.7498(3) -0.06536(15) 0.6482(2) 0.0464(7) Uani d 1 . .
    H H4 0.7961 -0.1009 0.6634 0.056 Uiso calc 1 . .
    C C5 0.6950(3) 0.02554(16) 0.2771(2) 0.0489(7) Uani d 1 . .
    H H5 0.7336 0.0061 0.2296 0.059 Uiso calc 1 . .
    C C6 0.6285(3) 0.07603(15) 0.2488(2) 0.0465(7) Uani d 1 . .
    H H6 0.6210 0.0904 0.1839 0.056 Uiso calc 1 . .
    C C7 0.4978(3) 0.15793(14) 0.3018(2) 0.0435(6) Uani d 1 . .
    H H7 0.4836 0.1756 0.2390 0.052 Uiso calc 1 . .
    C C8 0.4473(3) 0.18253(14) 0.3751(2) 0.0433(6) Uani d 1 . .
    H H8 0.3983 0.2173 0.3615 0.052 Uiso calc 1 . .
    C C9 0.5501(2) 0.08765(12) 0.58204(17) 0.0330(5) Uani d 1 . .
    C C10 0.6189(2) 0.03545(12) 0.60524(17) 0.0327(5) Uani d 1 . .
    C C11 0.6734(2) 0.00476(12) 0.53437(18) 0.0339(5) Uani d 1 . .
    C C12 0.6582(2) 0.02915(12) 0.43437(18) 0.0349(5) Uani d 1 . .
    C C13 0.5882(2) 0.08220(13) 0.41366(17) 0.0341(5) Uani d 1 . .
    C C14 0.5334(2) 0.11075(12) 0.48493(18) 0.0335(5) Uani d 1 . .
    C C15 0.6323(2) 0.01304(13) 0.70162(18) 0.0357(5) Uani d 1 . .
    C C16 0.5714(2) 0.10613(14) 0.31837(19) 0.0392(6) Uani d 1 . .
    C C17 0.4761(3) 0.31805(17) 0.5503(3) 0.0596(9) Uani d 1 . .
    H H17A 0.5040 0.3580 0.5787 0.072 Uiso calc 1 . .
    H H17B 0.5074 0.3126 0.4884 0.072 Uiso calc 1 . .
    C C18 0.3465(3) 0.31816(15) 0.5318(3) 0.0486(7) Uani d 1 . .
    C C19 0.2756(3) 0.36940(16) 0.5145(2) 0.0534(7) Uani d 1 . .
    H H19 0.3077 0.4096 0.5146 0.064 Uiso calc 1 . .
    C C20 0.1575(3) 0.36070(16) 0.4970(2) 0.0499(7) Uani d 1 . .
    H H20 0.1076 0.3952 0.4850 0.060 Uiso calc 1 . .
    C C21 0.1115(3) 0.30167(15) 0.4970(2) 0.0467(7) Uani d 1 . .
    H H21 0.0304 0.2953 0.4854 0.056 Uiso calc 1 . .
    C C22 0.1864(2) 0.25246(14) 0.51419(18) 0.0406(6) Uani d 1 . .
    C C23 0.1520(3) 0.18614(14) 0.5144(2) 0.0447(6) Uani d 1 . .
    H H23A 0.1483 0.1693 0.4480 0.054 Uiso calc 1 . .
    H H23B 0.0741 0.1828 0.5340 0.054 Uiso calc 1 . .
    C C24 0.2034(3) 0.14619(16) 0.6821(2) 0.0505(7) Uani d 1 . .
    H H24A 0.2333 0.1076 0.7143 0.061 Uiso calc 1 . .
    H H24B 0.1183 0.1462 0.6788 0.061 Uiso calc 1 . .
    C C25 0.2531(3) 0.20074(15) 0.7401(2) 0.0486(7) Uani d 1 . .
    C C26 0.2081(4) 0.22746(19) 0.8173(2) 0.0605(10) Uani d 1 . .
    H H26 0.1382 0.2129 0.8367 0.073 Uiso calc 1 . .
    C C27 0.2687(4) 0.2763(2) 0.8653(2) 0.0725(13) Uani d 1 . .
    H H27 0.2399 0.2952 0.9186 0.087 Uiso calc 1 . .
    C C28 0.3680(4) 0.2973(2) 0.8372(3) 0.0711(13) Uani d 1 . .
    H H28 0.4082 0.3308 0.8703 0.085 Uiso calc 1 . .
    C C29 0.4110(3) 0.26922(17) 0.7592(2) 0.0578(9) Uani d 1 . .
    C C30 0.5223(3) 0.2836(2) 0.7230(3) 0.0664(11) Uani d 1 . .
    H H30A 0.5388 0.3281 0.7309 0.080 Uiso calc 1 . .
    H H30B 0.5856 0.2607 0.7620 0.080 Uiso calc 1 . .
    P P2A_a 0.8068(3) 0.42105(13) 0.4826(2) 0.0447(4) Uani d 0.801(6) A 1
    F F7A_a 0.7169(3) 0.4256(2) 0.3859(2) 0.0686(11) Uani d 0.801(6) A 1
    F F8A_a 0.8952(6) 0.4132(4) 0.5788(4) 0.073(2) Uani d 0.801(6) A 1
    F F9A_a 0.8867(5) 0.4699(2) 0.4427(3) 0.119(2) Uani d 0.801(6) A 1
    F F10A_a 0.7290(3) 0.3697(2) 0.5217(3) 0.1071(18) Uani d 0.801(6) A 1
    F F11A_a 0.8748(3) 0.3704(2) 0.4319(2) 0.0715(11) Uani d 0.801(6) A 1
    F F12A_a 0.7436(5) 0.4740(2) 0.5315(3) 0.122(2) Uani d 0.801(6) A 1
    P P2B_b 0.7944(11) 0.4130(6) 0.4882(10) 0.0447(4) Uani d 0.199(6) A 2
    F F7B_b 0.6911(14) 0.4026(9) 0.4033(11) 0.076(4) Uani d 0.199(6) A 2
    F F8B_b 0.8948(19) 0.4222(13) 0.5756(15) 0.053(4) Uani d 0.199(6) A 2
    F F9B_b 0.7949(14) 0.4848(5) 0.4693(10) 0.075(4) Uani d 0.199(6) A 2
    F F10B_b 0.8082(15) 0.3414(5) 0.4931(10) 0.090(4) Uani d 0.199(6) A 2
    F F11B_b 0.8886(12) 0.4117(9) 0.4167(9) 0.081(4) Uani d 0.199(6) A 2
    F F12B_b 0.6988(9) 0.4239(8) 0.5536(8) 0.068(3) Uani d 0.199(6) A 2
    P P1A_a 0.33081(8) 0.31111(5) 0.17529(8) 0.0538(3) Uani d 0.9215(17) B 1
    F F1A_a 0.4320(3) 0.31248(12) 0.2642(3) 0.0900(11) Uani d 0.9215(17) B 1
    F F2A_a 0.2279(2) 0.30908(12) 0.08663(17) 0.0644(6) Uani d 0.9215(17) B 1
    F F3A_a 0.3730(4) 0.37384(18) 0.1391(4) 0.1430(19) Uani d 0.9215(17) B 1
    F F4A_a 0.2860(2) 0.24711(14) 0.2119(2) 0.0810(8) Uani d 0.9215(17) B 1
    F F5A_a 0.2477(3) 0.3457(2) 0.2363(2) 0.1186(15) Uani d 0.9215(17) B 1
    F F6A_a 0.4133(3) 0.2749(2) 0.1160(3) 0.1041(11) Uani d 0.9215(17) B 1
    P P1B_b 0.3791(8) 0.3534(5) 0.2328(8) 0.0538(3) Uani d 0.0785(17) B 2
    F F1B_b 0.2932(17) 0.3068(10) 0.2780(18) 0.061(5) Uani d 0.0785(17) B 2
    F F2B_b 0.4610(19) 0.3981(11) 0.185(2) 0.082(6) Uani d 0.0785(17) B 2
    F F3B_b 0.2821(18) 0.3626(12) 0.1461(17) 0.073(5) Uani d 0.0785(17) B 2
    F F4B_b 0.4705(19) 0.3486(12) 0.3286(16) 0.076(5) Uani d 0.0785(17) B 2
    F F5B_b 0.433(2) 0.2970(9) 0.187(2) 0.065(5) Uani d 0.0785(17) B 2
    F F6B_b 0.324(2) 0.4083(11) 0.288(2) 0.085(6) Uani d 0.0785(17) B 2
    N N9_a 0.5253(5) 0.5581(3) 0.2892(6) 0.135(3) Uani d 0.9215(17) B 1
    C C31_a 0.4952(4) 0.5135(3) 0.3184(5) 0.0832(15) Uani d 0.9215(17) B 1
    C C32_a 0.4527(5) 0.4596(3) 0.3578(6) 0.105(2) Uani d 0.9215(17) B 1
    H H32A_a 0.3799 0.4689 0.3821 0.158 Uiso calc 0.9215(17) B 1
    H H32B_a 0.5092 0.4446 0.4111 0.158 Uiso calc 0.9215(17) B 1
    H H32C_a 0.4394 0.4279 0.3074 0.158 Uiso calc 0.9215(17) B 1
    N N10 0.4690(12) 0.4178(5) -0.0541(15) 0.189(6) Uani d 0.5 C -1
    C C33 0.482(2) 0.4656(7) -0.023(2) 0.151(6) Uani d 0.5 C -1
    C C34 0.5079(14) 0.5265(5) 0.0086(15) 0.088(4) Uani d 0.5 C -1
    H H34A 0.4426 0.5534 -0.0144 0.132 Uiso calc 0.5 C -1
    H H34B 0.5769 0.5410 -0.0172 0.132 Uiso calc 0.5 C -1
    H H34C 0.5219 0.5273 0.0796 0.132 Uiso calc 0.5 C -1
loop_
    _atom_site_aniso_label
    _atom_site_aniso_U_11
    _atom_site_aniso_U_22
    _atom_site_aniso_U_33
    _atom_site_aniso_U_12
    _atom_site_aniso_U_13
    _atom_site_aniso_U_23
    Ru1 0.03631(13) 0.04128(15) 0.03304(13) 0.00739(8) 0.00104(8) -0.00181(8)
    N1 0.0365(11) 0.0423(12) 0.0302(10) 0.0077(9) 0.0011(8) -0.0006(8)
    N2 0.0355(10) 0.0411(12) 0.0333(10) 0.0032(9) 0.0029(8) 0.0002(9)
    N3 0.0371(12) 0.0515(15) 0.0704(18) 0.0019(11) -0.0005(12) -0.0090(13)
    N4 0.0406(12) 0.0421(12) 0.0352(10) 0.0084(10) -0.0001(9) 0.0012(9)
    N5 0.0420(12) 0.0401(12) 0.0417(12) 0.0047(10) 0.0078(9) -0.0039(9)
    N6 0.0511(14) 0.0498(14) 0.0344(11) 0.0186(11) -0.0018(10) -0.0052(10)
    N7 0.0402(12) 0.0447(13) 0.0363(11) 0.0072(10) -0.0011(9) -0.0051(9)
    N8 0.0434(12) 0.0516(14) 0.0348(11) 0.0036(10) 0.0076(9) -0.0061(10)
    C1 0.0432(14) 0.0517(16) 0.0308(12) 0.0084(12) 0.0055(10) -0.0032(11)
    C2 0.0434(14) 0.0486(15) 0.0282(11) 0.0044(12) 0.0024(10) 0.0005(10)
    C3 0.0447(14) 0.0463(15) 0.0318(12) 0.0063(12) -0.0018(10) -0.0003(10)
    C4 0.0505(16) 0.0466(16) 0.0394(14) 0.0125(13) -0.0029(12) -0.0025(12)
    C5 0.0502(16) 0.0620(19) 0.0362(13) 0.0018(14) 0.0122(12) -0.0040(13)
    C6 0.0510(16) 0.0565(18) 0.0329(12) -0.0012(14) 0.0093(11) 0.0022(12)
    C7 0.0464(15) 0.0485(16) 0.0349(12) -0.0006(12) 0.0029(11) 0.0080(11)
    C8 0.0422(14) 0.0469(15) 0.0394(14) 0.0027(12) 0.0010(11) 0.0070(11)
    C9 0.0286(10) 0.0381(13) 0.0316(11) 0.0003(9) 0.0015(9) -0.0022(9)
    C10 0.0302(11) 0.0356(12) 0.0311(11) -0.0008(9) 0.0000(9) -0.0022(9)
    C11 0.0300(11) 0.0376(12) 0.0331(11) -0.0031(9) 0.0006(9) -0.0044(9)
    C12 0.0321(11) 0.0410(13) 0.0312(11) -0.0022(10) 0.0033(9) -0.0039(10)
    C13 0.0305(11) 0.0400(13) 0.0314(11) -0.0034(9) 0.0026(9) -0.0015(9)
    C14 0.0296(11) 0.0380(12) 0.0321(11) -0.0008(9) 0.0015(9) -0.0012(9)
    C15 0.0353(12) 0.0402(13) 0.0303(11) 0.0002(10) 0.0006(9) -0.0018(10)
    C16 0.0389(13) 0.0461(15) 0.0327(12) -0.0044(11) 0.0053(10) 0.0006(10)
    C17 0.0472(17) 0.0492(18) 0.081(3) -0.0014(14) 0.0055(17) 0.0021(17)
    C18 0.0466(16) 0.0450(15) 0.0534(17) 0.0032(13) 0.0043(13) 0.0038(13)
    C19 0.0590(19) 0.0432(16) 0.0572(18) 0.0068(14) 0.0060(15) 0.0073(14)
    C20 0.0555(18) 0.0518(17) 0.0414(14) 0.0147(14) 0.0025(13) 0.0042(13)
    C21 0.0440(15) 0.0586(18) 0.0354(13) 0.0153(13) -0.0018(11) -0.0015(12)
    C22 0.0407(13) 0.0492(15) 0.0303(11) 0.0089(12) -0.0002(10) -0.0032(10)
    C23 0.0376(14) 0.0517(17) 0.0433(15) 0.0064(12) 0.0005(11) -0.0073(12)
    C24 0.0557(18) 0.0502(17) 0.0493(16) 0.0112(14) 0.0208(14) 0.0039(13)
    C25 0.0599(18) 0.0540(17) 0.0324(13) 0.0250(14) 0.0081(12) 0.0026(11)
    C26 0.074(2) 0.072(2) 0.0370(14) 0.0348(19) 0.0137(14) 0.0020(14)
    C27 0.088(3) 0.088(3) 0.0377(15) 0.049(2) -0.0052(17) -0.0161(17)
    C28 0.072(3) 0.079(3) 0.0531(19) 0.037(2) -0.0241(18) -0.0289(18)
    C29 0.0607(19) 0.0594(19) 0.0465(16) 0.0259(16) -0.0171(14) -0.0149(14)
    C30 0.0500(18) 0.068(2) 0.074(2) 0.0122(17) -0.0178(17) -0.0264(19)
    P2A_a 0.0495(8) 0.0536(9) 0.0305(5) 0.0068(6) 0.0035(5) -0.0021(6)
    F7A_a 0.0612(19) 0.095(3) 0.0446(14) 0.0162(18) -0.0104(13) 0.0000(16)
    F8A_a 0.074(3) 0.103(5) 0.038(2) 0.017(3) -0.0093(19) -0.001(2)
    F9A_a 0.144(4) 0.119(4) 0.087(3) -0.066(3) -0.012(3) 0.035(2)
    F10A_a 0.065(2) 0.146(4) 0.111(3) -0.030(2) 0.017(2) 0.056(3)
    F11A_a 0.0552(16) 0.095(3) 0.0623(18) 0.0215(17) -0.0006(13) -0.0264(18)
    F12A_a 0.166(5) 0.118(4) 0.070(2) 0.093(4) -0.020(3) -0.035(2)
    P2B_b 0.0495(8) 0.0536(9) 0.0305(5) 0.0068(6) 0.0035(5) -0.0021(6)
    F7B_b 0.075(7) 0.082(9) 0.067(7) 0.024(5) -0.008(5) -0.032(6)
    F8B_b 0.056(7) 0.062(8) 0.042(7) -0.006(5) 0.008(5) -0.015(5)
    F9B_b 0.101(8) 0.057(5) 0.070(7) 0.003(4) 0.015(6) -0.008(4)
    F10B_b 0.115(10) 0.067(5) 0.080(7) 0.016(5) -0.020(6) -0.016(4)
    F11B_b 0.085(7) 0.110(10) 0.050(5) 0.029(6) 0.021(5) -0.011(6)
    F12B_b 0.052(5) 0.097(9) 0.056(5) -0.012(5) 0.011(4) -0.038(5)
    P1A_a 0.0385(4) 0.0567(6) 0.0637(6) 0.0047(4) -0.0018(4) 0.0080(4)
    F1A_a 0.0674(17) 0.0674(17) 0.119(3) -0.0021(13) -0.0435(18) 0.0102(16)
    F2A_a 0.0545(13) 0.0872(18) 0.0500(12) 0.0095(11) 0.0013(10) 0.0056(10)
    F3A_a 0.107(3) 0.093(2) 0.210(5) -0.032(2) -0.046(3) 0.080(3)
    F4A_a 0.0538(13) 0.0899(19) 0.0937(19) -0.0141(13) -0.0099(13) 0.0333(16)
    F5A_a 0.104(2) 0.160(4) 0.082(2) 0.069(3) -0.0224(18) -0.049(2)
    F6A_a 0.0612(17) 0.136(3) 0.121(3) 0.0272(19) 0.0349(17) 0.007(2)
    P1B_b 0.0385(4) 0.0567(6) 0.0637(6) 0.0047(4) -0.0018(4) 0.0080(4)
    F1B_b 0.040(7) 0.061(9) 0.078(10) 0.011(6) -0.008(7) 0.022(7)
    F2B_b 0.054(9) 0.066(9) 0.123(12) 0.009(7) 0.004(8) 0.029(8)
    F3B_b 0.050(8) 0.063(11) 0.103(8) 0.001(7) -0.004(6) 0.033(7)
    F4B_b 0.052(8) 0.066(11) 0.103(8) 0.006(7) -0.014(6) 0.008(7)
    F5B_b 0.047(9) 0.058(7) 0.087(10) 0.002(6) -0.001(8) 0.020(7)
    F6B_b 0.061(10) 0.073(8) 0.119(11) 0.012(7) 0.002(8) 0.005(7)
    N9_a 0.069(3) 0.072(3) 0.264(9) 0.004(3) 0.021(4) -0.011(4)
    C31_a 0.047(2) 0.073(3) 0.127(5) 0.007(2) 0.005(3) -0.018(3)
    C32_a 0.064(3) 0.099(4) 0.152(6) 0.001(3) 0.010(3) 0.007(4)
    N10 0.114(9) 0.095(8) 0.335(18) -0.005(7) -0.052(11) -0.012(11)
    C33 0.079(9) 0.113(10) 0.247(15) -0.004(9) -0.025(10) -0.005(11)
    C34 0.039(5) 0.085(6) 0.142(10) 0.010(5) 0.018(6) 0.025(7)
_geom_special_details
;
 All esds (except the esd in the dihedral angle between two l.s. planes)
 are estimated using the full covariance matrix.  The cell esds are taken
 into account individually in the estimation of esds in distances, angles
 and torsion angles; correlations between esds in cell parameters are only
 used when they are defined by crystal symmetry.  An approximate (isotropic)
 treatment of cell esds is used for estimating esds involving l.s. planes.
;
loop_
    _geom_bond_atom_site_label_1
    _geom_bond_atom_site_label_2
    _geom_bond_site_symmetry_2
    _geom_bond_distance
    _geom_bond_publ_flag
    Ru1 N6 . 2.005(2) y
    Ru1 N4 . 2.018(2) y
    Ru1 N1 . 2.045(2) y
    Ru1 N2 . 2.055(2) y
    Ru1 N5 . 2.132(3) y
    Ru1 N3 . 2.135(3) y
    N1 C9 . 1.338(3) ?
    N1 C1 . 1.374(3) ?
    N2 C14 . 1.339(3) ?
    N2 C8 . 1.380(4) ?
    N3 C30 . 1.492(5) ?
    N3 C17 . 1.509(5) ?
    N3 H3N . 0.9051 ?
    N4 C22 . 1.338(4) ?
    N4 C18 . 1.343(4) ?
    N5 C24 . 1.493(4) ?
    N5 C23 . 1.499(4) ?
    N5 H5N . 0.8825 ?
    N6 C25 . 1.342(5) ?
    N6 C29 . 1.349(5) ?
    N7 C11 . 1.330(4) ?
    N7 C4 . 1.347(4) ?
    N8 C12 . 1.328(3) ?
    N8 C5 . 1.356(4) ?
    C1 C2 . 1.359(4) ?
    C1 H1 . 0.9500 ?
    C2 C15 . 1.424(4) ?
    C2 H2 . 0.9500 ?
    C3 C4 . 1.376(4) ?
    C3 C15 . 1.388(4) ?
    C3 H3 . 0.9500 ?
    C4 H4 . 0.9500 ?
    C5 C6 . 1.371(5) ?
    C5 H5 . 0.9500 ?
    C6 C16 . 1.411(4) ?
    C6 H6 . 0.9500 ?
    C7 C8 . 1.358(4) ?
    C7 C16 . 1.416(4) ?
    C7 H7 . 0.9500 ?
    C8 H8 . 0.9500 ?
    C9 C10 . 1.402(4) ?
    C9 C14 . 1.431(3) ?
    C10 C11 . 1.415(3) ?
    C10 C15 . 1.417(3) ?
    C11 C12 . 1.479(4) ?
    C12 C13 . 1.420(4) ?
    C13 C14 . 1.400(3) ?
    C13 C16 . 1.414(4) ?
    C17 C18 . 1.504(5) ?
    C17 H17A . 0.9900 ?
    C17 H17B . 0.9900 ?
    C18 C19 . 1.389(5) ?
    C19 C20 . 1.383(5) ?
    C19 H19 . 0.9500 ?
    C20 C21 . 1.390(5) ?
    C20 H20 . 0.9500 ?
    C21 C22 . 1.382(4) ?
    C21 H21 . 0.9500 ?
    C22 C23 . 1.495(4) ?
    C23 H23A . 0.9900 ?
    C23 H23B . 0.9900 ?
    C24 C25 . 1.505(5) ?
    C24 H24A . 0.9900 ?
    C24 H24B . 0.9900 ?
    C25 C26 . 1.388(4) ?
    C26 C27 . 1.395(6) ?
    C26 H26 . 0.9500 ?
    C27 C28 . 1.356(7) ?
    C27 H27 . 0.9500 ?
    C28 C29 . 1.400(5) ?
    C28 H28 . 0.9500 ?
    C29 C30 . 1.494(6) ?
    C30 H30A . 0.9900 ?
    C30 H30B . 0.9900 ?
    P2A_a F9A_a . 1.566(4) ?
    P2A_a F12A_a . 1.573(4) ?
    P2A_a F11A_a . 1.581(4) ?
    P2A_a F10A_a . 1.583(4) ?
    P2A_a F8A_a . 1.585(4) ?
    P2A_a F7A_a . 1.594(4) ?
    P2B_b F12B_b . 1.556(13) ?
    P2B_b F10B_b . 1.565(14) ?
    P2B_b F9B_b . 1.581(14) ?
    P2B_b F8B_b . 1.584(14) ?
    P2B_b F11B_b . 1.585(13) ?
    P2B_b F7B_b . 1.586(14) ?
    P1A_a F3A_a . 1.556(3) ?
    P1A_a F6A_a . 1.566(3) ?
    P1A_a F5A_a . 1.569(3) ?
    P1A_a F1A_a . 1.592(3) ?
    P1A_a F4A_a . 1.594(3) ?
    P1A_a F2A_a . 1.603(3) ?
    P1B_b F3B_b . 1.552(15) ?
    P1B_b F5B_b . 1.555(16) ?
    P1B_b F2B_b . 1.576(15) ?
    P1B_b F4B_b . 1.594(15) ?
    P1B_b F6B_b . 1.601(16) ?
    P1B_b F1B_b . 1.614(15) ?
    N9_a C31_a . 1.125(8) ?
    C31_a C32_a . 1.413(8) ?
    C32_a H32A_a . 0.9800 ?
    C32_a H32B_a . 0.9800 ?
    C32_a H32C_a . 0.9800 ?
    N10 C33 . 1.125(8) ?
    C33 C34 . 1.413(8) ?
    C34 H34A . 0.9800 ?
    C34 H34B . 0.9800 ?
    C34 H34C . 0.9800 ?
loop_
    _geom_angle_atom_site_label_1
    _geom_angle_atom_site_label_2
    _geom_angle_atom_site_label_3
    _geom_angle_site_symmetry_1
    _geom_angle_site_symmetry_3
    _geom_angle
    _geom_angle_publ_flag
    N6 Ru1 N4 . . 83.61(9) ?
    N6 Ru1 N1 . . 97.14(9) ?
    N4 Ru1 N1 . . 177.60(10) ?
    N6 Ru1 N2 . . 175.16(9) ?
    N4 Ru1 N2 . . 100.11(9) ?
    N1 Ru1 N2 . . 79.27(9) ?
    N6 Ru1 N5 . . 79.72(10) ?
    N4 Ru1 N5 . . 80.65(10) ?
    N1 Ru1 N5 . . 97.22(9) ?
    N2 Ru1 N5 . . 103.86(9) ?
    N6 Ru1 N3 . . 80.65(12) ?
    N4 Ru1 N3 . . 80.06(11) ?
    N1 Ru1 N3 . . 102.31(11) ?
    N2 Ru1 N3 . . 96.87(11) ?
    N5 Ru1 N3 . . 153.79(10) ?
    C9 N1 C1 . . 117.2(2) ?
    C9 N1 Ru1 . . 114.26(17) ?
    C1 N1 Ru1 . . 128.52(18) ?
    C14 N2 C8 . . 116.8(2) ?
    C14 N2 Ru1 . . 113.92(17) ?
    C8 N2 Ru1 . . 129.2(2) ?
    C30 N3 C17 . . 113.3(3) ?
    C30 N3 Ru1 . . 108.0(2) ?
    C17 N3 Ru1 . . 107.4(2) ?
    C30 N3 H3N . . 109.4 ?
    C17 N3 H3N . . 104.6 ?
    Ru1 N3 H3N . . 114.3 ?
    C22 N4 C18 . . 121.6(3) ?
    C22 N4 Ru1 . . 118.0(2) ?
    C18 N4 Ru1 . . 118.4(2) ?
    C24 N5 C23 . . 112.5(2) ?
    C24 N5 Ru1 . . 108.35(19) ?
    C23 N5 Ru1 . . 107.56(18) ?
    C24 N5 H5N . . 109.4 ?
    C23 N5 H5N . . 107.3 ?
    Ru1 N5 H5N . . 111.7 ?
    C25 N6 C29 . . 122.3(3) ?
    C25 N6 Ru1 . . 118.9(2) ?
    C29 N6 Ru1 . . 117.9(2) ?
    C11 N7 C4 . . 117.6(2) ?
    C12 N8 C5 . . 117.3(3) ?
    C2 C1 N1 . . 123.6(2) ?
    C2 C1 H1 . . 118.2 ?
    N1 C1 H1 . . 118.2 ?
    C1 C2 C15 . . 119.8(2) ?
    C1 C2 H2 . . 120.1 ?
    C15 C2 H2 . . 120.1 ?
    C4 C3 C15 . . 118.2(3) ?
    C4 C3 H3 . . 120.9 ?
    C15 C3 H3 . . 120.9 ?
    N7 C4 C3 . . 125.4(3) ?
    N7 C4 H4 . . 117.3 ?
    C3 C4 H4 . . 117.3 ?
    N8 C5 C6 . . 125.2(3) ?
    N8 C5 H5 . . 117.4 ?
    C6 C5 H5 . . 117.4 ?
    C5 C6 C16 . . 118.5(3) ?
    C5 C6 H6 . . 120.8 ?
    C16 C6 H6 . . 120.8 ?
    C8 C7 C16 . . 120.6(3) ?
    C8 C7 H7 . . 119.7 ?
    C16 C7 H7 . . 119.7 ?
    C7 C8 N2 . . 123.2(3) ?
    C7 C8 H8 . . 118.4 ?
    N2 C8 H8 . . 118.4 ?
    N1 C9 C10 . . 123.7(2) ?
    N1 C9 C14 . . 116.3(2) ?
    C10 C9 C14 . . 120.0(2) ?
    C9 C10 C11 . . 121.3(2) ?
    C9 C10 C15 . . 118.8(2) ?
    C11 C10 C15 . . 119.9(2) ?
    N7 C11 C10 . . 121.4(2) ?
    N7 C11 C12 . . 119.8(2) ?
    C10 C11 C12 . . 118.8(2) ?
    N8 C12 C13 . . 122.5(2) ?
    N8 C12 C11 . . 119.3(2) ?
    C13 C12 C11 . . 118.2(2) ?
    C14 C13 C16 . . 119.1(2) ?
    C14 C13 C12 . . 121.6(2) ?
    C16 C13 C12 . . 119.3(2) ?
    N2 C14 C13 . . 123.8(2) ?
    N2 C14 C9 . . 116.2(2) ?
    C13 C14 C9 . . 120.0(2) ?
    C3 C15 C10 . . 117.4(2) ?
    C3 C15 C2 . . 125.6(2) ?
    C10 C15 C2 . . 117.0(2) ?
    C6 C16 C13 . . 117.2(3) ?
    C6 C16 C7 . . 126.2(3) ?
    C13 C16 C7 . . 116.5(2) ?
    C18 C17 N3 . . 110.1(3) ?
    C18 C17 H17A . . 109.6 ?
    N3 C17 H17A . . 109.6 ?
    C18 C17 H17B . . 109.6 ?
    N3 C17 H17B . . 109.6 ?
    H17A C17 H17B . . 108.2 ?
    N4 C18 C19 . . 120.3(3) ?
    N4 C18 C17 . . 113.2(3) ?
    C19 C18 C17 . . 126.5(3) ?
    C20 C19 C18 . . 118.6(3) ?
    C20 C19 H19 . . 120.7 ?
    C18 C19 H19 . . 120.7 ?
    C19 C20 C21 . . 120.3(3) ?
    C19 C20 H20 . . 119.9 ?
    C21 C20 H20 . . 119.9 ?
    C22 C21 C20 . . 118.4(3) ?
    C22 C21 H21 . . 120.8 ?
    C20 C21 H21 . . 120.8 ?
    N4 C22 C21 . . 120.8(3) ?
    N4 C22 C23 . . 113.7(2) ?
    C21 C22 C23 . . 125.5(3) ?
    C22 C23 N5 . . 111.7(2) ?
    C22 C23 H23A . . 109.3 ?
    N5 C23 H23A . . 109.3 ?
    C22 C23 H23B . . 109.3 ?
    N5 C23 H23B . . 109.3 ?
    H23A C23 H23B . . 107.9 ?
    N5 C24 C25 . . 110.0(3) ?
    N5 C24 H24A . . 109.7 ?
    C25 C24 H24A . . 109.7 ?
    N5 C24 H24B . . 109.7 ?
    C25 C24 H24B . . 109.7 ?
    H24A C24 H24B . . 108.2 ?
    N6 C25 C26 . . 120.3(3) ?
    N6 C25 C24 . . 113.8(3) ?
    C26 C25 C24 . . 125.8(4) ?
    C25 C26 C27 . . 117.8(4) ?
    C25 C26 H26 . . 121.1 ?
    C27 C26 H26 . . 121.1 ?
    C28 C27 C26 . . 121.2(3) ?
    C28 C27 H27 . . 119.4 ?
    C26 C27 H27 . . 119.4 ?
    C27 C28 C29 . . 119.4(4) ?
    C27 C28 H28 . . 120.3 ?
    C29 C28 H28 . . 120.3 ?
    N6 C29 C28 . . 118.9(4) ?
    N6 C29 C30 . . 114.4(3) ?
    C28 C29 C30 . . 126.5(4) ?
    N3 C30 C29 . . 111.4(3) ?
    N3 C30 H30A . . 109.3 ?
    C29 C30 H30A . . 109.3 ?
    N3 C30 H30B . . 109.3 ?
    C29 C30 H30B . . 109.3 ?
    H30A C30 H30B . . 108.0 ?
    F9A_a P2A_a F12A_a . . 89.9(4) ?
    F9A_a P2A_a F11A_a . . 87.2(3) ?
    F12A_a P2A_a F11A_a . . 177.0(4) ?
    F9A_a P2A_a F10A_a . . 177.8(4) ?
    F12A_a P2A_a F10A_a . . 92.3(4) ?
    F11A_a P2A_a F10A_a . . 90.7(3) ?
    F9A_a P2A_a F8A_a . . 91.2(4) ?
    F12A_a P2A_a F8A_a . . 90.2(4) ?
    F11A_a P2A_a F8A_a . . 89.6(3) ?
    F10A_a P2A_a F8A_a . . 88.4(4) ?
    F9A_a P2A_a F7A_a . . 90.8(3) ?
    F12A_a P2A_a F7A_a . . 91.5(3) ?
    F11A_a P2A_a F7A_a . . 88.8(2) ?
    F10A_a P2A_a F7A_a . . 89.5(2) ?
    F8A_a P2A_a F7A_a . . 177.3(4) ?
    F12B_b P2B_b F10B_b . . 101.7(11) ?
    F12B_b P2B_b F9B_b . . 88.2(10) ?
    F10B_b P2B_b F9B_b . . 170.0(12) ?
    F12B_b P2B_b F8B_b . . 92.7(12) ?
    F10B_b P2B_b F8B_b . . 91.7(13) ?
    F9B_b P2B_b F8B_b . . 89.2(12) ?
    F12B_b P2B_b F11B_b . . 171.9(13) ?
    F10B_b P2B_b F11B_b . . 86.2(11) ?
    F9B_b P2B_b F11B_b . . 83.9(10) ?
    F8B_b P2B_b F11B_b . . 88.8(12) ?
    F12B_b P2B_b F7B_b . . 85.6(9) ?
    F10B_b P2B_b F7B_b . . 87.3(10) ?
    F9B_b P2B_b F7B_b . . 92.1(10) ?
    F8B_b P2B_b F7B_b . . 177.8(14) ?
    F11B_b P2B_b F7B_b . . 93.0(11) ?
    F3A_a P1A_a F6A_a . . 91.3(3) ?
    F3A_a P1A_a F5A_a . . 90.3(3) ?
    F6A_a P1A_a F5A_a . . 178.4(3) ?
    F3A_a P1A_a F1A_a . . 90.06(19) ?
    F6A_a P1A_a F1A_a . . 88.5(2) ?
    F5A_a P1A_a F1A_a . . 91.1(2) ?
    F3A_a P1A_a F4A_a . . 179.29(18) ?
    F6A_a P1A_a F4A_a . . 89.1(2) ?
    F5A_a P1A_a F4A_a . . 89.3(2) ?
    F1A_a P1A_a F4A_a . . 90.53(15) ?
    F3A_a P1A_a F2A_a . . 90.70(18) ?
    F6A_a P1A_a F2A_a . . 91.83(18) ?
    F5A_a P1A_a F2A_a . . 88.55(15) ?
    F1A_a P1A_a F2A_a . . 179.18(18) ?
    F4A_a P1A_a F2A_a . . 88.72(14) ?
    F3B_b P1B_b F5B_b . . 94.2(14) ?
    F3B_b P1B_b F2B_b . . 90.7(13) ?
    F5B_b P1B_b F2B_b . . 90.3(13) ?
    F3B_b P1B_b F4B_b . . 173.7(15) ?
    F5B_b P1B_b F4B_b . . 91.9(13) ?
    F2B_b P1B_b F4B_b . . 91.0(13) ?
    F3B_b P1B_b F6B_b . . 88.9(13) ?
    F5B_b P1B_b F6B_b . . 175.5(15) ?
    F2B_b P1B_b F6B_b . . 92.9(14) ?
    F4B_b P1B_b F6B_b . . 85.0(13) ?
    F3B_b P1B_b F1B_b . . 87.5(12) ?
    F5B_b P1B_b F1B_b . . 88.8(12) ?
    F2B_b P1B_b F1B_b . . 178.0(15) ?
    F4B_b P1B_b F1B_b . . 90.9(12) ?
    F6B_b P1B_b F1B_b . . 88.1(13) ?
    N9_a C31_a C32_a . . 176.6(7) ?
    C31_a C32_a H32A_a . . 109.5 ?
    C31_a C32_a H32B_a . . 109.5 ?
    H32A_a C32_a H32B_a . . 109.5 ?
    C31_a C32_a H32C_a . . 109.5 ?
    H32A_a C32_a H32C_a . . 109.5 ?
    H32B_a C32_a H32C_a . . 109.5 ?
    N10 C33 C34 . . 174.0(19) ?
    C33 C34 H34A . . 109.5 ?
    C33 C34 H34B . . 109.5 ?
    H34A C34 H34B . . 109.5 ?
    C33 C34 H34C . . 109.5 ?
    H34A C34 H34C . . 109.5 ?
    H34B C34 H34C . . 109.5 ?
loop_
    _geom_torsion_atom_site_label_1
    _geom_torsion_atom_site_label_2
    _geom_torsion_atom_site_label_3
    _geom_torsion_atom_site_label_4
    _geom_torsion_site_symmetry_1
    _geom_torsion_site_symmetry_2
    _geom_torsion_site_symmetry_3
    _geom_torsion_site_symmetry_4
    _geom_torsion
    _geom_torsion_publ_flag
    C9 N1 C1 C2 . . . . -0.3(4) ?
    Ru1 N1 C1 C2 . . . . 177.9(2) ?
    N1 C1 C2 C15 . . . . 1.0(5) ?
    C11 N7 C4 C3 . . . . 0.5(5) ?
    C15 C3 C4 N7 . . . . 0.4(5) ?
    C12 N8 C5 C6 . . . . -1.5(5) ?
    N8 C5 C6 C16 . . . . 0.8(5) ?
    C16 C7 C8 N2 . . . . 0.0(5) ?
    C14 N2 C8 C7 . . . . 0.3(4) ?
    Ru1 N2 C8 C7 . . . . 177.6(2) ?
    C1 N1 C9 C10 . . . . -0.5(4) ?
    Ru1 N1 C9 C10 . . . . -178.98(19) ?
    C1 N1 C9 C14 . . . . 179.0(2) ?
    Ru1 N1 C9 C14 . . . . 0.6(3) ?
    N1 C9 C10 C11 . . . . 179.9(2) ?
    C14 C9 C10 C11 . . . . 0.3(4) ?
    N1 C9 C10 C15 . . . . 0.6(4) ?
    C14 C9 C10 C15 . . . . -179.0(2) ?
    C4 N7 C11 C10 . . . . -0.8(4) ?
    C4 N7 C11 C12 . . . . 179.3(3) ?
    C9 C10 C11 N7 . . . . -179.1(2) ?
    C15 C10 C11 N7 . . . . 0.2(4) ?
    C9 C10 C11 C12 . . . . 0.8(4) ?
    C15 C10 C11 C12 . . . . -179.9(2) ?
    C5 N8 C12 C13 . . . . 0.7(4) ?
    C5 N8 C12 C11 . . . . -179.1(3) ?
    N7 C11 C12 N8 . . . . -0.9(4) ?
    C10 C11 C12 N8 . . . . 179.2(2) ?
    N7 C11 C12 C13 . . . . 179.3(2) ?
    C10 C11 C12 C13 . . . . -0.6(4) ?
    N8 C12 C13 C14 . . . . 179.4(2) ?
    C11 C12 C13 C14 . . . . -0.7(4) ?
    N8 C12 C13 C16 . . . . 0.7(4) ?
    C11 C12 C13 C16 . . . . -179.5(2) ?
    C8 N2 C14 C13 . . . . -0.8(4) ?
    Ru1 N2 C14 C13 . . . . -178.5(2) ?
    C8 N2 C14 C9 . . . . 179.6(2) ?
    Ru1 N2 C14 C9 . . . . 1.9(3) ?
    C16 C13 C14 N2 . . . . 1.0(4) ?
    C12 C13 C14 N2 . . . . -177.7(2) ?
    C16 C13 C14 C9 . . . . -179.4(2) ?
    C12 C13 C14 C9 . . . . 1.9(4) ?
    N1 C9 C14 N2 . . . . -1.7(3) ?
    C10 C9 C14 N2 . . . . 177.9(2) ?
    N1 C9 C14 C13 . . . . 178.7(2) ?
    C10 C9 C14 C13 . . . . -1.7(4) ?
    C4 C3 C15 C10 . . . . -0.9(4) ?
    C4 C3 C15 C2 . . . . 178.9(3) ?
    C9 C10 C15 C3 . . . . 180.0(2) ?
    C11 C10 C15 C3 . . . . 0.7(4) ?
    C9 C10 C15 C2 . . . . 0.1(4) ?
    C11 C10 C15 C2 . . . . -179.2(2) ?
    C1 C2 C15 C3 . . . . 179.3(3) ?
    C1 C2 C15 C10 . . . . -0.9(4) ?
    C5 C6 C16 C13 . . . . 0.7(4) ?
    C5 C6 C16 C7 . . . . -178.7(3) ?
    C14 C13 C16 C6 . . . . 179.9(3) ?
    C12 C13 C16 C6 . . . . -1.4(4) ?
    C14 C13 C16 C7 . . . . -0.7(4) ?
    C12 C13 C16 C7 . . . . 178.1(2) ?
    C8 C7 C16 C6 . . . . 179.6(3) ?
    C8 C7 C16 C13 . . . . 0.2(4) ?
    C30 N3 C17 C18 . . . . -85.1(4) ?
    Ru1 N3 C17 C18 . . . . 34.0(4) ?
    C22 N4 C18 C19 . . . . -0.6(5) ?
    Ru1 N4 C18 C19 . . . . -164.4(3) ?
    C22 N4 C18 C17 . . . . -179.1(3) ?
    Ru1 N4 C18 C17 . . . . 17.1(4) ?
    N3 C17 C18 N4 . . . . -34.3(4) ?
    N3 C17 C18 C19 . . . . 147.3(3) ?
    N4 C18 C19 C20 . . . . 0.5(5) ?
    C17 C18 C19 C20 . . . . 178.8(3) ?
    C18 C19 C20 C21 . . . . 0.0(5) ?
    C19 C20 C21 C22 . . . . -0.4(5) ?
    C18 N4 C22 C21 . . . . 0.3(4) ?
    Ru1 N4 C22 C21 . . . . 164.1(2) ?
    C18 N4 C22 C23 . . . . 179.1(3) ?
    Ru1 N4 C22 C23 . . . . -17.1(3) ?
    C20 C21 C22 N4 . . . . 0.2(4) ?
    C20 C21 C22 C23 . . . . -178.4(3) ?
    N4 C22 C23 N5 . . . . 31.3(3) ?
    C21 C22 C23 N5 . . . . -150.0(3) ?
    C24 N5 C23 C22 . . . . 90.0(3) ?
    Ru1 N5 C23 C22 . . . . -29.3(3) ?
    C23 N5 C24 C25 . . . . -86.8(3) ?
    Ru1 N5 C24 C25 . . . . 32.0(3) ?
    C29 N6 C25 C26 . . . . -0.9(4) ?
    Ru1 N6 C25 C26 . . . . -169.9(2) ?
    C29 N6 C25 C24 . . . . -178.3(3) ?
    Ru1 N6 C25 C24 . . . . 12.7(3) ?
    N5 C24 C25 N6 . . . . -30.1(4) ?
    N5 C24 C25 C26 . . . . 152.7(3) ?
    N6 C25 C26 C27 . . . . 0.3(5) ?
    C24 C25 C26 C27 . . . . 177.3(3) ?
    C25 C26 C27 C28 . . . . 0.4(5) ?
    C26 C27 C28 C29 . . . . -0.5(6) ?
    C25 N6 C29 C28 . . . . 0.8(5) ?
    Ru1 N6 C29 C28 . . . . 170.0(2) ?
    C25 N6 C29 C30 . . . . 176.9(3) ?
    Ru1 N6 C29 C30 . . . . -13.9(4) ?
    C27 C28 C29 N6 . . . . -0.1(5) ?
    C27 C28 C29 C30 . . . . -175.7(4) ?
    C17 N3 C30 C29 . . . . 90.1(4) ?
    Ru1 N3 C30 C29 . . . . -28.7(4) ?
    N6 C29 C30 N3 . . . . 28.9(4) ?
    C28 C29 C30 N3 . . . . -155.4(3) ?
loop_
    _geom_hbond_atom_site_label_D
    _geom_hbond_atom_site_label_H
    _geom_hbond_atom_site_label_A
    _geom_hbond_site_symmetry_A
    _geom_hbond_distance_DH
    _geom_hbond_distance_HA
    _geom_hbond_distance_DA
    _geom_hbond_angle_DHA
    N3 H3N F2A_a 4_666 0.91 2.22 3.037(4) 149.8
    N3 H3N F4A_a 4_666 0.91 2.55 3.236(4) 133.2
    N5 H5N N7 3_656 0.88 2.20 3.006(3) 152.5
    N5 H5N N8 3_656 0.88 2.69 3.373(4) 134.9
    C1 H1 F11A_a 4_566 0.95 2.48 3.376(5) 156.6
    C1 H1 F11B_b 4_566 0.95 2.28 3.019(11) 134.4
    C3 H3 F8A_a 2_646 0.95 2.51 3.301(8) 140.6
    C3 H3 F12A_a 2_646 0.95 2.60 3.414(5) 143.6
    C3 H3 F8B_b 2_646 0.95 2.50 3.28(3) 139.7
    C3 H3 F12B_b 2_646 0.95 2.37 3.283(10) 160.9
    C5 H5 F7A_a 2_645 0.95 2.50 3.404(5) 159.1
    C8 H8 F1A_a . 0.95 2.53 3.211(4) 128.4
    C8 H8 F4A_a . 0.95 2.40 3.085(4) 129.1
    C8 H8 F1B_b . 0.95 2.50 3.42(2) 162.6
    C17 H17A N9_a 3_666 0.99 2.65 3.500(8) 144.5
    C17 H17B F4B_b . 0.99 2.34 3.15(2) 138.4
    C19 H19 F9B_b 3_666 0.95 2.61 3.287(12) 128.4
    C21 H21 F11A_a 1_455 0.95 2.48 3.166(4) 129.1
    C23 H23B F6A_a 4_566 0.99 2.51 3.409(4) 151.2
    C24 H24A F7A_a 4_566 0.99 2.53 3.224(5) 126.9
    C24 H24B F2B_b 4_566 0.99 2.09 3.00(2) 152.1
    C24 H24B F5B_b 4_566 0.99 2.51 3.41(3) 150.2
    C26 H26 F1A_a 4_566 0.95 2.55 3.328(5) 139.9
    C26 H26 F4B_b 4_566 0.95 2.36 3.26(3) 156.2
    C28 H28 N10 1_556 0.95 2.23 3.169(12) 169.0
    C30 H30A N9_a 3_666 0.99 2.59 3.484(7) 150.8
    C30 H30B F4A_a 4_666 0.99 2.54 3.182(5) 122.1
    C32_a H32A_a F12A_a 3_666 0.98 2.36 3.273(8) 155.3
    C32_a H32B_a F7A_a . 0.98 2.54 3.150(7) 120.5
    C32_a H32C_a F1A_a . 0.98 2.58 3.446(8) 147.9
_shelx_hkl_file
;
 -12  12  -7    4.25    2.76   0 0.07172-0.85804 0.90292-0.50931-0.41120-0.05103
 -12  12  -6    1.28    2.56   0 0.07257-0.85239 0.90314-0.50954-0.41048 0.00024
 -12  12  -5    4.32    2.50   0 0.07123-0.84369 0.90279-0.50951-0.41162 0.05237
 -12  12  -4    2.57    2.34   0 0.06702-0.83173 0.90169-0.50863-0.41518 0.10688
 -12  13  -2    7.04    2.39   0 0.06744-0.81724 0.90180-0.47552-0.41483 0.21082
 -12  14  -1   -1.42    2.40   0 0.07083-0.81389 0.90269-0.44636-0.41195 0.25714
 -12  15   0   22.51    2.59   0 0.07051-0.80593 0.90261-0.41180-0.41222 0.31104
 -12  16   1    4.65    2.91   0 0.06299-0.79113 0.90062-0.37703-0.41857 0.36877
 -12  18   2   11.91    3.27   0 0.06839-0.78917 0.90205-0.31312-0.41402 0.41522
 -11   9  -8    1.30    2.44   0 0.06354-0.79551 0.90077-0.60568-0.41811-0.08806
 -11   9  -7    2.39    2.20   0 0.06785-0.79207 0.90191-0.60661-0.41447-0.03974
 -11   9  -6    3.70    2.20   0 0.06788-0.78570 0.90192-0.60697-0.41445 0.01155
 -11   9  -5  105.45    2.60   0 0.06584-0.77565 0.90138-0.60701-0.41618 0.06574
 -11  10 -10   10.79    2.61   0 0.06870-0.81475 0.90213-0.57380-0.41376-0.19452
 -11  10  -3   83.23    2.49   0 0.07522-0.77092 0.90381-0.57789-0.40823 0.16018
 -11  11  -1    4.01    2.03   0 0.07036-0.75235 0.90257-0.54231-0.41236 0.26780
 -11  12   0   31.39    2.18   0 0.07257-0.74815 0.90314-0.51131-0.41048 0.31673
 -11  13   1    6.52    1.95   0 0.07086-0.73845 0.90270-0.47778-0.41193 0.37043
 -11  14   2   54.96    2.94   0 0.05943-0.72043 0.89965-0.44108-0.42156 0.43164
 -11  16   3   25.44    3.03   0 0.06863-0.72183 0.90212-0.37855-0.41382 0.47509
 -11  18   4    5.94    3.60   0 0.05814-0.70472 0.89930-0.31018-0.42264 0.53551
 -11  21   5    7.39    4.68   0 0.05269-0.69096 0.89777-0.21094-0.42720 0.59007
 -10   7  -8  109.89    2.68   0 0.07015-0.73966 0.90251-0.67287-0.41253-0.08444
 -10   7  -7   88.08    2.45   0 0.07235-0.73504 0.90308-0.67489-0.41067-0.03482
 -10   7  -6   10.94    2.08   0 0.07282-0.72924 0.90320-0.67434-0.41026 0.01612
 -10   7  -5   73.82    2.29   0 0.07096-0.71899 0.90272-0.67420-0.41185 0.06961
 -10   7  -4   75.08    2.29   0 0.06381-0.70527 0.90084-0.67220-0.41788 0.12725
 -10   8 -11   -0.46    2.32   0 0.06841-0.75570 0.90206-0.64091-0.41401-0.23695
 -10   8 -10  106.21    2.78   0 0.07662-0.76118 0.90416-0.64228-0.40703-0.19356
 -10   8  -2   34.82    2.01   0 0.06971-0.69665 0.90240-0.64080-0.41290 0.22472
 -10  13   3    2.51    2.33   0 0.07040-0.66201 0.90258-0.47748-0.41232 0.48186
 -10  20   6    2.20    4.60   0 0.04190-0.61351 0.89462-0.24031-0.43615 0.66100
  -9   5  -8    7.59    2.06   0 0.06698-0.67545 0.90168-0.73723-0.41521-0.07254
  -9   5  -7   13.31    2.00   0 0.07005-0.67144 0.90249-0.73803-0.41262-0.02420
  -9   5  -6   33.75    1.96   0 0.06962-0.66353 0.90238-0.73876-0.41298 0.02723
  -9   5  -5    2.83    1.59   0 0.06712-0.65337 0.90172-0.73730-0.41509 0.08160
  -9   6 -11   83.00    2.72   0 0.06678-0.69730 0.90163-0.70430-0.41538-0.22735
  -9   6  -2  594.80    4.58   0 0.06325-0.62910 0.90069-0.70494-0.41835 0.23902
  -9   7 -12   58.21    2.78   0 0.07513-0.71271 0.90379-0.67485-0.40831-0.28700
  -9  12   4  143.26    4.21   0 0.05484-0.57864 0.89838-0.50606-0.42540 0.55464
  -9  14   5   15.14    3.14   0 0.06043-0.57696 0.89992-0.44200-0.42072 0.60157
  -8   4 -10    2.43    1.90   0 0.07100-0.63237 0.90273-0.77002-0.41181-0.17055
  -8   4  -4    4.20    1.63   0 0.07673-0.59623 0.90419-0.77328-0.40694 0.13301
  -8   5 -12    0.91    2.27   0 0.07188-0.64840 0.90296-0.73770-0.41107-0.27479
  -7   2  -7   78.88    2.04   0 0.06574-0.54444 0.90135-0.83589-0.41626-0.00371
  -7   3 -11  103.47    2.46   0 0.07133-0.57828 0.90282-0.80423-0.41153-0.21471
  -7   3  -3  467.53    3.68   0 0.07739-0.52786 0.90436-0.80654-0.40638 0.19236
  -7   4 -13    6.47    2.32   0 0.07016-0.59178 0.90252-0.77003-0.41252-0.31674
  -7   5 -14   35.06    2.63   0 0.07621-0.60453 0.90406-0.74014-0.40739-0.37405
  -6   1  -9   26.04    2.02   0 0.06389-0.49587 0.90086-0.86793-0.41781-0.09694
  -6   1  -8   90.56    2.17   0 0.06972-0.49405 0.90240-0.86933-0.41289-0.05004
  -6   1  -7  112.48    2.19   0 0.07128-0.48856 0.90280-0.87007-0.41158-0.00026
  -6   1  -6  186.29    2.68   0 0.06975-0.47989 0.90241-0.86936-0.41287 0.05252
  -6   2 -12   83.49    2.57   0 0.06497-0.51838 0.90115-0.83529-0.41691-0.25191
  -6   4 -15  108.32    3.09   0 0.06665-0.54162 0.90160-0.76963-0.41549-0.40849
  -6   5 -16    2.43    2.66   0 0.06866-0.55059 0.90213-0.73727-0.41379-0.46264
  -6   5   2  125.73    3.20   0 0.06171-0.41512 0.90027-0.73764-0.41965 0.47144
  -6  20   9    6.84    4.15   0 0.03222-0.33476 0.89166-0.23680-0.44411 0.85766
  -5   0  -8   -0.19    1.59   0 0.06979-0.43005 0.90242-0.90269-0.41283-0.04050
  -5   0  -7  107.52    2.26   0 0.07028-0.42644 0.90255-0.90209-0.41242 0.00891
  -5   0  -6    4.58    1.73   0 0.06782-0.41626 0.90190-0.90133-0.41450 0.06298
  -5   1 -12   10.33    2.12   0 0.06750-0.45932 0.90182-0.86867-0.41477-0.24605
  -5   2 -14   52.00    2.62   0 0.06479-0.47111 0.90110-0.83453-0.41706-0.34676
  -5   3 -15   29.25    2.58   0 0.07222-0.48604 0.90305-0.80409-0.41077-0.40498
  -5  24  10    2.32    4.23   0 0.04439-0.27998 0.89536-0.11061-0.43409 0.90616
  -4   0 -12   66.79    2.40   0 0.06430-0.39484 0.90097-0.90030-0.41747-0.23473
  -4   0  -3    0.58    1.56   0 0.06806-0.33495 0.90197-0.90184-0.41430 0.22567
  -4   1 -14   23.39    2.55   0 0.06367-0.40883 0.90080-0.86697-0.41800-0.33746
  -4   1  -1    1.01    1.28   0 0.07063-0.32273 0.90264-0.86964-0.41213 0.32696
  -4   2 -15    7.24    2.44   0 0.07319-0.42620 0.90329-0.83679-0.40996-0.39802
  -4  13   8   13.45    2.70   0 0.04565-0.23432 0.89574-0.47058-0.43305 0.81102
  -4  16   9   17.74    3.23   0 0.05432-0.23674 0.89823-0.37482-0.42584 0.85580
  -3  -1 -11  352.62    3.35   0 0.06884-0.33079 0.90217-0.93396-0.41364-0.17844
  -3  -1  -4   81.79    2.26   0 0.06637-0.27850 0.90152-0.93420-0.41573 0.18400
  -3   1 -15    4.39    2.22   0 0.06973-0.36050 0.90240-0.86824-0.41289-0.38611
  -3   1   0 1587.42   11.00   0 0.06508-0.24872 0.90118-0.86879-0.41682 0.39120
  -3  12   8    1.34    2.56   0 0.05761-0.18450 0.89915-0.50683-0.42309 0.80941
  -3  15   9  110.36    3.65   0 0.05457-0.17535 0.89830-0.40787-0.42563 0.86398
  -3  19  10   -0.51    3.15   0 0.05729-0.17205 0.89906-0.27828-0.42336 0.91270
  -2  -2  -9   14.45    1.68   0 0.06728-0.25387 0.90176-0.96670-0.41496-0.06629
  -2  -2  -8   28.59    1.81   0 0.07127-0.25066 0.90280-0.96799-0.41158-0.01787
  -2  -2  -7   86.04    2.30   0 0.07115-0.24330 0.90277-0.96768-0.41168 0.03403
  -2   1 -16  136.32    3.20   0 0.06910-0.30583 0.90224-0.86821-0.41342-0.42795
  -2   2 -17    2.98    2.71   0 0.07308-0.31757 0.90327-0.83672-0.41004-0.48449
  -2  14   9    3.10    2.27   0 0.06761-0.12583 0.90185-0.44461-0.41468 0.86173
  -2  18  10   67.68    3.03   0 0.05846-0.11083 0.89938-0.31025-0.42238 0.92038
  -1  -2 -11   33.04    2.00   0 0.07150-0.21078 0.90286-0.96782-0.41138-0.16392
  -1  -1 -14   16.49    2.40   0 0.06203-0.22344 0.90036-0.93238-0.41938-0.31095
  -1  -1  -2  163.65    4.13   0 0.07058-0.14624 0.90262-0.93531-0.41217 0.30039
  -1   2 -18    4.02    3.41   0 0.06569-0.25469 0.90134-0.83373-0.41630-0.51917
  -1   7   6  803.64    6.66   0 0.06453-0.08336 0.90103-0.67274-0.41728 0.71767
  -1  11   8  286.94    4.19   0 0.06457-0.06911 0.90104-0.54160-0.41724 0.82109
  -1  17  10   44.58    2.61   0 0.07055-0.06088 0.90262-0.34657-0.41219 0.91926
  -1  24  11    9.21    3.77   0 0.06268-0.04560 0.90054-0.11509-0.41883 0.97675
   0   0 -16   75.54    2.79   0 0.07056-0.18485 0.90262-0.90120-0.41218-0.41247
   0  17  10   80.50    3.03   0 0.06743 0.00385 0.90180-0.34641-0.41483 0.93017
   0  23  11   52.86    3.93   0 0.06858 0.01031 0.90210-0.14964-0.41386 0.98091
   0  24  11    3.11    3.77   0 0.06146 0.01675 0.90020-0.11533-0.41986 0.98620
   1  -3  -9    1.36    1.94   0 0.06286-0.06549 0.90058-0.99744-0.41868-0.03633
   1  -3  -8  281.57    4.07   0 0.06194-0.05756 0.90033-0.99811-0.41946 0.01529
   1  -2 -13    2.27    2.22   0 0.06885-0.10002 0.90217-0.96611-0.41363-0.24814
   1  -1 -15   51.65    2.88   0 0.06822-0.11433 0.90201-0.93338-0.41416-0.35137
   1  11   8   42.75    2.55   0 0.06282 0.05551 0.90057-0.54107-0.41871 0.83957
   1  17  10    9.79    2.35   0 0.07050 0.06217 0.90261-0.34731-0.41223 0.93583
   1  23  11    4.72    3.30   0 0.07118 0.06854 0.90278-0.15073-0.41166 0.98646
   2  -3 -10    9.03    2.23   0 0.05849-0.00754 0.89939-0.99700-0.42235-0.07594
   2  -3  -9 1007.68    7.36   0 0.06785-0.00925 0.90191-0.99941-0.41447-0.03251
   2  -3  -7  977.33    8.24   0 0.05735 0.01551 0.89908-0.99696-0.42331 0.07915
   2   0 -17   -0.84    3.18   0 0.06215-0.05588 0.90039-0.89865-0.41928-0.43736
   2   1 -18   65.55    3.60   0 0.06703-0.07437 0.90170-0.86728-0.41516-0.49655
   2   2 -19    3.12    3.84   0 0.06877-0.08128 0.90215-0.83479-0.41370-0.54936
   2   4   4    7.09    1.50   0 0.06806 0.08328 0.90197-0.77149-0.41430 0.63733
   2   7   6  633.63    4.80   0 0.06860 0.09654 0.90211-0.67376-0.41384 0.73989
   2   9   7   21.03    2.04   0 0.06341 0.10874 0.90073-0.60658-0.41822 0.79589
   2  11   8   47.49    2.19   0 0.07212 0.10708 0.90302-0.54340-0.41086 0.84020
   2  14   9   10.46    2.38   0 0.06553 0.12085 0.90130-0.44391-0.41643 0.89670
   2  18  10   86.14    3.20   0 0.06338 0.13060 0.90072-0.31217-0.41825 0.95047
   3  -3  -9    3.35    2.45   0 0.06072 0.05880 0.90000-0.99787-0.42048-0.01836
   3  -3  -8  379.17    5.70   0 0.05872 0.06830 0.89946-0.99736-0.42216 0.03486
   3   0 -17   74.64    3.69   0 0.06132 0.00049 0.90017-0.89926-0.41998-0.43190
   3   1   1  102.21    2.83   0 0.06634 0.12449 0.90151-0.86927-0.41575 0.49222
   3   3   3  218.70    3.16   0 0.07067 0.13447 0.90265-0.80506-0.41209 0.59189
   3  19  10   24.79    2.74   0 0.06354 0.19169 0.90077-0.27982-0.41811 0.95855
   4   0 -17    0.19    3.23   0 0.05831 0.06634 0.89934-0.89787-0.42250-0.42064
   4   6   5  105.30    2.35   0 0.07690 0.20401 0.90423-0.70853-0.40680 0.69819
   4   8   6   40.63    1.90   0 0.06499 0.22305 0.90116-0.63998-0.41689 0.75991
   4  10   7   37.17    1.97   0 0.06592 0.22929 0.90140-0.57455-0.41610 0.81059
   4  20  10   25.31    2.99   0 0.06992 0.24692 0.90245-0.24906-0.41272 0.96190
   5   1 -18    2.23    3.47   0 0.05764 0.12154 0.89916-0.86527-0.42306-0.46371
   5   4   3   35.51    1.85   0 0.06669 0.26081 0.90161-0.77130-0.41545 0.61202
   5  13   8    0.71    1.99   0 0.07673 0.28744 0.90419-0.47934-0.40694 0.86156
   5  17   9  154.35    3.20   0 0.06640 0.30442 0.90153-0.34559-0.41570 0.92157
   5  22  10   17.87    2.92   0 0.07259 0.30488 0.90314-0.18372-0.41046 0.96783
   6  -1  -4   26.58    2.70   0 0.05833 0.28130 0.89935-0.93178-0.42248 0.26721
   6   0  -2  198.81    3.35   0 0.06976 0.28392 0.90241-0.90275-0.41286 0.36037
   6   6   4    4.23    1.64   0 0.07142 0.32436 0.90284-0.70705-0.41146 0.66803
   6  12   7   37.26    2.14   0 0.06635 0.35144 0.90152-0.50937-0.41574 0.82711
   6  15   8  207.51    3.00   0 0.06505 0.35989 0.90117-0.41092-0.41683 0.87976
   6  19   9   -1.44    2.36   0 0.06875 0.36231 0.90215-0.27960-0.41371 0.93093
   7   7   4   24.44    1.71   0 0.07069 0.38698 0.90265-0.67395-0.41207 0.67751
   7  11   6   18.50    1.65   0 0.06532 0.40737 0.90124-0.54123-0.41661 0.78542
   7  13   7   16.07    2.22   0 0.07560 0.40330 0.90391-0.47938-0.40790 0.82820
   7  17   8   -0.52    2.49   0 0.06412 0.42023 0.90092-0.34344-0.41762 0.89024
   7  21   9   -0.15    2.84   0 0.07535 0.41884 0.90384-0.21712-0.40812 0.93128
   8   3   0  173.29    2.65   0 0.07394 0.41650 0.90349-0.80513-0.40932 0.47661
   8   4   1  285.18    3.23   0 0.07467 0.42279 0.90367-0.77295-0.40869 0.52779
   8   8   4  284.15    3.07   0 0.07576 0.44298 0.90395-0.64227-0.40777 0.68139
   8  10   5   70.37    2.03   0 0.07152 0.45444 0.90287-0.57582-0.41137 0.73651
   8  12   6   32.44    2.07   0 0.07596 0.45687 0.90400-0.51133-0.40760 0.78454
   8  15   7   35.95    2.46   0 0.07186 0.46782 0.90296-0.41330-0.41108 0.83876
   8  19   8   28.30    2.86   0 0.07119 0.47614 0.90278-0.28205-0.41165 0.89090
   8  20   8    8.27    2.86   0 0.06464 0.48479 0.90106-0.24682-0.41718 0.89816
   9   0 -10    0.61    3.76   0 0.01581 0.46409 0.88635-0.88447-0.45744 0.01844
   9   0  -9    0.37    3.25   0 0.05432 0.43650 0.89823-0.89929-0.42584 0.03628
   9   0  -8   -0.29    2.46   0 0.05903 0.43673 0.89954-0.89922-0.42190 0.08506
   9   8   3  361.23    3.31   0 0.06950 0.50393 0.90234-0.64088-0.41308 0.64378
   9  12   5   -0.04    1.85   0 0.06823 0.52070 0.90201-0.50758-0.41415 0.75229
   9  14   6   86.57    2.61   0 0.07470 0.51969 0.90368-0.44566-0.40867 0.79411
   9  18   7    4.11    2.51   0 0.06934 0.53438 0.90230-0.31351-0.41322 0.85146
  10   1 -11    1.68    3.57   0 0.04104 0.49488 0.89437-0.86109-0.43686-0.04576
  10   1  -8  111.11    3.89   0 0.05633 0.50013 0.89879-0.86546-0.42416 0.09685
  10   3  -3    2.07    2.16   0 0.06165 0.52984 0.90026-0.80128-0.41970 0.34914
  10   8   2   34.84    2.03   0 0.07010 0.55735 0.90250-0.64098-0.41257 0.60026
  10  14   5    8.66    2.26   0 0.06841 0.58111 0.90206-0.44405-0.41401 0.75609
  10  17   6    1.73    2.52   0 0.07057 0.58662 0.90262-0.34656-0.41218 0.80621
  11   2 -10   12.82    3.26   0 0.05356 0.55013 0.89802-0.83180-0.42647 0.00446
  11   2  -9  112.08    3.98   0 0.05837 0.55241 0.89936-0.83312-0.42245 0.05220
  11   3  -5   -0.40    1.97   0 0.06597 0.57257 0.90142-0.80060-0.41606 0.25462
  11   5  -2   15.33    1.87   0 0.06960 0.59073 0.90237-0.73887-0.41299 0.40333
  11   6  -1   -0.13    1.85   0 0.06910 0.60020 0.90224-0.70460-0.41342 0.45844
  11   7   0   25.58    1.89   0 0.07047 0.60436 0.90260-0.67377-0.41226 0.50518
  11  10   2    3.75    2.06   0 0.06589 0.62369 0.90140-0.57417-0.41613 0.61196
  11  14   4   65.77    2.59   0 0.06750 0.63652 0.90182-0.44402-0.41477 0.71283
  11  17   5   14.58    2.70   0 0.06702 0.64465 0.90169-0.34491-0.41518 0.76494
  12   4  -6    3.17    2.34   0 0.06388 0.62750 0.90086-0.76870-0.41783 0.20969
  12   5  -4   -0.19    1.97   0 0.07118 0.63762 0.90278-0.73721-0.41166 0.30997
  12   9   0  123.36    2.75   0 0.06675 0.66934 0.90162-0.60744-0.41541 0.51660
  12  10   1    2.02    1.95   0 0.07118 0.66787 0.90278-0.57421-0.41166 0.56169
  12  12   2    8.22    2.29   0 0.07090 0.68003 0.90271-0.51004-0.41189 0.61594
  12  14   3    2.05    2.48   0 0.07213 0.68531 0.90303-0.44488-0.41085 0.66599
  12  17   4   22.95    2.86   0 0.07011 0.69521 0.90250-0.34653-0.41256 0.71991
  13   5 -12    0.67    3.83   0 0.05943 0.65336 0.89965-0.73509-0.42156-0.08798
  13   5  -9   16.06    3.18   0 0.05615 0.67842 0.89874-0.73420-0.42431 0.07075
  13   5  -8   75.85    3.52   0 0.06468 0.67610 0.90107-0.73643-0.41715 0.11493
  13   7  -4   37.84    2.65   0 0.06391 0.70581 0.90087-0.67154-0.41780 0.32124
  13  10  -1    3.59    2.56   0 0.06688 0.72679 0.90166-0.57435-0.41530 0.47383
  13  11   0   28.68    2.45   0 0.07213 0.72520 0.90302-0.54229-0.41085 0.52071
  13  13   1   -1.15    2.36   0 0.06927 0.73678 0.90228-0.47518-0.41327 0.57843
  13  15   2    3.79    2.53   0 0.06910 0.74303 0.90224-0.41123-0.41342 0.62578
  14   7  -8    6.73    3.12   0 0.06053 0.74147 0.89995-0.67052-0.42064 0.12532
  14   7  -7   23.12    2.95   0 0.07238 0.73650 0.90309-0.67304-0.41064 0.16850
  14   8  -5    5.79    2.53   0 0.07373 0.74925 0.90343-0.64091-0.40950 0.26904
  14   9  -4   32.23    2.78   0 0.06797 0.76255 0.90194-0.60741-0.41437 0.32609
  14  10  -3    3.28    2.74   0 0.06058 0.77183 0.89996-0.57153-0.42060 0.38285
  14  11  -2    1.79    2.37   0 0.07033 0.77555 0.90256-0.54248-0.41238 0.42715
  14  12  -1   11.11    2.63   0 0.07540 0.77605 0.90386-0.51025-0.40807 0.47457
 -13  15  -3   -0.90    3.11   0 0.04997-0.86755 0.89673-0.40901-0.42916 0.16143
 -13  16  -2    4.38    3.13   0 0.05456-0.86531 0.89803-0.37437-0.42534 0.21136
 -12  11  -8    2.49    2.81   0 0.04997-0.84355 0.89673-0.53681-0.42916-0.08578
 -12  11  -7    8.00    2.57   0 0.05418-0.83952 0.89793-0.53824-0.42565-0.03792
 -12  11  -6   12.81    2.47   0 0.05509-0.83344 0.89818-0.53794-0.42490 0.01296
 -12  11  -5    1.94    2.84   0 0.05171-0.82368 0.89723-0.53732-0.42771 0.06769
 -12  12  -3   -0.02    2.14   0 0.05762-0.81483 0.89889-0.50854-0.42278 0.16431
 -12  13  -1   31.79    2.78   0 0.04858-0.79150 0.89632-0.47216-0.43032 0.27586
 -12  14   0    1.57    2.76   0 0.04509-0.78268 0.89530-0.43783-0.43321 0.33073
 -12  17   2   24.43    3.43   0 0.04506-0.76751 0.89529-0.34007-0.43323 0.43258
 -11   9 -10    2.12    2.74   0 0.04963-0.79545 0.89663-0.60236-0.42944-0.18081
 -11   9  -9    9.02    2.40   0 0.05750-0.79674 0.89886-0.60440-0.42288-0.13508
 -11   9  -4    0.01    1.89   0 0.05849-0.76165 0.89913-0.60708-0.42205 0.12092
 -11   9  -3  115.78    2.81   0 0.04907-0.74471 0.89646-0.60350-0.42991 0.18073
 -11  10  -2    4.16    1.94   0 0.06131-0.75032 0.89991-0.57339-0.41968 0.22336
 -10   7 -10    7.85    2.47   0 0.05584-0.73997 0.89840-0.66899-0.42427-0.17638
 -10   7  -9   -0.73    2.05   0 0.06023-0.73932 0.89961-0.67326-0.42059-0.13141
 -10   7  -3   64.73    2.42   0 0.05293-0.68700 0.89757-0.66964-0.42670 0.18603
 -10   8 -12   22.88    2.94   0 0.05310-0.75116 0.89762-0.63665-0.42655-0.27836
 -10   9   0  104.55    2.66   0 0.05494-0.66767 0.89814-0.60432-0.42502 0.33925
 -10  10   1   45.43    2.45   0 0.05574-0.66128 0.89837-0.57172-0.42435 0.39040
 -10  11   2   43.20    2.57   0 0.04599-0.64538 0.89557-0.53641-0.43247 0.45011
  -9   5 -10   95.29    2.76   0 0.05248-0.67438 0.89745-0.73523-0.42707-0.16572
  -9   5  -9    9.81    2.06   0 0.05997-0.67696 0.89954-0.73604-0.42080-0.11987
  -9   5  -4  289.76    3.17   0 0.05735-0.63723 0.89882-0.73602-0.42300 0.14009
  -9   6 -12   62.91    2.81   0 0.05369-0.69006 0.89779-0.70247-0.42606-0.26968
  -9   7 -13   60.39    3.02   0 0.05999-0.70540 0.89955-0.67076-0.42079-0.32566
  -9   7   0  199.31    3.26   0 0.04830-0.60026 0.89624-0.66823-0.43055 0.35330
  -9   8   1  127.56    2.99   0 0.05348-0.59806 0.89773-0.63655-0.42624 0.40049
  -9   9   2   36.64    2.41   0 0.04747-0.58563 0.89600-0.60220-0.43124 0.45718
  -9  16   6    0.22    4.27   0 0.02716-0.53554 0.88978-0.36700-0.44795 0.67962
  -8   3  -8   13.80    1.69   0 0.05276-0.59926 0.89753-0.80049-0.42684-0.05390
  -8   3  -7   16.68    1.62   0 0.05512-0.59486 0.89819-0.80047-0.42487-0.00444
  -8   3  -6  204.59    2.53   0 0.05353-0.58589 0.89775-0.80033-0.42619 0.04822
  -8   4 -11  129.35    2.74   0 0.05839-0.62730 0.89911-0.76875-0.42213-0.21261
  -8   4  -3  410.21    3.56   0 0.06304-0.57489 0.90038-0.77021-0.41823 0.19565
  -8   5 -13   13.42    2.68   0 0.05645-0.63896 0.89857-0.73486-0.42376-0.31473
  -8   5  -1   23.00    1.91   0 0.06122-0.55906 0.89988-0.73701-0.41976 0.30007
  -8   6 -14    4.81    2.76   0 0.06144-0.65217 0.89995-0.70344-0.41957-0.37091
  -8  10   4  318.26    5.24   0 0.04745-0.50990 0.89600-0.56893-0.43125 0.56915
  -7   2 -10   67.43    2.35   0 0.05067-0.55009 0.89693-0.83241-0.42858-0.14696
  -7   2  -9  140.81    2.38   0 0.05811-0.55122 0.89903-0.83439-0.42237-0.10094
  -7   2  -8   18.44    1.69   0 0.06343-0.54952 0.90048-0.83560-0.41790-0.05371
  -7   2  -6  124.51    2.21   0 0.06404-0.53583 0.90065-0.83566-0.41739 0.04860
  -7   2  -5    6.45    1.51   0 0.05772-0.52271 0.89892-0.83382-0.42269 0.10583
  -7   3 -12   57.88    2.44   0 0.05748-0.57202 0.89885-0.80110-0.42289-0.25509
  -7   3  -2 1434.50    6.43   0 0.05596-0.49880 0.89843-0.80069-0.42416 0.26094
  -7   4 -14   89.59    3.03   0 0.05156-0.57901 0.89718-0.76718-0.42784-0.35423
  -7   5 -15    4.02    2.73   0 0.05605-0.59260 0.89845-0.73471-0.42409-0.40957
  -7   5   1  105.11    2.68   0 0.04802-0.47006 0.89616-0.73352-0.43078 0.42210
  -7   6   2  158.89    3.37   0 0.04916-0.46447 0.89649-0.70082-0.42984 0.47280
  -7  10   5  175.19    5.68   0 0.03304-0.42684 0.89164-0.56426-0.44314 0.64143
  -6   1 -10  275.04    2.86   0 0.05627-0.49454 0.89852-0.86624-0.42391-0.14270
  -6   1  -5   18.99    1.84   0 0.06210-0.46541 0.90012-0.86777-0.41902 0.11040
  -6   2  -2  336.39    3.52   0 0.05863-0.44039 0.89917-0.83475-0.42193 0.26772
  -6   3 -14    2.98    2.41   0 0.06005-0.52800 0.89956-0.80118-0.42074-0.35266
  -6   4   1 1282.96    7.48   0 0.05695-0.41750 0.89871-0.76847-0.42334 0.42342
  -6   6   3  403.49    5.70   0 0.05202-0.39888 0.89732-0.70131-0.42745 0.53070
  -6  16   8   44.06    4.43   0 0.00850-0.31982 0.88357-0.35966-0.46302 0.82420
  -5   0 -10    0.26    1.51   0 0.05727-0.43448 0.89880-0.89783-0.42307-0.13449
  -5   0  -9  172.01    2.74   0 0.06353-0.43407 0.90051-0.90075-0.41782-0.08820
  -5   0  -5   69.14    2.19   0 0.05775-0.39970 0.89893-0.89939-0.42267 0.12205
  -5   1 -13   71.93    2.56   0 0.05048-0.44876 0.89687-0.86518-0.42874-0.28454
  -5   1  -2    9.89    1.70   0 0.05253-0.37307 0.89746-0.86541-0.42703 0.28085
  -5   3 -16   18.54    3.06   0 0.04978-0.46905 0.89667-0.79878-0.42932-0.43832
  -5   3   1  595.54    5.87   0 0.04782-0.34741 0.89610-0.79857-0.43095 0.43960
  -5   4   2  944.04    8.08   0 0.05674-0.34891 0.89865-0.76852-0.42351 0.48370
  -5   5   3  629.10    7.94   0 0.04464-0.33016 0.89517-0.73189-0.43358 0.54541
  -4  -1  -9  220.95    2.88   0 0.05574-0.36436 0.89837-0.93122-0.42435-0.07383
  -4  -1  -8   51.35    1.95   0 0.05927-0.36145 0.89935-0.93234-0.42139-0.02501
  -4  -1  -7   53.02    2.02   0 0.05918-0.35404 0.89932-0.93244-0.42147 0.02643
  -4  -1  -6 1223.76    6.00   0 0.05429-0.34156 0.89796-0.93107-0.42556 0.08209
  -4   2 -16   68.33    3.22   0 0.04944-0.40796 0.89657-0.83141-0.42960-0.43029
  -4   3 -17   17.69    2.91   0 0.05240-0.41912 0.89742-0.79902-0.42713-0.48516
  -4  21  10   13.83    3.34   0 0.04670-0.22195 0.89578-0.20802-0.43187 0.91291
  -3  -1 -12    4.23    1.92   0 0.05443-0.32367 0.89800-0.92991-0.42545-0.21855
  -3   0 -14    0.55    2.09   0 0.05640-0.33630 0.89855-0.89957-0.42380-0.32289
  -3   2 -17    9.41    3.18   0 0.04910-0.35441 0.89647-0.83088-0.42989-0.47397
  -3   8   6   99.55    3.83   0 0.03835-0.17936 0.89328-0.63149-0.43878 0.72275
  -2  -2 -10   65.22    2.21   0 0.05873-0.25261 0.89920-0.96467-0.42185-0.11100
  -2  -2  -6    1.12    1.59   0 0.06101-0.22709 0.89983-0.96602-0.41993 0.09266
  -2  -1 -13    2.82    2.01   0 0.06095-0.27650 0.89981-0.93264-0.41998-0.26815
  -2   0 -15    0.63    2.23   0 0.05658-0.28661 0.89860-0.89890-0.42365-0.36797
  -1  -2 -12   42.36    2.26   0 0.05544-0.20135 0.89828-0.96350-0.42460-0.20288
  -1   0 -16   -0.58    2.70   0 0.05078-0.22180 0.89696-0.89840-0.42849-0.40603
  -1   1 -17    8.96    2.70   0 0.06064-0.24423 0.89972-0.86621-0.42025-0.46544
  -1   9   7  552.33    5.33   0 0.05380-0.06584 0.89782-0.60353-0.42597 0.77822
  -1  14   9   23.01    2.33   0 0.05495-0.05293 0.89815-0.44027-0.42501 0.88062
  -1  18  10    3.67    2.67   0 0.05124-0.04101 0.89709-0.30763-0.42811 0.93599
   0  -2 -13  240.52    3.68   0 0.05374-0.14558 0.89780-0.96317-0.42602-0.24400
   0  -1 -15    6.49    2.60   0 0.05443-0.16051 0.89800-0.93063-0.42544-0.34777
   0   4   4    2.05    1.41   0 0.05536-0.02707 0.89826-0.76803-0.42467 0.63037
   0   7   6   68.11    2.40   0 0.05478-0.01269 0.89810-0.66927-0.42516 0.73438
   0   9   7   97.32    2.67   0 0.04826 0.00099 0.89623-0.60205-0.43058 0.79124
   0  11   8   30.17    2.13   0 0.05863-0.00202 0.89917-0.53881-0.42193 0.83433
   0  14   9  163.00    3.25   0 0.05252 0.01033 0.89746-0.43953-0.42704 0.89119
   0  18  10  198.43    3.65   0 0.04913 0.02067 0.89648-0.30728-0.42986 0.94527
   1  -3 -10  478.18    4.89   0 0.05228-0.06168 0.89739-0.99552-0.42724-0.07962
   1  -3  -7  220.02    3.90   0 0.05402-0.04218 0.89788-0.99598-0.42578 0.07334
   1   0 -17  343.07    5.00   0 0.05023-0.10956 0.89680-0.89670-0.42895-0.43959
   1   1 -18   21.23    3.03   0 0.05747-0.12531 0.89885-0.86543-0.42290-0.49750
   1   4   4  372.25    4.40   0 0.05617 0.03345 0.89849-0.76784-0.42399 0.63862
   1   7   6  216.62    3.16   0 0.05759 0.04591 0.89889-0.67013-0.42280 0.74037
   1   9   7   44.37    2.04   0 0.05324 0.05716 0.89766-0.60335-0.42644 0.79597
   1  14   9    0.76    2.01   0 0.05697 0.06877 0.89871-0.44049-0.42332 0.89623
   1  18  10   13.54    2.40   0 0.05453 0.07679 0.89803-0.30935-0.42536 0.94950
   2  -3 -11    2.16    2.27   0 0.04500-0.00042 0.89527-0.99296-0.43329-0.11689
   2  -2 -14   46.58    2.94   0 0.04766-0.02403 0.89605-0.96173-0.43108-0.27322
   2   0   0  838.36    9.81   0 0.06165 0.06102 0.90000-0.90019-0.41940 0.43586
   2  19  10   23.60    2.76   0 0.05052 0.14163 0.89688-0.27558-0.42871 0.96135
   3  -3 -10   14.26    2.24   0 0.05317 0.06020 0.89764-0.99545-0.42650-0.06367
   3  -3  -7   47.11    3.24   0 0.03791 0.09449 0.89314-0.99147-0.43914 0.10175
   3  -2 -14   34.51    2.91   0 0.04645 0.03802 0.89570-0.96144-0.43208-0.26389
   3  -1 -16    3.98    3.17   0 0.04665 0.02342 0.89576-0.92708-0.43192-0.36677
   3   2   2  110.74    2.62   0 0.06194 0.13613 0.90008-0.83491-0.41915 0.54726
   3   6   5  274.67    3.30   0 0.05321 0.16562 0.89765-0.70149-0.42647 0.70965
   3  12   8   69.36    2.36   0 0.05786 0.18253 0.89896-0.50605-0.42257 0.86029
   3  15   9    3.33    2.04   0 0.05877 0.18951 0.89921-0.40822-0.42181 0.91077
   3  20  10    4.20    2.82   0 0.05315 0.20279 0.89764-0.24241-0.42651 0.96776
   4   5   4   23.68    1.81   0 0.05289 0.22072 0.89756-0.73379-0.42673 0.66706
   4  13   8    8.49    2.15   0 0.05449 0.24706 0.89802-0.47261-0.42539 0.87211
   4  16   9    5.13    2.21   0 0.06040 0.24979 0.89966-0.37603-0.42045 0.91839
   4  21  10   -0.94    2.74   0 0.05884 0.25536 0.89923-0.21121-0.42176 0.96981
   4  22  10    3.15    2.83   0 0.05635 0.26157 0.89854-0.17780-0.42384 0.97578
   5  -2 -13   84.01    3.88   0 0.04523 0.16766 0.89534-0.96055-0.43310-0.19554
   5  -1  -3  434.81    5.91   0 0.05469 0.23039 0.89807-0.93082-0.42523 0.31275
   5   0 -17   71.23    3.94   0 0.04332 0.14155 0.89478-0.89491-0.43468-0.39887
   5   1   0  725.47    5.59   0 0.05863 0.24788 0.89917-0.86620-0.42194 0.46406
   5   2   1  501.20    4.44   0 0.05251 0.26096 0.89745-0.83199-0.42705 0.52106
   5   3   2  357.76    3.68   0 0.05653 0.26395 0.89859-0.80057-0.42369 0.56942
   5   7   5  105.83    2.36   0 0.06232 0.27989 0.90018-0.67111-0.41883 0.71874
   5   9   6   24.69    1.75   0 0.05721 0.29182 0.89878-0.60361-0.42312 0.77531
   5  11   7  111.76    2.33   0 0.06276 0.29372 0.90030-0.54046-0.41846 0.82160
   5  14   8  146.26    2.75   0 0.05716 0.30561 0.89877-0.44034-0.42316 0.87848
   5  18   9   32.89    2.61   0 0.05435 0.31520 0.89798-0.30879-0.42551 0.93243
   6   5   3  255.39    3.07   0 0.05432 0.33441 0.89797-0.73423-0.42553 0.63146
   6   8   5  109.31    2.21   0 0.05880 0.34468 0.89922-0.63723-0.42179 0.73043
   6  10   6  258.23    2.95   0 0.05765 0.35238 0.89890-0.57134-0.42275 0.78291
   6  16   8   38.44    2.49   0 0.05073 0.37333 0.89694-0.37297-0.42853 0.89295
   6  20   9   11.74    2.80   0 0.05742 0.37521 0.89884-0.24381-0.42294 0.93764
   6  21   9    4.01    2.99   0 0.05399 0.38097 0.89787-0.20849-0.42581 0.94484
   7  -1  -6    8.22    2.71   0 0.03461 0.35092 0.89213-0.92530-0.44185 0.18970
   7   6   3  372.19    3.37   0 0.05250 0.39771 0.89745-0.70074-0.42706 0.64158
   7   9   5   20.56    1.74   0 0.06241 0.40241 0.90021-0.60577-0.41876 0.73547
   7  14   7   31.22    2.25   0 0.05737 0.42122 0.89882-0.44035-0.42298 0.84357
   7  18   8    1.23    2.49   0 0.05330 0.43393 0.89768-0.30776-0.42639 0.89866
   8   0  -5    1.16    1.96   0 0.05447 0.40111 0.89801-0.89765-0.42541 0.23528
   8   1  -3   63.92    2.32   0 0.05665 0.41286 0.89862-0.86563-0.42359 0.33713
   8   7   3   17.83    1.78   0 0.05762 0.45454 0.89889-0.66909-0.42278 0.64513
   8  13   6    2.36    2.03   0 0.05764 0.47635 0.89890-0.47300-0.42276 0.79996
   8  16   7   33.85    2.48   0 0.05788 0.48246 0.89897-0.37468-0.42256 0.85087
   8  21   8    2.40    2.75   0 0.05719 0.49201 0.89877-0.21100-0.42313 0.90457
   9   1  -5  155.12    3.40   0 0.04602 0.47016 0.89558-0.86228-0.43244 0.25021
   9   2  -3   65.47    2.29   0 0.05553 0.47553 0.89831-0.83238-0.42453 0.34703
   9   7   2   44.68    1.99   0 0.05470 0.51118 0.89807-0.66857-0.42522 0.60547
   9  10   4   72.75    2.09   0 0.06268 0.51775 0.90028-0.57302-0.41853 0.70072
   9  15   6    0.90    2.26   0 0.06005 0.53535 0.89956-0.40839-0.42074 0.80625
   9  19   7   14.87    2.82   0 0.05783 0.54457 0.89895-0.27670-0.42260 0.85945
   9  20   7    4.17    2.89   0 0.04915 0.55260 0.89649-0.24126-0.42985 0.86652
  10   1 -10   52.32    3.75   0 0.03321 0.50775 0.89169-0.85901-0.44300 0.01101
  10   1  -9    0.55    2.75   0 0.04741 0.50363 0.89598-0.86333-0.43129 0.05170
  10   2  -5    5.98    2.21   0 0.05528 0.52386 0.89824-0.83194-0.42474 0.25217
  10   4  -2   20.09    2.23   0 0.05188 0.54754 0.89727-0.76532-0.42757 0.41028
  10   5  -1  422.10    4.01   0 0.04776 0.55829 0.89609-0.73150-0.43099 0.46447
  10   6   0   15.16    2.18   0 0.05145 0.56195 0.89715-0.69995-0.42793 0.51394
  10   7   1   41.84    2.20   0 0.05818 0.56222 0.89905-0.66923-0.42231 0.55868
  10  10   3    1.37    2.04   0 0.06110 0.57424 0.89985-0.57226-0.41986 0.65912
  10  12   4   39.33    2.21   0 0.06048 0.58132 0.89968-0.50685-0.42038 0.71071
  10  15   5   36.90    2.46   0 0.05431 0.59359 0.89797-0.40711-0.42554 0.76956
  10  18   6   16.98    2.65   0 0.05858 0.59732 0.89916-0.30901-0.42197 0.81554
  10  19   6   -2.15    2.77   0 0.05032 0.60402 0.89683-0.27235-0.42887 0.82529
  11   3 -14    1.54    5.04   0 0.00083 0.57417 0.88087-0.78189-0.46914-0.15932
  11   4  -4   20.15    2.18   0 0.04734 0.59927 0.89596-0.76384-0.43135 0.31915
  11   9   1    3.19    2.03   0 0.05206 0.63039 0.89732-0.60198-0.42742 0.57231
  11  12   3    0.51    1.94   0 0.06283 0.63375 0.90032-0.50718-0.41840 0.66594
  11  15   4   -2.99    2.36   0 0.05536 0.64840 0.89826-0.40494-0.42467 0.72804
  11  18   5    7.04    2.80   0 0.05722 0.65408 0.89878-0.30901-0.42311 0.77419
  12   4 -13   31.35    5.13   0 0.02756 0.61571 0.88991-0.75939-0.44762-0.12107
  12   4  -7   53.03    2.85   0 0.04668 0.63917 0.89577-0.76389-0.43190 0.17275
  12   6  -3    2.65    1.92   0 0.06075 0.65416 0.89976-0.70270-0.42015 0.36668
  12   7  -2   60.32    2.26   0 0.05772 0.66410 0.89892-0.66907-0.42269 0.42160
  12   8  -1    5.64    1.96   0 0.05901 0.66956 0.89928-0.63655-0.42162 0.47114
  12  11   1   40.40    2.45   0 0.05581 0.68712 0.89839-0.53773-0.42429 0.57861
  12  13   2    5.35    2.34   0 0.05428 0.69728 0.89796-0.47167-0.42557 0.63077
  12  15   3   17.54    2.66   0 0.05818 0.69959 0.89905-0.40710-0.42231 0.67818
  13   5 -11    4.12    3.56   0 0.04716 0.67131 0.89591-0.73093-0.43149-0.02539
  13   5 -10    4.22    3.00   0 0.04901 0.67750 0.89645-0.73164-0.42996 0.02443
  13   6  -6   48.74    2.76   0 0.05467 0.70054 0.89807-0.70080-0.42524 0.22781
  13   8  -3   48.39    2.52   0 0.05789 0.71788 0.89897-0.63619-0.42255 0.37833
  13   9  -2    0.84    2.19   0 0.05848 0.72468 0.89913-0.60375-0.42206 0.42849
  13  12   0   27.58    2.48   0 0.05388 0.74402 0.89784-0.50323-0.42590 0.53782
  13  14   1    2.25    2.18   0 0.05500 0.75409 0.89816-0.43871-0.42497 0.58806
  13  16   2    3.57    2.69   0 0.05666 0.75571 0.89863-0.37401-0.42358 0.63673
  14   7 -10   10.63    3.70   0 0.04515 0.74310 0.89532-0.66522-0.43317 0.03645
  14   7  -9   22.04    3.55   0 0.05036 0.74515 0.89684-0.66607-0.42884 0.08478
  14   8  -6    6.55    2.55   0 0.05659 0.76042 0.89861-0.63605-0.42364 0.23253
  14  12  -2    0.09    2.57   0 0.04997 0.79529 0.89673-0.50289-0.42916 0.44464
  14  13  -1   26.97    2.95   0 0.05856 0.79429 0.89915-0.47239-0.42199 0.48769
 -13  14  -4    1.64    2.87   0 0.04071-0.86708 0.89409-0.43596-0.43655 0.11965
 -13  15  -2    1.69    3.09   0 0.03352-0.84684 0.89190-0.40098-0.44244 0.22952
 -13  16  -1    2.91    3.24   0 0.03578-0.83959 0.89260-0.36897-0.44059 0.27928
 -12  11  -4   19.08    2.52   0 0.04602-0.81094 0.89566-0.53503-0.43217 0.12338
 -12  11  -3   40.07    2.77   0 0.03464-0.79226 0.89225-0.53254-0.44152 0.18623
 -12  12  -2    4.75    2.16   0 0.04489-0.79405 0.89533-0.50284-0.43310 0.22912
 -12  15   1   -0.22    2.92   0 0.03862-0.76776 0.89346-0.40266-0.43827 0.38792
 -12  19   3    6.86    3.70   0 0.03648-0.75050 0.89281-0.27042-0.44002 0.49376
 -11   8  -9    2.62    2.50   0 0.03424-0.77631 0.89212-0.63052-0.44185-0.11679
 -11   8  -8   16.58    2.36   0 0.04247-0.77386 0.89461-0.63251-0.43510-0.06991
 -11   8  -7   72.49    2.71   0 0.04452-0.76878 0.89522-0.63387-0.43341-0.02018
 -11   8  -6   -1.36    2.23   0 0.04384-0.76062 0.89502-0.63493-0.43397 0.03036
 -11   8  -5   48.53    2.33   0 0.04126-0.75220 0.89425-0.63041-0.43609 0.08705
 -11  10  -1  113.38    2.94   0 0.04192-0.72342 0.89445-0.56611-0.43555 0.29203
 -11  11   0   26.89    2.11   0 0.04400-0.71877 0.89507-0.53493-0.43384 0.34103
 -11  12   1   20.41    2.60   0 0.04153-0.70838 0.89433-0.50038-0.43587 0.39561
 -11  15   3   11.47    2.85   0 0.03638-0.68924 0.89278-0.40123-0.44010 0.50260
 -11  17   4    3.38    3.31   0 0.02837-0.67361 0.89029-0.33390-0.44664 0.56023
 -11  20   5    1.30    4.37   0 0.02308-0.65965 0.88859-0.23422-0.45093 0.61633
 -10   6  -9  106.19    2.74   0 0.03949-0.71874 0.89372-0.69543-0.43755-0.10914
 -10   6  -8   26.90    2.27   0 0.04422-0.71418 0.89513-0.69931-0.43365-0.06374
 -10   6  -7   55.42    2.31   0 0.04650-0.70902 0.89580-0.70028-0.43177-0.01359
 -10   6  -6  102.60    2.48   0 0.04565-0.70137 0.89555-0.69983-0.43248 0.03855
 -10   6  -5    7.06    1.86   0 0.04251-0.69076 0.89463-0.69799-0.43507 0.09268
 -10   7 -11    7.28    2.60   0 0.04451-0.73733 0.89522-0.66536-0.43341-0.21855
 -10   7  -2   33.35    2.22   0 0.03467-0.66301 0.89225-0.66192-0.44150 0.25540
 -10   8  -1    6.49    1.85   0 0.04647-0.66683 0.89579-0.63453-0.43180 0.29551
 -10  14   4    4.34    2.88   0 0.03387-0.61816 0.89201-0.43256-0.44215 0.56494
 -10  16   5   11.28    3.48   0 0.01552-0.59257 0.88611-0.36243-0.45703 0.63086
 -10  19   6    3.16    4.81   0-0.00442-0.56526 0.87917-0.25754-0.47291 0.69824
  -9   4  -8  117.00    2.63   0 0.03710-0.64837 0.89300-0.76037-0.43951-0.04766
  -9   4  -7    4.98    1.86   0 0.03908-0.64088 0.89360-0.76254-0.43788 0.00096
  -9   4  -6   73.77    2.24   0 0.03639-0.63312 0.89278-0.76066-0.44009 0.05588
  -9   5 -11   -1.22    2.30   0 0.04280-0.67099 0.89471-0.73225-0.43483-0.20910
  -9   5  -3    0.77    1.83   0 0.04280-0.61696 0.89471-0.73131-0.43483 0.20355
  -9   6 -13    8.86    2.87   0 0.03919-0.68394 0.89363-0.69670-0.43780-0.30920
  -9   6  -1   12.71    2.05   0 0.03726-0.59790 0.89305-0.69546-0.43938 0.31274
  -9  10   3    5.51    2.28   0 0.02907-0.55988 0.89051-0.56244-0.44607 0.52566
  -8   3 -10    3.25    1.95   0 0.04096-0.60292 0.89416-0.79535-0.43635-0.14719
  -8   3  -9   99.71    2.34   0 0.04803-0.60213 0.89624-0.79837-0.43051-0.10133
  -8   3  -5  216.81    2.71   0 0.04754-0.57321 0.89610-0.79824-0.43091 0.10519
  -8   3  -4   28.58    2.01   0 0.03623-0.55773 0.89273-0.79300-0.44022 0.16662
  -8   4 -12    4.40    2.33   0 0.04594-0.62316 0.89563-0.76361-0.43224-0.25403
  -8   4  -2   26.06    1.81   0 0.04255-0.54816 0.89464-0.76309-0.43503 0.26405
  -8   5 -14   -2.03    2.68   0 0.04088-0.62764 0.89414-0.73072-0.43641-0.35288
  -7   2 -11   29.24    2.12   0 0.04051-0.55099 0.89403-0.82684-0.43671-0.18884
  -7   2  -4  264.12    3.04   0 0.04607-0.50374 0.89567-0.83055-0.43213 0.16659
  -7   3 -13   -3.17    2.31   0 0.04262-0.56205 0.89466-0.79756-0.43497-0.29490
  -7   4   0  155.21    2.95   0 0.03783-0.46798 0.89322-0.76152-0.43891 0.38004
  -7   7   3    5.87    2.41   0 0.03415-0.44230 0.89209-0.66238-0.44193 0.53819
  -6   1 -11    0.73    2.02   0 0.04559-0.49309 0.89553-0.86198-0.43253-0.18543
  -6   1  -4 2504.61    8.14   0 0.04859-0.44476 0.89641-0.86408-0.43004 0.17288
  -6   2 -13   12.67    2.24   0 0.04878-0.50958 0.89646-0.83110-0.42989-0.29122
  -6   3 -15    0.65    2.52   0 0.04350-0.51768 0.89492-0.79375-0.43425-0.38784
  -6   3   0   23.66    1.81   0 0.04209-0.41087 0.89450-0.79577-0.43541 0.38444
  -6   4 -16   -0.41    2.70   0 0.04454-0.52784 0.89523-0.76301-0.43339-0.44245
  -5   0 -11  570.54    4.05   0 0.04466-0.43015 0.89526-0.89511-0.43329-0.17617
  -5   0  -4    2.84    1.58   0 0.04193-0.37658 0.89445-0.89463-0.43554 0.18696
  -5   2 -15   -0.47    2.45   0 0.04332-0.45418 0.89487-0.83060-0.43440-0.38189
  -5  18   9   13.85    3.19   0 0.02950-0.26949 0.89064-0.30075-0.44572 0.86899
  -4  -1 -11   80.62    2.46   0 0.03705-0.36472 0.89298-0.92436-0.43956-0.16182
  -4  -1 -10    2.45    1.76   0 0.04768-0.36544 0.89614-0.92835-0.43080-0.11890
  -4  -1  -5   12.59    1.75   0 0.04238-0.32574 0.89459-0.92646-0.43517 0.14265
  -4   0 -13   -1.52    2.05   0 0.04350-0.38318 0.89492-0.89665-0.43425-0.27268
  -4   1 -15    8.07    2.39   0 0.04260-0.39530 0.89465-0.86072-0.43499-0.37228
  -4  22  10   15.27    3.66   0 0.03057-0.20241 0.89098-0.17047-0.44484 0.92722
  -3  -2  -9  350.87    3.76   0 0.03673-0.28866 0.89289-0.95745-0.43981-0.05080
  -3  -2  -8  693.48    4.62   0 0.03971-0.28406 0.89379-0.95816-0.43737-0.00177
  -3  -2  -7  256.69    3.28   0 0.03669-0.27395 0.89287-0.95757-0.43985 0.05207
  -3  -1 -13   43.93    2.43   0 0.03591-0.31726 0.89264-0.92389-0.44048-0.25576
  -3   1 -16    7.62    2.80   0 0.04427-0.34346 0.89514-0.86136-0.43362-0.41802
  -3   5   4  227.34    9.02   0-0.02537-0.12946 0.87129-0.70786-0.48929 0.67019
  -3  10   7  227.13    4.47   0 0.03631-0.16898 0.89276-0.56544-0.44016 0.77649
  -3  20  10   84.00    3.84   0 0.03752-0.14711 0.89313-0.23797-0.43916 0.93065
  -2  -2 -11  256.82    3.19   0 0.04682-0.24814 0.89589-0.96136-0.43151-0.15258
  -2  -2  -5   77.88    2.29   0 0.04538-0.20402 0.89547-0.96098-0.43270 0.15758
  -2  -1 -14    3.98    1.97   0 0.04218-0.26512 0.89453-0.92585-0.43534-0.30322
  -2   1 -17   -1.31    2.73   0 0.04140-0.28144 0.89430-0.86163-0.43598-0.45699
  -2   2 -18   23.12    3.29   0 0.04397-0.29588 0.89506-0.82889-0.43386-0.51088
  -2   6   5   20.75    2.45   0 0.02604-0.11176 0.88955-0.69350-0.44853 0.68980
  -2  12   8   66.47    2.80   0 0.03115-0.09489 0.89116-0.49835-0.44438 0.84063
  -2  15   9  113.40    3.09   0 0.03204-0.08832 0.89144-0.40010-0.44365 0.89144
  -2  19  10   10.77    2.76   0 0.04035-0.08908 0.89398-0.27184-0.43684 0.93684
  -1  -2 -13   62.60    2.64   0 0.03580-0.19487 0.89260-0.95705-0.44058-0.23937
  -1  -2  -4  570.32    5.63   0 0.04780-0.13790 0.89618-0.96179-0.43070 0.21580
  -1  -1 -15  150.18    3.32   0 0.03731-0.21142 0.89306-0.92438-0.43934-0.34348
  -1   3   3 3536.32   22.26   0 0.03773-0.07704 0.89319-0.79539-0.43899 0.58515
  -1  19  10   76.13    3.07   0 0.03247-0.01989 0.89157-0.26930-0.44330 0.95099
   0  -3 -10   84.03    2.80   0 0.03972-0.11492 0.89379-0.99125-0.43736-0.08033
   0  -3  -9    2.57    1.67   0 0.04521-0.11033 0.89542-0.99377-0.43284-0.03219
   0  -3  -8  110.67    2.60   0 0.04668-0.10420 0.89585-0.99404-0.43162 0.01885
   0  -3  -7  319.06    3.93   0 0.04062-0.09366 0.89406-0.99186-0.43662 0.07327
   0   0 -17    1.57    2.86   0 0.04182-0.16358 0.89442-0.89195-0.43563-0.43977
   0   1 -18   35.68    3.21   0 0.04461-0.17325 0.89525-0.86215-0.43333-0.49521
   0  19  10   75.57    3.06   0 0.03346 0.03899 0.89188-0.26990-0.44249 0.95837
   1  -3 -11   52.39    2.58   0 0.03983-0.06067 0.89382-0.99134-0.43727-0.12348
   1  -2 -14  114.80    2.93   0 0.04235-0.08404 0.89458-0.95903-0.43520-0.27924
   1  -1 -16   13.17    2.80   0 0.03614-0.09498 0.89270-0.92493-0.44030-0.37735
   1  19  10    1.34    2.43   0 0.04036 0.09256 0.89398-0.27216-0.43684 0.96150
   2  -1 -16  109.36    3.02   0 0.04346-0.03756 0.89491-0.92703-0.43428-0.37433
   2   3   3  132.84    2.86   0 0.04706 0.09699 0.89596-0.79835-0.43131 0.60234
   2  12   8   96.03    2.59   0 0.04294 0.13893 0.89475-0.50322-0.43471 0.86413
   2  15   9    3.59    2.02   0 0.04399 0.14347 0.89506-0.40420-0.43385 0.91466
   2  20  10    5.81    2.50   0 0.04049 0.15469 0.89402-0.23923-0.43673 0.97083
   3  -3 -11  723.33    6.62   0 0.03823 0.06364 0.89334-0.99122-0.43859-0.10539
   3   8   6   65.25    2.05   0 0.04231 0.18642 0.89457-0.63408-0.43523 0.76925
   3  10   7   -0.41    1.87   0 0.04419 0.18843 0.89512-0.56710-0.43368 0.82035
   3  16   9  263.16    3.37   0 0.04237 0.20833 0.89458-0.37218-0.43518 0.92472
   3  21  10   18.72    2.84   0 0.04350 0.21474 0.89492-0.20954-0.43425 0.97452
   3  22  10   32.29    3.23   0 0.03632 0.22051 0.89276-0.17357-0.44015 0.98114
   4  -3 -10  312.28    5.37   0 0.02612 0.14505 0.88957-0.98779-0.44847-0.03510
   4  -3  -9  108.43    4.10   0 0.02807 0.15027 0.89019-0.98858-0.44688 0.01462
   4  -2 -14   22.96    2.70   0 0.03620 0.10408 0.89273-0.95792-0.44025-0.25002
   4  -1 -16   48.60    3.48   0 0.03563 0.09329 0.89255-0.92501-0.44072-0.35142
   4  11   7   31.37    1.92   0 0.03823 0.25940 0.89334-0.53494-0.43859 0.83239
   4  17   9    0.91    2.27   0 0.04594 0.26549 0.89563-0.33924-0.43224 0.93060
   4  23  10   -1.04    3.00   0 0.04576 0.26925 0.89558-0.14257-0.43238 0.98057
   5   6   4   32.95    1.92   0 0.03843 0.29821 0.89340-0.69919-0.43842 0.68495
   5  12   7    1.88    1.77   0 0.03931 0.31769 0.89367-0.50089-0.43770 0.84142
   5  15   8    3.33    2.15   0 0.04059 0.32410 0.89405-0.40307-0.43665 0.89255
   5  19   9   34.29    2.66   0 0.04323 0.33015 0.89484-0.27490-0.43448 0.94005
   6  -2 -12   41.47    4.08   0 0.02121 0.25883 0.88798-0.95341-0.45245-0.11681
   6  -1 -15    1.29    2.95   0 0.02325 0.23695 0.88865-0.92106-0.45079-0.27273
   6   1 -18   27.32    4.19   0 0.03449 0.20329 0.89220-0.85903-0.44165-0.43674
   6   1  -1    7.18    1.61   0 0.04237 0.31870 0.89458-0.86343-0.43518 0.43148
   6   4   2  159.50    2.67   0 0.04125 0.34201 0.89425-0.76534-0.43610 0.58745
   6  13   7  440.69    3.81   0 0.04571 0.37231 0.89557-0.47083-0.43243 0.84372
   6  17   8   68.93    2.70   0 0.03721 0.38861 0.89303-0.33750-0.43942 0.90293
   6  22   9   34.78    3.21   0 0.04308 0.39074 0.89479-0.17500-0.43460 0.94908
   7   0 -16    0.87    3.84   0 0.01802 0.29588 0.88694-0.88626-0.45502-0.31146
   7   1  -2   20.08    1.74   0 0.04222 0.37239 0.89454-0.86340-0.43530 0.38866
   7   5   2  546.85    4.05   0 0.03805 0.40666 0.89329-0.73168-0.43874 0.59814
   7   8   4   19.56    1.73   0 0.03871 0.42075 0.89349-0.63369-0.43819 0.70121
   7  10   5   23.59    1.77   0 0.03762 0.43000 0.89316-0.56801-0.43909 0.75458
   7  12   6  226.38    2.82   0 0.04358 0.42990 0.89494-0.50361-0.43418 0.80171
   7  15   7   28.84    2.25   0 0.04193 0.44018 0.89445-0.40602-0.43555 0.85411
   7  19   8   16.56    2.63   0 0.04303 0.44634 0.89478-0.27545-0.43464 0.90499
   8   2  -2  186.33    3.03   0 0.03437 0.44165 0.89216-0.82828-0.44175 0.40256
   8   6   2  166.39    2.63   0 0.04345 0.46216 0.89490-0.69995-0.43429 0.60325
   8   9   4    8.07    1.68   0 0.04872 0.46989 0.89644-0.60293-0.42993 0.70359
   8  11   5  108.56    2.13   0 0.04960 0.47665 0.89670-0.53727-0.42921 0.75511
   8  14   6   -1.22    2.00   0 0.04228 0.49114 0.89456-0.43487-0.43526 0.81548
   8  17   7    2.26    2.32   0 0.04663 0.49582 0.89584-0.33950-0.43166 0.86023
   9   3  -2   98.54    2.45   0 0.04010 0.49770 0.89391-0.79749-0.43705 0.40651
   9   5   0  391.62    3.65   0 0.03599 0.51644 0.89266-0.73111-0.44042 0.51296
   9   6   1   12.12    1.73   0 0.04335 0.51699 0.89488-0.69979-0.43437 0.55975
   9   9   3    2.11    1.71   0 0.04317 0.53134 0.89482-0.60036-0.43452 0.66547
   9  11   4   21.78    2.07   0 0.04148 0.54127 0.89432-0.53720-0.43591 0.71555
   9  13   5    3.46    2.02   0 0.04669 0.54175 0.89585-0.47042-0.43162 0.76483
   9  16   6    5.27    2.18   0 0.04495 0.54951 0.89535-0.37162-0.43305 0.81711
  10   9   2   26.51    2.07   0 0.04365 0.58426 0.89496-0.60181-0.43413 0.62005
  10  11   3    6.61    2.03   0 0.04018 0.59520 0.89393-0.53459-0.43699 0.67651
  10  13   4    2.09    2.07   0 0.04320 0.59928 0.89483-0.46923-0.43450 0.72525
  10  16   5    1.23    2.34   0 0.04071 0.60875 0.89409-0.37022-0.43655 0.77912
  11   3  -6   22.89    2.04   0 0.04349 0.58778 0.89491-0.79738-0.43426 0.21593
  11   5  -3    0.76    2.10   0 0.03572 0.61762 0.89258-0.72846-0.44064 0.37880
  11   8   0    9.83    1.80   0 0.04228 0.63350 0.89456-0.63462-0.43525 0.52592
  11  11   2  179.65    2.88   0 0.04408 0.64535 0.89509-0.53593-0.43378 0.62831
  11  13   3    2.17    2.24   0 0.04436 0.65143 0.89517-0.46943-0.43354 0.68038
  11  16   4   -0.31    2.54   0 0.04210 0.66149 0.89450-0.36895-0.43540 0.73810
  12   4  -8    2.19    2.84   0 0.02917 0.64930 0.89054-0.75901-0.44599 0.13446
  12   5  -5    6.99    2.01   0 0.04489 0.65555 0.89533-0.73136-0.43310 0.27633
  12  10   0   29.59    2.24   0 0.04345 0.69331 0.89491-0.56894-0.43429 0.53382
  12  12   1   18.49    2.47   0 0.03687 0.70774 0.89293-0.50302-0.43970 0.58908
  12  14   2    0.52    2.34   0 0.03827 0.71281 0.89335-0.43488-0.43855 0.64347
  12  16   3   -1.49    2.57   0 0.04489 0.71076 0.89533-0.36954-0.43310 0.69104
  13   6  -7   26.79    2.99   0 0.03492 0.71221 0.89233-0.69574-0.44130 0.18947
  13   7  -5   71.89    2.89   0 0.04061 0.72221 0.89406-0.66471-0.43663 0.28868
  13  10  -2   -0.87    2.65   0 0.03606 0.74854 0.89268-0.56296-0.44036 0.45031
  13  11  -1   30.65    2.53   0 0.04288 0.74806 0.89473-0.53483-0.43476 0.49238
  13  13   0   -1.17    2.47   0 0.03652 0.76105 0.89282-0.46513-0.43998 0.55295
  13  15   1   19.54    2.35   0 0.03848 0.76762 0.89342-0.40313-0.43838 0.59949
  14   8  -7    3.53    2.90   0 0.04024 0.76976 0.89395-0.63196-0.43693 0.19404
  14   9  -5   14.16    2.70   0 0.04536 0.77752 0.89547-0.60011-0.43271 0.29308
  14  10  -4   13.79    2.71   0 0.04291 0.78763 0.89474-0.56748-0.43474 0.34620
  14  11  -3    2.78    2.46   0 0.04360 0.79361 0.89495-0.53437-0.43416 0.39756
  14  14  -1    3.01    2.74   0 0.04384 0.80952 0.89502-0.43691-0.43397 0.50014
 -13  13  -5   -0.97    2.84   0 0.02951-0.86218 0.88980-0.46676-0.44591 0.07503
 -13  13  -4   23.00    2.94   0 0.02198-0.84873 0.88738-0.46227-0.45204 0.13623
 -13  14  -3    7.24    2.74   0 0.03160-0.85054 0.89046-0.43211-0.44420 0.17854
 -12  10  -8   50.84    2.98   0 0.03169-0.82502 0.89049-0.56327-0.44413-0.07002
 -12  10  -7   10.53    2.63   0 0.03376-0.82024 0.89113-0.56421-0.44244-0.02106
 -12  10  -6    9.87    2.44   0 0.03369-0.81284 0.89111-0.56404-0.44249 0.03068
 -12  10  -5    6.59    2.63   0 0.03015-0.80225 0.89000-0.56309-0.44539 0.08456
 -12  10  -4   12.26    2.43   0 0.02280-0.78812 0.88764-0.55970-0.45137 0.14381
 -12  11  -2   11.57    2.43   0 0.01884-0.76979 0.88634-0.52619-0.45458 0.25058
 -12  12  -1   16.27    2.63   0 0.02403-0.76638 0.88804-0.49571-0.45038 0.29789
 -12  13   0    9.05    2.71   0 0.01983-0.75645 0.88667-0.46186-0.45378 0.35330
 -12  16   2   23.91    3.13   0 0.02008-0.74168 0.88675-0.36290-0.45358 0.45549
 -12  18   3    1.26    3.49   0 0.01834-0.73072 0.88618-0.29697-0.45498 0.50720
 -11   8 -10    6.29    2.72   0 0.02994-0.77565 0.88994-0.62858-0.44556-0.16446
 -11   8  -4    5.38    1.92   0 0.03154-0.73631 0.89044-0.62919-0.44425 0.14378
 -11   8  -3   42.68    2.36   0 0.02036-0.71572 0.88684-0.62602-0.45336 0.20670
 -11   9  -2    0.10    1.87   0 0.03160-0.72092 0.89046-0.59822-0.44420 0.24593
 -11  13   2    9.96    2.53   0 0.02780-0.68778 0.88926-0.46283-0.44731 0.45803
 -10   6 -11    1.94    2.63   0 0.01816-0.71546 0.88611-0.69135-0.45513-0.19957
 -10   6 -10   15.14    2.45   0 0.03206-0.71844 0.89060-0.69330-0.44383-0.15596
 -10   6  -4   60.83    2.13   0 0.03298-0.67595 0.89089-0.69339-0.44307 0.15273
 -10   7 -12    6.26    2.82   0 0.03159-0.73154 0.89046-0.66258-0.44421-0.26118
 -10  12   3  217.65    4.05   0 0.02589-0.61733 0.88864-0.49478-0.44886 0.51964
  -9   4 -10   31.60    2.43   0 0.02592-0.64992 0.88865-0.75818-0.44884-0.14271
  -9   4  -9   -0.97    1.94   0 0.03300-0.64899 0.89090-0.76074-0.44306-0.09889
  -9   4  -5   47.49    2.01   0 0.03108-0.62018 0.89030-0.75868-0.44463 0.11072
  -9   5 -12   14.16    2.50   0 0.03029-0.66774 0.89004-0.72736-0.44528-0.25006
  -9   5  -2    0.66    2.19   0 0.02986-0.59231 0.88991-0.72510-0.44563 0.26500
  -8   3 -11    1.38    2.07   0 0.03042-0.59962 0.89009-0.79289-0.44517-0.19136
  -8   4 -13   67.62    2.91   0 0.03111-0.61468 0.89031-0.76043-0.44460-0.29352
  -8   5   0   61.01    2.48   0 0.02356-0.51381 0.88789-0.72403-0.45076 0.38375
  -8   6   1  577.18    4.95   0 0.02927-0.51302 0.88972-0.69256-0.44611 0.43036
  -8   7   2    3.80    2.10   0 0.02422-0.50074 0.88810-0.65855-0.45022 0.48622
  -7   1  -9   28.09    1.66   0 0.02381-0.51782 0.88797-0.85548-0.45055-0.07169
  -7   1  -8    6.73    1.82   0 0.02638-0.51376 0.88880-0.85650-0.44847-0.02331
  -7   1  -7   86.83    2.13   0 0.02720-0.50698 0.88906-0.85610-0.44780 0.02803
  -7   1  -6   33.82    2.02   0 0.02241-0.49454 0.88752-0.85525-0.45169 0.08381
  -7   2 -12   55.94    2.48   0 0.02899-0.54551 0.88963-0.82345-0.44634-0.23099
  -7   2  -3  331.55    3.32   0 0.02826-0.47950 0.88940-0.82343-0.44694 0.23309
  -7   3 -14    9.51    2.52   0 0.02566-0.55545 0.88857-0.79105-0.44905-0.33169
  -7   4 -15    0.09    2.65   0 0.03090-0.56495 0.89024-0.76290-0.44477-0.39041
  -6   0  -9    0.55    1.61   0 0.02498-0.45785 0.88835-0.88902-0.44960-0.06582
  -6   0  -8   70.34    2.04   0 0.02877-0.45531 0.88956-0.88905-0.44652-0.01693
  -6   0  -7    2.47    1.58   0 0.02900-0.44621 0.88964-0.88954-0.44633 0.03420
  -6   1 -12   21.14    2.15   0 0.03275-0.48919 0.89082-0.85747-0.44326-0.22661
  -6   1  -3   62.10    2.02   0 0.02812-0.41809 0.88936-0.85621-0.44705 0.24167
  -6   2 -14    0.38    2.36   0 0.03073-0.49571 0.89019-0.82794-0.44492-0.32931
  -6   7   4  117.23    4.61   0 0.00244-0.34200 0.88072-0.65155-0.46774 0.62250
  -6  21   9   70.24    5.03   0 0.00313-0.30738 0.88096-0.19258-0.46719 0.88011
  -5   0 -12   -0.61    2.05   0 0.03073-0.42015 0.89019-0.89333-0.44492-0.21709
  -5   1 -14   15.61    2.35   0 0.03300-0.44287 0.89090-0.85767-0.44306-0.32104
  -5   2   0    9.77    1.47   0 0.02948-0.33727 0.88979-0.82394-0.44594 0.40333
  -4  -1 -12  331.23    3.37   0 0.02456-0.35679 0.88822-0.92157-0.44994-0.20193
  -4   0 -14  146.44    2.82   0 0.02927-0.37724 0.88972-0.88922-0.44611-0.30954
  -4   0  -2  139.44    2.73   0 0.02919-0.28986 0.88970-0.88952-0.44617 0.30861
  -4   2 -17   34.60    3.01   0 0.02530-0.39316 0.88845-0.82346-0.44935-0.46050
  -4  11   7  485.78    7.19   0 0.00233-0.19798 0.88068-0.52030-0.46783 0.79469
  -4  17   9   26.66    3.10   0 0.01622-0.19682 0.88547-0.32817-0.45670 0.88734
  -4  23  10   34.05    3.92   0 0.01989-0.19317 0.88669-0.13289-0.45374 0.93584
  -4  24  10   -1.06    3.90   0 0.01522-0.19118 0.88513-0.09898-0.45750 0.94054
  -3  -2 -10   23.47    1.80   0 0.03116-0.28935 0.89032-0.95553-0.44457-0.09737
  -3  -2  -6 1149.63    6.03   0 0.02857-0.25685 0.88950-0.95480-0.44668 0.11147
  -3  -1  -3  439.30    4.48   0 0.03248-0.24059 0.89073-0.92348-0.44348 0.26157
  -3   0 -15  113.07    2.78   0 0.03354-0.32909 0.89106-0.89091-0.44262-0.35658
  -3   2 -18   50.91    3.65   0 0.02214-0.33596 0.88743-0.82286-0.45191-0.50133
  -3  16   9  172.23    3.87   0 0.01903-0.13808 0.88640-0.36207-0.45442 0.89344
  -3  21  10    1.72    3.10   0 0.02311-0.13554 0.88774-0.19948-0.45112 0.94212
  -2  -2 -12   39.79    2.09   0 0.03289-0.24480 0.89086-0.95621-0.44315-0.19386
  -2   0 -16    0.16    2.55   0 0.03108-0.26364 0.89030-0.89328-0.44463-0.39808
  -2  20  10   21.06    3.26   0 0.02478-0.07404 0.88829-0.23242-0.44976 0.94992
  -1  -3 -10  143.59    3.17   0 0.02276-0.15672 0.88763-0.98636-0.45140-0.07252
  -1  -3  -9  606.16    4.54   0 0.02860-0.15619 0.88951-0.98772-0.44666-0.02663
  -1  -3  -8  333.18    3.75   0 0.02854-0.14880 0.88949-0.98774-0.44671 0.02496
  -1   0 -17   21.98    2.79   0 0.02450-0.20803 0.88819-0.88887-0.45000-0.43408
  -1   1 -18    9.66    3.19   0 0.02910-0.21981 0.88967-0.85802-0.44625-0.49113
  -1  12   8   63.70    2.80   0 0.02200-0.02510 0.88738-0.49441-0.45202 0.85646
  -1  15   9    2.09    2.11   0 0.02584-0.02293 0.88863-0.39706-0.44891 0.90504
  -1  20  10   -0.98    2.52   0 0.02196-0.01348 0.88737-0.23140-0.45205 0.96126
   0  -3 -11  518.32    4.57   0 0.02921-0.11044 0.88970-0.98813-0.44616-0.12219
   0  -3  -6  221.09    3.72   0 0.02120-0.06496 0.88712-0.98580-0.45268 0.14323
   0  -2 -14   12.68    2.17   0 0.03061-0.13381 0.89015-0.95614-0.44501-0.27766
   0  -1 -16   12.78    2.80   0 0.02519-0.14057 0.88842-0.92257-0.44944-0.37636
   0  12   8   19.11    2.48   0 0.02313 0.03533 0.88775-0.49535-0.45110 0.86394
   0  15   9   15.54    2.01   0 0.02714 0.03857 0.88905-0.39856-0.44784 0.91239
   0  20  10   16.93    2.70   0 0.02252 0.05023 0.88755-0.23250-0.45160 0.96863
   1  -3 -12   47.79    2.70   0 0.02349-0.04942 0.88787-0.98693-0.45082-0.15986
   1  -3  -6  225.42    3.89   0 0.03032-0.01430 0.89006-0.98912-0.44525 0.14188
   1   0   0    4.39    2.50   0 0.03208 0.02918 0.89061-0.89189-0.44381 0.45001
   1   3   3  916.03    7.52   0 0.02935 0.05416 0.88975-0.79201-0.44604 0.60885
   1  12   8  952.30    5.82   0 0.02997 0.08985 0.88994-0.49713-0.44554 0.86658
   1  15   9  303.26    3.66   0 0.03297 0.09419 0.89089-0.40002-0.44309 0.91546
   1  20  10   77.66    2.87   0 0.02881 0.10568 0.88958-0.23481-0.44649 0.97134
   2  -3 -12   59.15    2.66   0 0.02730 0.00741 0.88910-0.98771-0.44772-0.15471
   2  -3  -6  866.86    8.32   0 0.02419 0.05442 0.88810-0.98690-0.45024 0.15687
   2  -2 -15    6.97    2.64   0 0.01830-0.00369 0.88616-0.95297-0.45502-0.30170
   2   0 -18   -1.81    3.47   0 0.02219-0.02313 0.88744-0.88882-0.45187-0.45746
   2   1 -19   -0.14    3.74   0 0.02405-0.03199 0.88805-0.85761-0.45036-0.51374
   2   1   1 1620.38   11.14   0 0.03307 0.09721 0.89092-0.85952-0.44300 0.50944
   2   2   2 3009.29   13.23   0 0.03355 0.10408 0.89107-0.82677-0.44261 0.56099
   2   6   5  514.86    4.44   0 0.03205 0.12723 0.89060-0.69507-0.44383 0.71762
   2  10   7    4.62    1.84   0 0.02714 0.14674 0.88904-0.56111-0.44785 0.82647
   2  16   9   11.65    2.22   0 0.02666 0.16140 0.88889-0.36511-0.44824 0.92997
   2  21  10    1.73    2.59   0 0.03070 0.16294 0.89018-0.20186-0.44494 0.97880
   2  22  10    4.05    3.16   0 0.02254 0.17169 0.88756-0.16634-0.45158 0.98524
   3  -3 -12  321.53    4.44   0 0.01865 0.07814 0.88628-0.98557-0.45474-0.13898
   3   0 -18   -1.39    3.40   0 0.02219 0.03817 0.88744-0.88848-0.45187-0.44864
   3   5   4  657.03    4.90   0 0.02480 0.18822 0.88829-0.72551-0.44975 0.68085
   3  13   8   87.89    2.52   0 0.03400 0.20880 0.89121-0.46630-0.44224 0.87975
   3  17   9   12.92    2.23   0 0.02708 0.22259 0.88903-0.33299-0.44789 0.93791
   3  23  10   26.50    3.37   0 0.03055 0.22491 0.89013-0.13729-0.44506 0.98636
   3  24  10    1.84    3.19   0 0.02707 0.22862 0.88902-0.10224-0.44790 0.99035
   4  -3 -11   92.84    3.40   0 0.01429 0.15201 0.88482-0.98372-0.45825-0.07502
   4  -3  -8  222.32    5.64   0 0.01048 0.17743 0.88352-0.98233-0.46132 0.08258
   4   0  -1    0.49    1.36   0 0.02890 0.21019 0.88960-0.88988-0.44642 0.42911
   4   4   3  632.98    4.68   0 0.03252 0.23482 0.89075-0.76131-0.44345 0.63023
   4   7   5   11.01    1.67   0 0.03369 0.24788 0.89111-0.66360-0.44250 0.73262
   4   9   6  714.96    4.60   0 0.03023 0.25912 0.89003-0.59617-0.44533 0.78780
   4  14   8   31.01    2.17   0 0.03394 0.27032 0.89119-0.43346-0.44229 0.88835
   4  18   9   -0.22    2.24   0 0.02986 0.27891 0.88991-0.30011-0.44563 0.94172
   4  19   9   25.56    2.67   0 0.02219 0.28882 0.88744-0.26572-0.45187 0.95061
   5  -1 -16    1.30    3.05   0 0.02080 0.17162 0.88699-0.91932-0.45299-0.32797
   5   8   5  329.57    3.30   0 0.02760 0.31553 0.88919-0.62830-0.44747 0.74727
   5  10   6   37.37    2.01   0 0.02925 0.32119 0.88972-0.56319-0.44613 0.79787
   5  16   8   -1.65    2.19   0 0.02742 0.33537 0.88913-0.36349-0.44762 0.90681
   5  20   9    1.86    2.59   0 0.03474 0.33591 0.89144-0.23597-0.44164 0.94934
   5  21   9    0.34    2.67   0 0.02812 0.34108 0.88936-0.20000-0.44705 0.95668
   6   0 -17    1.76    3.57   0 0.01171 0.23539 0.88394-0.88534-0.46033-0.36548
   6   2   0  315.93    3.58   0 0.03128 0.33687 0.89036-0.82626-0.44447 0.49286
   6   3   1 1844.10    7.57   0 0.03200 0.34335 0.89058-0.79381-0.44388 0.54382
   6   7   4  273.93    2.98   0 0.03451 0.36318 0.89137-0.66388-0.44182 0.69700
   6   9   5   -0.24    1.72   0 0.02916 0.37504 0.88969-0.59462-0.44620 0.75562
   6  11   6   14.07    1.71   0 0.03351 0.37886 0.89106-0.53206-0.44264 0.80181
   6  14   7  103.34    2.67   0 0.02832 0.39106 0.88942-0.43217-0.44688 0.85845
   6  18   8   28.47    2.56   0 0.02612 0.40007 0.88872-0.30057-0.44868 0.91254
   7  -1 -14   45.71    4.65   0-0.00054 0.33011 0.87965-0.91322-0.47011-0.19189
   7   0  -4    1.20    1.85   0 0.02173 0.38111 0.88729-0.88844-0.45224 0.30515
   7   2  -1  262.75    3.33   0 0.02755 0.39457 0.88918-0.82513-0.44751 0.45417
   7   3   0   32.99    2.05   0 0.02298 0.40559 0.88770-0.79057-0.45123 0.50968
   7   4   1    5.20    1.55   0 0.02847 0.40812 0.88947-0.75998-0.44677 0.55665
   7  13   6  110.19    2.64   0 0.02467 0.44876 0.88825-0.46347-0.44985 0.81836
   7  16   7   52.30    2.37   0 0.02825 0.45241 0.88940-0.36685-0.44695 0.86729
   7  20   8   23.65    2.66   0 0.03441 0.45256 0.89134-0.23598-0.44190 0.91408
   7  21   8   49.07    2.81   0 0.02784 0.46031 0.88927-0.20162-0.44728 0.91977
   8   3  -1   28.36    1.73   0 0.02647 0.45662 0.88883-0.79193-0.44839 0.46386
   8   4   0   39.26    1.93   0 0.02656 0.46443 0.88886-0.75896-0.44832 0.51549
   8   5   1   20.91    1.86   0 0.03228 0.46602 0.89067-0.72873-0.44365 0.56068
   8   8   3   14.30    1.75   0 0.02838 0.48494 0.88944-0.62784-0.44684 0.66943
   8  10   4   94.81    2.06   0 0.02395 0.49595 0.88802-0.56172-0.45044 0.72390
   8  12   5  119.62    2.46   0 0.02934 0.49860 0.88974-0.49821-0.44606 0.77103
   8  15   6  187.89    3.03   0 0.02609 0.50861 0.88871-0.39885-0.44870 0.82570
   8  18   7    3.83    2.23   0 0.03578 0.50468 0.89176-0.30190-0.44078 0.87058
   8  19   7   29.80    2.70   0 0.02696 0.51529 0.88899-0.26727-0.44800 0.87751
   9   4  -1    2.01    1.67   0 0.03417 0.51092 0.89126-0.76012-0.44210 0.46754
   9   8   2  183.93    2.58   0 0.02551 0.54156 0.88852-0.62785-0.44918 0.62798
   9  14   5   15.74    2.14   0 0.03073 0.55801 0.89018-0.43254-0.44492 0.77819
   9  17   6    2.89    2.13   0 0.03543 0.55957 0.89165-0.33457-0.44107 0.82809
   9  18   6   -0.98    2.17   0 0.02725 0.56801 0.88908-0.29659-0.44776 0.83868
  10   2  -6  233.04    3.87   0 0.02356 0.54653 0.88789-0.82354-0.45076 0.22533
  10   3  -4  226.89    3.40   0 0.02922 0.55546 0.88971-0.79330-0.44615 0.32299
  10   8   1    5.98    1.84   0 0.02990 0.59084 0.88992-0.62803-0.44559 0.58273
  10  14   4   -1.00    2.18   0 0.02881 0.61257 0.88958-0.42908-0.44648 0.74180
  10  17   5    0.58    2.41   0 0.02986 0.61763 0.88991-0.33108-0.44563 0.79171
  11   3  -7    4.78    2.45   0 0.01925 0.60517 0.88648-0.78930-0.45425 0.18586
  11   4  -5    0.91    2.06   0 0.02577 0.61857 0.88861-0.75937-0.44896 0.28476
  11   6  -2    2.33    1.76   0 0.03253 0.62818 0.89075-0.69415-0.44344 0.43437
  11   7  -1   69.80    2.23   0 0.03484 0.63298 0.89147-0.66449-0.44156 0.48036
  11  10   1  109.65    2.58   0 0.02924 0.65357 0.88971-0.56410-0.44613 0.58967
  11  12   2   32.51    2.20   0 0.02619 0.66361 0.88874-0.49728-0.44862 0.64486
  11  14   3    1.67    2.21   0 0.03056 0.66607 0.89013-0.43145-0.44506 0.69438
  11  17   4   -0.05    2.53   0 0.02986 0.67197 0.88991-0.33102-0.44563 0.74882
  12   4 -12    1.46    3.68   0 0.00605 0.64422 0.88199-0.75168-0.46486-0.05157
  12   4  -9    0.14    3.10   0 0.02129 0.65262 0.88715-0.75770-0.45260 0.09013
  12   5  -6    4.25    2.42   0 0.02179 0.67189 0.88731-0.72450-0.45220 0.24467
  12   6  -4    2.00    2.04   0 0.03317 0.67502 0.89095-0.69456-0.44292 0.33925
  12   7  -3  128.53    2.77   0 0.02834 0.68637 0.88943-0.66198-0.44687 0.39259
  12   8  -2  142.58    2.83   0 0.02918 0.69289 0.88969-0.62963-0.44618 0.44330
  12   9  -1   11.24    2.12   0 0.03439 0.69569 0.89133-0.59883-0.44192 0.48865
  12  11   0    3.29    2.31   0 0.02219 0.71435 0.88744-0.52710-0.45187 0.55424
  12  15   2   13.62    2.30   0 0.02463 0.72695 0.88824-0.39835-0.44989 0.65422
  12  17   3   -1.48    2.37   0 0.03265 0.72063 0.89079-0.33264-0.44335 0.70192
  13   6  -8    2.51    2.79   0 0.02250 0.71964 0.88754-0.69250-0.45162 0.14917
  13   7  -6    0.64    2.50   0 0.01801 0.73730 0.88606-0.65716-0.45525 0.25657
  13   8  -4   -0.03    2.08   0 0.02986 0.73735 0.88991-0.62731-0.44563 0.34964
  13   9  -3    0.10    2.19   0 0.03090 0.74496 0.89024-0.59339-0.44477 0.40446
  13  12  -1    4.85    2.64   0 0.02247 0.76694 0.88754-0.49489-0.45164 0.51028
  13  16   1    0.95    2.74   0 0.02568 0.77972 0.88858-0.36443-0.44904 0.61185
  14   8  -8   16.39    3.34   0 0.02499 0.77679 0.88835-0.62783-0.44960 0.15592
  14   9  -6   20.61    3.02   0 0.02660 0.78968 0.88887-0.59491-0.44829 0.25735
  14  10  -5   -1.93    2.99   0 0.02231 0.80319 0.88748-0.55836-0.45177 0.31635
  14  11  -4    9.10    2.95   0 0.02171 0.81009 0.88729-0.52775-0.45225 0.36462
  14  12  -3   54.00    3.23   0 0.02494 0.81300 0.88834-0.49658-0.44964 0.41322
  14  13  -2    2.85    2.53   0 0.03175 0.81264 0.89050-0.46465-0.44409 0.46042
 -13  12  -5   -0.07    2.69   0 0.01390-0.84416 0.88477-0.49495-0.45845 0.08841
 -13  13  -3    1.97    2.60   0 0.01447-0.83188 0.88497-0.46023-0.45798 0.19262
 -13  14  -2    1.61    2.62   0 0.01642-0.82873 0.88563-0.42843-0.45641 0.24238
 -13  15  -1   16.57    2.93   0 0.01622-0.81998 0.88556-0.39709-0.45657 0.29513
 -13  16   0    3.46    3.31   0 0.01110-0.80757 0.88381-0.36085-0.46071 0.35046
 -12   9  -8   -0.35    2.62   0 0.01425-0.80382 0.88489-0.59302-0.45816-0.05735
 -12   9  -7   -1.52    2.47   0 0.01495-0.79840 0.88513-0.59352-0.45760-0.00663
 -12   9  -6   40.52    2.71   0 0.01361-0.79076 0.88467-0.59176-0.45868 0.04763
 -12   9  -5    2.87    2.86   0 0.00719-0.77950 0.88246-0.58912-0.46384 0.10427
 -12  10  -3   -2.46    2.42   0 0.00972-0.76823 0.88334-0.55921-0.46181 0.20295
 -12  14   1  142.27    3.79   0 0.01437-0.74318 0.88493-0.42743-0.45807 0.40710
 -11   7 -10   -2.80    2.69   0 0.00903-0.75279 0.88310-0.65744-0.46237-0.14850
 -11   7  -9   25.15    2.58   0 0.01575-0.75333 0.88540-0.65829-0.45695-0.09960
 -11   7  -8   11.13    2.33   0 0.01870-0.75119 0.88639-0.65854-0.45457-0.05128
 -11   7  -7    3.70    2.31   0 0.01945-0.74537 0.88664-0.65922-0.45396-0.00134
 -11   7  -6   19.91    2.24   0 0.01877-0.73538 0.88642-0.65998-0.45451 0.05258
 -11   7  -5   51.30    2.37   0 0.01517-0.72456 0.88521-0.65748-0.45742 0.10578
 -11   9  -1    4.34    2.18   0 0.01157-0.69279 0.88398-0.58990-0.46033 0.31519
 -11  10   0   27.72    2.49   0 0.01364-0.68773 0.88469-0.55831-0.45865 0.36455
 -11  11   1   14.15    2.49   0 0.00725-0.67523 0.88248-0.52414-0.46380 0.42061
 -11  14   3    4.67    2.78   0 0.00156-0.65484 0.88047-0.42311-0.46835 0.52956
 -10   5  -9   43.96    2.54   0 0.01522-0.69149 0.88522-0.72297-0.45738-0.09131
 -10   5  -8   28.54    2.25   0 0.01771-0.68749 0.88606-0.72470-0.45537-0.04130
 -10   5  -7   89.93    2.49   0 0.01870-0.68140 0.88639-0.72489-0.45456 0.00929
 -10   5  -6   -0.63    1.95   0 0.01651-0.67125 0.88566-0.72519-0.45634 0.06098
 -10   5  -5  161.23    2.66   0 0.01172-0.65942 0.88403-0.72230-0.46020 0.11643
 -10   6 -12   -0.58    2.65   0 0.01390-0.70839 0.88477-0.69074-0.45845-0.24535
 -10   6  -3   98.24    2.41   0 0.01854-0.65302 0.88634-0.69177-0.45470 0.21549
 -10   7  -1   44.68    2.32   0 0.01080-0.63077 0.88371-0.65615-0.46095 0.32316
 -10   8   0   41.08    2.05   0 0.01564-0.62877 0.88537-0.62464-0.45704 0.37174
 -10   9   1   18.12    2.11   0 0.01511-0.62112 0.88518-0.59124-0.45747 0.42355
 -10  10   2  152.46    3.27   0 0.00305-0.60283 0.88100-0.55558-0.46716 0.48366
  -9   4 -11    4.03    2.33   0 0.01697-0.64731 0.88581-0.75632-0.45597-0.18855
  -9   4  -4   21.07    1.84   0 0.02017-0.60108 0.88688-0.75704-0.45337 0.17124
  -9   5 -13    8.15    2.73   0 0.01630-0.66111 0.88559-0.72354-0.45651-0.29099
  -8   2 -10   35.59    2.05   0 0.01073-0.57086 0.88369-0.82038-0.46100-0.12318
  -8   2  -9   -0.70    1.85   0 0.01616-0.56853 0.88554-0.82315-0.45662-0.07591
  -8   2  -8  136.10    2.33   0 0.01933-0.56660 0.88660-0.82271-0.45405-0.02568
  -8   2  -7  186.31    2.53   0 0.01940-0.55955 0.88663-0.82262-0.45399 0.02562
  -8   2  -6   20.53    1.76   0 0.01618-0.54910 0.88555-0.82130-0.45661 0.07893
  -8   3 -12   11.67    2.30   0 0.01840-0.59520 0.88629-0.78989-0.45481-0.23218
  -8   3  -3  485.58    3.88   0 0.01862-0.53058 0.88637-0.78956-0.45463 0.23231
  -8   4 -14    2.99    2.76   0 0.01575-0.60558 0.88540-0.75568-0.45695-0.33324
  -8   4  -1  270.94    3.29   0 0.01265-0.50975 0.88435-0.75439-0.45945 0.33908
  -8   8   3   49.40    2.84   0 0.00607-0.47599 0.88207-0.62152-0.46474 0.55012
  -7   1 -11  220.73    3.08   0 0.00877-0.51493 0.88301-0.85258-0.46258-0.16470
  -7   1 -10    1.38    1.96   0 0.01708-0.51786 0.88585-0.85457-0.45588-0.12009
  -7   1  -5  202.25    2.63   0 0.01472-0.47872 0.88505-0.85311-0.45778 0.13998
  -7   2 -13   58.25    2.54   0 0.01518-0.53588 0.88521-0.82104-0.45742-0.27189
  -7   3  -1    1.69    1.58   0 0.02063-0.45767 0.88704-0.78958-0.45300 0.34144
  -7  15   7   59.27    6.39   0-0.11356-0.26649 0.83010-0.33887-0.55530 0.85648
  -6   0 -11    1.07    2.09   0 0.01077-0.45735 0.88370-0.88471-0.46097-0.15733
  -6   0 -10   14.62    1.83   0 0.01947-0.45898 0.88665-0.88754-0.45394-0.11223
  -6   0  -6 1744.49    6.54   0 0.02218-0.43283 0.88755-0.88860-0.45174 0.09169
  -6   0  -5    1.10    1.72   0 0.01351-0.41641 0.88464-0.88480-0.45876 0.15006
  -6   1 -13    2.42    2.17   0 0.01758-0.47848 0.88602-0.85505-0.45547-0.26686
  -6   2 -15    9.16    2.65   0 0.01400-0.48807 0.88481-0.82000-0.45836-0.36570
  -6   2  -1   12.88    1.67   0 0.02019-0.39503 0.88689-0.82197-0.45336 0.35146
  -6   3 -16   -0.24    2.70   0 0.01738-0.49670 0.88595-0.79193-0.45563-0.42228
  -5  -1 -10   30.81    1.81   0 0.01538-0.39262 0.88528-0.91889-0.45725-0.10099
  -5  -1  -9 1281.42    5.77   0 0.02005-0.39098 0.88684-0.92074-0.45347-0.05288
  -5  -1  -8  261.61    2.91   0 0.02214-0.38596 0.88753-0.92139-0.45177-0.00298
  -5  -1  -7   73.11    2.14   0 0.02086-0.37748 0.88711-0.92050-0.45281 0.04965
  -5  -1  -6  546.18    4.18   0 0.01466-0.36322 0.88503-0.91845-0.45784 0.10568
  -5   0 -13    1.02    2.10   0 0.01633-0.41606 0.88560-0.88730-0.45648-0.25721
  -5   0  -3   43.06    1.90   0 0.01625-0.34390 0.88557-0.88638-0.45655 0.25927
  -5   1 -15    4.51    2.37   0 0.01513-0.42756 0.88519-0.85284-0.45745-0.35801
  -5   2 -16   24.23    2.76   0 0.02091-0.44179 0.88713-0.82386-0.45277-0.41458
  -5  12   7   62.35    4.18   0-0.02025-0.23715 0.87234-0.47927-0.48558 0.80368
  -5  15   8   12.93    3.53   0-0.01703-0.23307 0.87358-0.38237-0.48306 0.85297
  -5  19   9   32.94    3.59   0-0.00370-0.24048 0.87857-0.25598-0.47253 0.89381
  -4  -1 -13   42.17    2.46   0 0.00955-0.34612 0.88328-0.91784-0.46195-0.24279
  -4  -1  -4   54.41    2.25   0 0.02103-0.29496 0.88717-0.92060-0.45267 0.21255
  -4   0 -15   -0.35    2.45   0 0.00880-0.35658 0.88302-0.88586-0.46256-0.34520
  -4   1 -16    4.07    2.63   0 0.01834-0.37761 0.88627-0.85535-0.45486-0.40524
  -4   2   1   30.86    2.25   0 0.00813-0.24626 0.88279-0.81805-0.46309 0.48013
  -4   3   2   19.54    2.21   0 0.01069-0.24189 0.88367-0.78586-0.46103 0.52962
  -3  -2 -12   44.86    2.36   0 0.00968-0.27775 0.88332-0.95000-0.46185-0.18239
  -3  -2 -11   44.24    2.02   0 0.02140-0.28424 0.88729-0.95364-0.45237-0.14066
  -3  -2  -5  203.52    3.07   0 0.01098-0.22984 0.88377-0.95006-0.46080 0.17712
  -3  -1 -14   27.38    2.29   0 0.01764-0.30182 0.88604-0.91993-0.45543-0.29159
  -3   0 -16    1.46    3.11   0 0.01375-0.31032 0.88472-0.88415-0.45856-0.39049
  -3   0  -1 1090.94    7.76   0 0.02003-0.21113 0.88683-0.88724-0.45349 0.37643
  -3   1 -17   43.17    3.00   0 0.01864-0.32421 0.88637-0.85495-0.45461-0.44741
  -3  13   8  589.93    6.24   0 0.00418-0.13260 0.88140-0.45575-0.46626 0.85293
  -3  22  10   25.86    3.47   0 0.00998-0.12404 0.88343-0.16315-0.46161 0.95205
  -3  23  10    5.75    3.57   0 0.00194-0.11681 0.88060-0.12722-0.46805 0.95922
  -2  -2 -13   65.61    2.31   0 0.01656-0.23207 0.88567-0.95221-0.45630-0.23081
  -2  -2  -4  105.89    2.54   0 0.01550-0.16660 0.88532-0.95122-0.45715 0.23359
  -2  -1 -15    5.98    2.23   0 0.01878-0.24835 0.88642-0.92011-0.45450-0.33597
  -2  -1  -2   99.80    2.91   0 0.02010-0.15699 0.88686-0.91997-0.45343 0.33334
  -2   1 -18   12.36    3.60   0 0.01268-0.26239 0.88436-0.85251-0.45943-0.48541
  -2  10   7  390.27    5.06   0 0.00546-0.07950 0.88185-0.55450-0.46524 0.80885
  -2  16   9   13.61    2.33   0 0.00353-0.06350 0.88117-0.35750-0.46678 0.91364
  -2  21  10    5.79    3.17   0 0.01114-0.06324 0.88383-0.19586-0.46067 0.96023
  -1  -3 -11   86.33    2.42   0 0.01407-0.15286 0.88483-0.98371-0.45831-0.11725
  -1  -3  -7   32.03    1.89   0 0.02061-0.13224 0.88703-0.98588-0.45302 0.08347
  -1  -2 -14   25.62    2.26   0 0.01608-0.17737 0.88551-0.95208-0.45669-0.27297
  -1  -1 -16    3.83    2.67   0 0.01187-0.18730 0.88408-0.91791-0.46008-0.37380
  -1  21  10   78.76    3.71   0 0.00744 0.00044 0.88254-0.19469-0.46365 0.97128
   0  -3 -12  127.63    2.78   0 0.01530-0.10025 0.88525-0.98400-0.45731-0.16144
   0  -2 -15   83.24    3.09   0 0.00614-0.11158 0.88209-0.94905-0.46469-0.30869
   0   0 -18   94.72    3.90   0 0.00669-0.13329 0.88228-0.88375-0.46424-0.46391
   0   3   3 3058.49   16.03   0 0.01919 0.00219 0.88655-0.78867-0.45417 0.60833
   0  21  10   -0.04    2.94   0 0.01599 0.05436 0.88548-0.19631-0.45676 0.97691
   1  -3 -13   37.05    2.44   0 0.00471-0.03469 0.88159-0.98085-0.46584-0.19584
   1  -2 -15   74.65    2.73   0 0.01581-0.06131 0.88542-0.95168-0.45690-0.30773
   1  -2  -3    6.59    2.54   0 0.00222 0.03805 0.88070-0.94642-0.46782 0.32172
   1  -1 -17   68.84    3.64   0 0.00533-0.06327 0.88180-0.91581-0.46534-0.40269
   1   0 -18    2.47    2.84   0 0.01589-0.08237 0.88545-0.88661-0.45684-0.46327
   1   6   5  230.05    3.32   0 0.01546 0.08101 0.88530-0.68912-0.45719 0.72355
   1  10   7  993.61    5.79   0 0.01206 0.09799 0.88415-0.55686-0.45993 0.82975
   1  16   9   -0.43    2.03   0 0.01477 0.10873 0.88507-0.36025-0.45774 0.93219
   1  21  10   18.52    2.63   0 0.01795 0.11427 0.88614-0.19719-0.45518 0.97989
   1  22  10   30.43    3.50   0 0.01092 0.11994 0.88375-0.16279-0.46085 0.98632
   2  -3 -13  135.68    3.18   0 0.00541 0.02597 0.88183-0.98106-0.46527-0.18748
   2  -1 -17   39.00    3.67   0 0.00874-0.00600 0.88300-0.91677-0.46260-0.39740
   2   8   6   72.86    2.25   0 0.02184 0.14356 0.88743-0.62589-0.45202 0.77827
   2  13   8   37.65    2.20   0 0.01626 0.16287 0.88557-0.45992-0.45654 0.88644
   2  17   9   23.71    2.54   0 0.00949 0.17581 0.88326-0.32722-0.46200 0.94342
   2  23  10    5.09    3.10   0 0.01596 0.17825 0.88547-0.13192-0.45679 0.99022
   2  24  10   -0.47    3.57   0 0.00389 0.18763 0.88130-0.09820-0.46649 0.99375
   3  -2 -15   58.55    3.01   0 0.01530 0.06176 0.88525-0.95158-0.45731-0.29059
   3  -1 -17   59.66    3.38   0 0.00525 0.05916 0.88178-0.91600-0.46540-0.38570
   3  -1  -2  834.23   11.18   0 0.00679 0.16314 0.88232-0.91507-0.46417 0.38646
   3  11   7  313.66    3.40   0 0.01547 0.21757 0.88531-0.52508-0.45718 0.84425
   3  14   8  129.55    2.87   0 0.01293 0.22656 0.88444-0.42636-0.45923 0.89807
   3  18   9  130.44    2.92   0 0.01345 0.23294 0.88462-0.29528-0.45881 0.94949
   4  -2 -15   69.12    3.60   0 0.00144 0.13861 0.88042-0.94646-0.46845-0.27023
   4   0 -18    3.55    3.54   0 0.01374 0.10373 0.88472-0.88526-0.45858-0.43550
   4   3   2  283.55    3.49   0 0.01617 0.24318 0.88555-0.78738-0.45661 0.59350
   4  12   7  167.40    2.76   0 0.01340 0.28057 0.88460-0.49139-0.45885 0.85469
   4  15   8   -1.22    1.93   0 0.01599 0.28420 0.88548-0.39271-0.45676 0.90500
   4  20   9    0.59    2.80   0 0.01251 0.29776 0.88430-0.22893-0.45957 0.95874
   5  -2 -14  166.06    4.38   0 0.00787 0.19985 0.88270-0.94868-0.46330-0.21545
   5   5   3  147.88    2.51   0 0.01615 0.31157 0.88554-0.72188-0.45663 0.65394
   5  13   7    9.73    1.93   0 0.01782 0.33898 0.88610-0.46016-0.45528 0.85889
   5  17   8    2.84    2.24   0 0.01112 0.35328 0.88382-0.32666-0.46069 0.91659
   5  22   9    0.88    2.79   0 0.01808 0.34947 0.88618-0.16451-0.45507 0.96162
   5  23   9    6.80    3.09   0 0.01547 0.35573 0.88531-0.13130-0.45718 0.96543
   6   6   3  189.61    2.75   0 0.01262 0.37624 0.88434-0.68760-0.45948 0.66594
   6  12   6   23.00    1.77   0 0.01158 0.39788 0.88398-0.49084-0.46032 0.82190
   6  15   7  249.14    3.28   0 0.01237 0.40409 0.88425-0.39317-0.45968 0.87325
   6  19   8   18.01    2.49   0 0.01551 0.40778 0.88532-0.26312-0.45715 0.92194
   7   7   3   75.14    1.96   0 0.01689 0.43365 0.88578-0.65641-0.45603 0.67022
   7   9   4   47.15    1.86   0 0.01007 0.44676 0.88346-0.58834-0.46153 0.72831
   7  11   5    8.16    1.76   0 0.01411 0.45111 0.88485-0.52395-0.45828 0.77706
   7  17   7   11.03    2.30   0 0.01589 0.46398 0.88545-0.32810-0.45684 0.87858
   7  22   8    1.80    2.51   0 0.01980 0.46509 0.88676-0.16637-0.45368 0.92519
   8   0 -15   -0.12    5.55   0-0.06019 0.44752 0.85575-0.85772-0.51622-0.18837
   8   0  -6  892.17    7.78   0 0.00821 0.44028 0.88281-0.88233-0.46303 0.22253
   8   1  -4  160.21    3.44   0 0.00729 0.45507 0.88249-0.84904-0.46376 0.32657
   8   7   2   96.73    2.16   0 0.00938 0.49512 0.88322-0.65340-0.46209 0.63440
   8  13   5  234.90    2.86   0 0.01079 0.51449 0.88371-0.45765-0.46095 0.78855
   8  16   6    1.06    2.25   0 0.01436 0.52055 0.88493-0.35998-0.45807 0.83817
   8  20   7   78.17    3.08   0 0.01790 0.52215 0.88612-0.23124-0.45521 0.88484
   8  21   7    1.61    2.76   0 0.01558 0.52738 0.88534-0.19569-0.45709 0.89145
   9   1  -6   70.08    2.85   0 0.01024 0.49953 0.88352-0.85036-0.46140 0.22972
   9   2  -4    2.11    1.73   0 0.01425 0.50883 0.88489-0.81950-0.45816 0.32919
   9   7   1  195.57    2.75   0 0.01051 0.54861 0.88361-0.65377-0.46118 0.59070
   9  10   3  224.45    2.80   0 0.01813 0.55510 0.88620-0.55853-0.45503 0.68615
   9  12   4   -0.04    1.73   0 0.01878 0.55786 0.88642-0.49127-0.45450 0.73874
   9  15   5    9.31    2.15   0 0.01643 0.57156 0.88563-0.39335-0.45641 0.79155
   9  19   6    0.34    2.60   0 0.01529 0.57988 0.88525-0.26260-0.45732 0.84354
  10   4  -3  381.27    3.97   0 0.01516 0.57714 0.88520-0.75392-0.45743 0.38862
  10   5  -2   11.17    2.23   0 0.01076 0.58879 0.88370-0.71962-0.46098 0.44415
  10   6  -1    7.73    1.86   0 0.01191 0.59352 0.88409-0.68732-0.46005 0.49516
  10   7   0   22.60    1.95   0 0.01825 0.59539 0.88624-0.65645-0.45493 0.53965
  10  10   2   32.35    2.16   0 0.02020 0.60730 0.88689-0.55940-0.45335 0.64155
  10  12   3   87.78    2.43   0 0.02037 0.61477 0.88695-0.49398-0.45321 0.69298
  10  15   4   22.65    2.31   0 0.01364 0.62698 0.88469-0.39326-0.45866 0.75198
  10  18   5    7.22    2.57   0 0.01876 0.62957 0.88641-0.29579-0.45451 0.79805
  10  19   5   13.04    2.46   0 0.01077 0.63824 0.88370-0.26110-0.46097 0.80503
  11   9   0    4.94    1.87   0 0.01543 0.65930 0.88529-0.58986-0.45721 0.55157
  11  13   2   23.80    2.42   0 0.00862 0.67979 0.88296-0.45667-0.46270 0.66140
  11  15   3   51.84    2.57   0 0.01609 0.67951 0.88552-0.39389-0.45668 0.70618
  11  18   4    7.71    2.71   0 0.01965 0.68333 0.88671-0.29587-0.45380 0.75497
  11  19   4    2.23    2.85   0 0.01188 0.69268 0.88408-0.26135-0.46007 0.76104
  12   4 -11   72.63    4.22   0 0.00293 0.65638 0.88096-0.74895-0.46725 0.00490
  12   4 -10    0.50    2.71   0 0.00871 0.65686 0.88299-0.75229-0.46262 0.04879
  12   6  -5   24.15    2.42   0 0.00531 0.69573 0.88180-0.68396-0.46535 0.31089
  12  10  -1   32.77    2.23   0 0.01111 0.71822 0.88382-0.55536-0.46070 0.51306
  12  13   1   34.54    2.46   0 0.01935 0.72382 0.88661-0.46098-0.45403 0.60749
  12  16   2   38.79    2.80   0 0.01224 0.73815 0.88421-0.35925-0.45979 0.66683
  13   6  -9    0.03    2.79   0 0.00822 0.72837 0.88282-0.68441-0.46302 0.11341
  13   8  -5    9.64    2.56   0 0.00972 0.75344 0.88334-0.62070-0.46181 0.31645
  13  10  -3   66.14    3.01   0 0.00733 0.76898 0.88251-0.55325-0.46373 0.42178
  13  11  -2   55.28    2.89   0 0.01490 0.76953 0.88511-0.52341-0.45764 0.46724
  13  14   0   38.24    2.76   0 0.02055 0.77707 0.88701-0.42797-0.45306 0.56345
  14   8  -9    1.05    3.09   0 0.00518 0.78523 0.88175-0.61834-0.46546 0.12247
  14   9  -7    2.03    3.12   0 0.00671 0.80128 0.88229-0.58670-0.46423 0.22264
  14  13  -3    1.27    2.94   0 0.00729 0.83090 0.88249-0.45651-0.46377 0.42842
  14  14  -2    3.84    2.71   0 0.01703 0.82831 0.88583-0.42598-0.45591 0.47367
 -13  11  -6    4.51    2.56   0-0.00227-0.83756 0.87952-0.51977-0.47130 0.05208
 -13  12  -4    2.23    2.75   0 0.00394-0.82999 0.88173-0.48888-0.46636 0.15193
 -13  12  -3    6.31    2.94   0-0.00481-0.81159 0.87860-0.48615-0.47331 0.20929
 -13  13  -2   12.76    2.90   0-0.00178-0.80877 0.87970-0.45515-0.47091 0.25757
 -13  14  -1    2.01    2.82   0-0.00238-0.80134 0.87948-0.42127-0.47139 0.31028
 -13  15   0    0.61    3.08   0-0.01139-0.78703 0.87618-0.38595-0.47849 0.36821
 -13  17   1    3.02    3.43   0-0.00423-0.78548 0.87881-0.32266-0.47285 0.41478
 -12   9  -9    2.38    2.46   0 0.00567-0.80893 0.88234-0.58818-0.46498-0.10108
 -12   9  -4   31.47    2.40   0 0.00038-0.76379 0.88047-0.58707-0.46920 0.16084
 -12  10  -2   47.92    2.69   0-0.00569-0.74450 0.87828-0.55265-0.47400 0.26853
 -12  11  -1   34.12    2.56   0-0.00088-0.74180 0.88002-0.52082-0.47020 0.31630
 -12  12   0   18.03    2.61   0-0.00278-0.73290 0.87933-0.48727-0.47171 0.36927
 -12  15   2   -0.03    2.89   0-0.00558-0.71636 0.87832-0.38768-0.47391 0.47579
 -12  17   3    1.53    3.30   0-0.01793-0.69961 0.87371-0.31663-0.48361 0.53792
 -11   6  -8   21.00    2.58   0-0.00378-0.72664 0.87897-0.68401-0.47250-0.03356
 -11   6  -7   51.89    2.31   0-0.00403-0.71947 0.87888-0.68467-0.47269 0.01783
 -11   7 -11    8.76    2.97   0 0.00096-0.75378 0.88068-0.65160-0.46873-0.19105
 -11   7  -4   -1.01    1.93   0 0.00342-0.70693 0.88155-0.65514-0.46678 0.16698
 -11   8  -2    6.64    1.90   0 0.00272-0.69125 0.88130-0.62056-0.46734 0.27160
 -11  12   2   66.12    2.93   0-0.00724-0.65352 0.87771-0.48624-0.47523 0.48441
 -11  16   4    7.63    3.15   0-0.00685-0.63939 0.87785-0.35474-0.47492 0.58742
 -11  19   5    2.68    4.09   0-0.01315-0.62516 0.87552-0.25355-0.47988 0.64484
 -10   5 -11   93.39    3.03   0 0.00048-0.69066 0.88051-0.71810-0.46911-0.18285
 -10   5 -10   -1.22    2.12   0 0.00481-0.69125 0.88204-0.72171-0.46567-0.13704
 -10   5  -4   18.53    1.97   0 0.00147-0.64211 0.88086-0.71824-0.46833 0.17733
 -10   6  -2   33.05    2.08   0 0.00054-0.62744 0.88053-0.68480-0.46907 0.28076
 -10  13   4    0.26    2.68   0-0.00301-0.57686 0.87925-0.45438-0.47188 0.59271
  -9   3 -10   71.86    2.64   0-0.00056-0.62152 0.88013-0.78283-0.46994-0.12212
  -9   3  -9   15.18    1.97   0 0.00415-0.62025 0.88181-0.78459-0.46619-0.07377
  -9   3  -8    2.01    1.97   0 0.00346-0.61600 0.88156-0.78552-0.46675-0.02314
  -9   3  -7   21.31    2.02   0 0.00699-0.60803 0.88280-0.78619-0.46393 0.02716
  -9   3  -6   75.36    2.21   0 0.00347-0.59747 0.88156-0.78489-0.46674 0.08119
  -9   3  -5    5.33    1.69   0-0.00298-0.58406 0.87927-0.78142-0.47186 0.13761
  -9   4 -12   67.64    2.78   0 0.00592-0.64307 0.88242-0.75283-0.46479-0.22957
  -9   4  -3   72.03    2.17   0 0.00442-0.57735 0.88190-0.75233-0.46598 0.23492
  -9   5  -1   33.71    2.22   0-0.00532-0.55370 0.87841-0.71601-0.47371 0.34482
  -9   6   0   17.92    1.95   0 0.00223-0.55425 0.88113-0.68559-0.46772 0.39111
  -9   7   1  113.38    2.64   0 0.00261-0.54759 0.88126-0.65326-0.46742 0.44238
  -9   8   2   25.71    2.36   0-0.00477-0.53304 0.87861-0.61756-0.47328 0.49929
  -9  11   4   17.67    2.89   0-0.00969-0.51439 0.87681-0.51690-0.47716 0.60673
  -9  13   5    0.99    2.94   0-0.01383-0.50207 0.87526-0.44941-0.48040 0.66251
  -8   2 -11    0.07    2.12   0 0.00255-0.57236 0.88124-0.81553-0.46747-0.16641
  -8   2  -5  124.24    2.25   0 0.00731-0.53316 0.88291-0.81875-0.46367 0.13806
  -8   2  -4  203.80    2.85   0-0.00501-0.51337 0.87853-0.81402-0.47346 0.19865
  -8   3 -13    2.23    2.51   0 0.00568-0.59027 0.88234-0.78422-0.46497-0.27227
  -8   3  -2   60.37    2.23   0-0.00538-0.49912 0.87839-0.78146-0.47376 0.30216
  -8  23   8   27.75    6.51   0-0.06727-0.36591 0.85318-0.10010-0.52124 0.86589
  -7   1 -12   61.65    2.57   0-0.00162-0.51229 0.87975-0.84789-0.47079-0.20765
  -7   1  -4   91.31    2.19   0-0.00015-0.45665 0.88028-0.84808-0.46962 0.20351
  -7   2 -14    2.06    2.52   0-0.00048-0.52846 0.88016-0.81454-0.46988-0.31100
  -7   2  -2   43.58    1.97   0 0.00120-0.44413 0.88076-0.81583-0.46854 0.30567
  -7   3 -15   -2.95    2.41   0 0.00464-0.54061 0.88198-0.78700-0.46581-0.36995
  -7   8   4    0.81    2.39   0-0.00605-0.39381 0.87815-0.61628-0.47429 0.62107
  -6   0 -12  232.35    3.09   0 0.00038-0.45283 0.88047-0.88092-0.46920-0.20036
  -6   1 -14   43.49    2.67   0 0.00236-0.46961 0.88117-0.84935-0.46762-0.30450
  -6   1  -2   60.01    2.04   0-0.00357-0.37806 0.87905-0.84702-0.47232 0.31801
  -6  22   9   17.22    4.27   0-0.01998-0.28242 0.87292-0.15255-0.48521 0.89902
  -5  -1 -12   13.84    2.29   0-0.00435-0.38668 0.87877-0.91232-0.47295-0.18829
  -5  -1 -11   13.45    1.99   0 0.00563-0.39043 0.88232-0.91623-0.46502-0.14499
  -5  -1  -5    2.93    1.72   0 0.00140-0.34384 0.88083-0.91344-0.46839 0.16852
  -5   0 -14   -2.46    2.25   0 0.00115-0.40450 0.88074-0.88231-0.46858-0.29513
  -5   1  -1  122.45    2.59   0 0.00516-0.31859 0.88216-0.85010-0.46539 0.37133
  -5   2 -17   22.22    3.01   0-0.00099-0.42575 0.87998-0.81507-0.47028-0.44862
  -5   6   4  158.05    6.41   0-0.03635-0.24148 0.86644-0.67013-0.49787 0.66169
  -4  -2 -11   95.51    2.57   0-0.00513-0.31745 0.87849-0.94467-0.47356-0.12753
  -4  -2 -10  278.42    3.12   0 0.00205-0.31839 0.88106-0.94735-0.46787-0.08177
  -4  -2  -9    2.22    1.77   0 0.00461-0.31576 0.88197-0.94892-0.46583-0.03323
  -4  -2  -8  198.55    2.78   0 0.00735-0.30937 0.88292-0.94914-0.46364 0.01719
  -4  -2  -7  107.14    2.33   0 0.00345-0.29859 0.88156-0.94762-0.46675 0.07184
  -4   1 -17   -0.32    2.95   0-0.00513-0.35760 0.87849-0.84790-0.47356-0.43764
  -4   9   6 1013.57   11.68   0-0.03077-0.17133 0.86869-0.57403-0.49358 0.76925
  -4  14   8   55.38    3.23   0-0.01384-0.17387 0.87526-0.41709-0.48042 0.85944
  -4  18   9   29.94    3.17   0-0.01477-0.16557 0.87491-0.28572-0.48114 0.91194
  -3  -2 -13   51.48    2.34   0-0.00567-0.27013 0.87829-0.94484-0.47398-0.22169
  -3  -1 -15    6.58    2.23   0-0.00161-0.28952 0.87976-0.91214-0.47077-0.32805
  -3  17   9   60.97    3.24   0-0.01104-0.10901 0.87631-0.31953-0.47822 0.91714
  -3  24  10    8.06    3.88   0-0.00569-0.10757 0.87828-0.09241-0.47400 0.96555
  -2  -3 -11    3.79    2.11   0-0.00557-0.19513 0.87832-0.97718-0.47391-0.11137
  -2  -3 -10  135.71    2.70   0 0.00240-0.19605 0.88119-0.97995-0.46759-0.06504
  -2  -3  -9  590.06    4.44   0 0.00621-0.19269 0.88252-0.98129-0.46456-0.01644
  -2  -3  -8    5.15    1.59   0 0.00466-0.18513 0.88198-0.98085-0.46579 0.03536
  -2  -3  -7  216.85    3.10   0-0.00117-0.17073 0.87992-0.97835-0.47042 0.09262
  -2  -2 -14   68.30    2.38   0-0.00164-0.21997 0.87974-0.94574-0.47080-0.26793
  -2  -1 -16  131.94    3.32   0-0.00504-0.23100 0.87852-0.91181-0.47349-0.36870
  -2   0 -17    1.38    2.71   0 0.00603-0.25153 0.88246-0.88257-0.46469-0.42873
  -2   8   6  111.53    3.18   0-0.00229-0.07790 0.87951-0.61812-0.47131 0.76379
  -2  13   8   10.61    2.56   0-0.01231-0.05252 0.87583-0.45048-0.47921 0.87532
  -2  22  10    2.47    2.98   0 0.00151-0.05138 0.88087-0.16045-0.46830 0.96913
  -2  23  10    1.85    3.37   0-0.00994-0.04171 0.87672-0.12397-0.47735 0.97613
  -1  -3 -12  237.93    3.29   0 0.00141-0.14780 0.88084-0.97921-0.46838-0.15880
  -1  -3  -6   51.90    2.06   0 0.00382-0.10789 0.88169-0.98033-0.46646 0.14873
  -1  -2 -15   -0.88    2.61   0-0.00547-0.15838 0.87836-0.94482-0.47383-0.30644
  -1   0 -18   -1.51    3.46   0-0.00559-0.17925 0.87832-0.87959-0.47392-0.46167
  -1   2   2 1662.79   22.34   0-0.01577-0.03087 0.87453-0.80931-0.48192 0.57643
  -1   6   5   29.23    1.98   0 0.00247-0.02836 0.88121-0.68516-0.46753 0.71673
  -1  10   7    1.02    2.18   0-0.00304-0.00840 0.87924-0.55187-0.47191 0.82455
  -1  16   9   13.51    2.00   0 0.00062 0.00186 0.88055-0.35720-0.46901 0.92522
  -1  22  10   -0.64    3.05   0-0.00420 0.01263 0.87882-0.15988-0.47282 0.97930
  -1  23  10   31.73    3.55   0-0.01094 0.02001 0.87634-0.12403-0.47814 0.98530
   0  -3 -13   47.51    2.70   0-0.00204-0.09008 0.87960-0.97800-0.47111-0.19934
   0  -2  -3  507.24    7.06   0 0.00500-0.02655 0.88210-0.94785-0.46552 0.31061
   0  -1 -17   25.82    3.08   0-0.00343-0.11761 0.87910-0.91252-0.47222-0.40470
   0   6   5   40.30    2.02   0 0.00300 0.03236 0.88140-0.68544-0.46711 0.72466
   0   8   6 1649.05    8.32   0-0.00892 0.05123 0.87709-0.61572-0.47655 0.78560
   0  10   7   26.21    1.94   0 0.00130 0.04813 0.88080-0.55389-0.46846 0.82967
   0  16   9    0.97    1.99   0 0.00384 0.06175 0.88170-0.35791-0.46644 0.93118
   0  22  10    4.01    2.82   0 0.00150 0.07067 0.88087-0.16068-0.46830 0.98474
   0  23  10    1.46    3.57   0-0.00513 0.07670 0.87849-0.12547-0.47356 0.99020
   1   1   1   37.19    2.87   0-0.00230 0.07086 0.87951-0.84712-0.47132 0.53104
   1   2   2 1437.92   10.83   0 0.00626 0.06943 0.88254-0.81734-0.46451 0.57573
   1   8   6  340.88    3.82   0 0.00380 0.09985 0.88168-0.62014-0.46648 0.78419
   1  13   8   -0.19    1.94   0 0.00150 0.11599 0.88087-0.45493-0.46831 0.89031
   1  17   9  236.53    3.84   0-0.00492 0.12908 0.87856-0.32233-0.47340 0.94649
   1  23  10    1.55    3.05   0 0.00185 0.13087 0.88099-0.12832-0.46803 0.99166
   1  24  10   16.06    3.20   0-0.00129 0.13192 0.87987-0.09398-0.47052 0.99552
   2   5   4  440.14    4.30   0-0.00355 0.15426 0.87906-0.71578-0.47231 0.69551
   2  11   7  330.55    3.96   0-0.00602 0.17777 0.87816-0.51849-0.47427 0.85269
   2  18   9    1.37    2.48   0-0.00460 0.19197 0.87868-0.28997-0.47314 0.95498
   3  -3 -13  157.42    3.74   0-0.00228 0.09405 0.87951-0.97771-0.47131-0.17308
   3   4   3   27.37    1.75   0-0.00260 0.20736 0.87940-0.74886-0.47156 0.65166
   3   7   5  606.75    4.58   0 0.00526 0.21391 0.88219-0.65348-0.46531 0.74834
   3   9   6   45.55    1.94   0 0.00413 0.22225 0.88180-0.58745-0.46621 0.80108
   3  19   9    8.03    2.56   0 0.00116 0.24658 0.88075-0.25898-0.46858 0.95885
   4  -3 -12  116.79    3.35   0-0.00467 0.16476 0.87865-0.97697-0.47320-0.11137
   4  -1 -17   28.50    3.45   0-0.00475 0.12920 0.87862-0.91111-0.47326-0.37001
   4   1   0  528.29    5.38   0 0.00711 0.23801 0.88284-0.85025-0.46384 0.49734
   4   2   1  456.99    4.65   0 0.00642 0.24582 0.88260-0.81738-0.46439 0.54949
   4   6   4  323.42    3.39   0 0.00343 0.26993 0.88155-0.68543-0.46677 0.70667
   4   8   5   86.36    2.40   0-0.00514 0.28538 0.87848-0.61686-0.47357 0.76555
   4  10   6   43.66    2.01   0-0.00080 0.28811 0.88005-0.55276-0.47013 0.81394
   4  16   8   29.11    2.26   0-0.00044 0.30196 0.88018-0.35672-0.46985 0.91709
   4  21   9   13.32    2.86   0 0.00329 0.30672 0.88150-0.19414-0.46689 0.96510
   4  22   9    8.20    2.73   0-0.00255 0.31229 0.87942-0.15936-0.47152 0.97058
   5   0 -18   -1.32    3.46   0-0.00594 0.18908 0.87819-0.87772-0.47420-0.41013
   5   0  -2    0.08    1.66   0-0.00057 0.29356 0.88013-0.88031-0.46995 0.40898
   5   4   2  923.98    5.50   0-0.00291 0.32359 0.87929-0.74849-0.47181 0.61750
   5   7   4  197.66    2.80   0-0.00190 0.33657 0.87965-0.65082-0.47100 0.72011
   5   9   5    3.72    1.75   0-0.00492 0.34742 0.87856-0.58399-0.47340 0.77424
   5  11   6  731.67    4.47   0 0.00217 0.34665 0.88110-0.52116-0.46778 0.81997
   5  14   7   56.48    2.30   0-0.00083 0.35661 0.88004-0.42225-0.47016 0.87439
   5  18   8   -0.69    2.26   0 0.00011 0.36307 0.88037-0.28999-0.46941 0.92696
   6  -2 -13   83.90    4.43   0-0.01716 0.29199 0.87400-0.93956-0.48301-0.13648
   6   0  -3    1.12    1.94   0-0.00370 0.35038 0.87900-0.87881-0.47243 0.36844
   6   8   4    3.41    1.56   0 0.00139 0.39611 0.88083-0.61891-0.46839 0.72605
   6  10   5  101.55    2.23   0 0.00138 0.40178 0.88082-0.55350-0.46841 0.77766
   6  16   7   45.87    2.50   0-0.00296 0.41967 0.87927-0.35580-0.47185 0.88475
   6  20   8   24.30    2.54   0 0.00658 0.41812 0.88265-0.22808-0.46426 0.92845
   6  21   8   35.87    2.93   0-0.00019 0.42459 0.88027-0.19290-0.46965 0.93461
   7  -1  -7  129.93    4.81   0-0.03087 0.41000 0.86865-0.90159-0.49366 0.19169
   7   1 -18   -0.96    4.34   0-0.01817 0.32434 0.87362-0.84075-0.48380-0.38465
   7   6   2   41.03    1.91   0-0.00216 0.44575 0.87956-0.68303-0.47121 0.63409
   7  14   6   78.09    2.57   0 0.00699 0.46473 0.88280-0.42475-0.46393 0.83336
   7  18   7   90.38    2.83   0 0.00359 0.47501 0.88161-0.29239-0.46665 0.88741
   7  19   7   26.35    2.64   0-0.00522 0.48361 0.87845-0.25665-0.47363 0.89538
   8   1 -17    0.98    5.07   0-0.02780 0.39735 0.86987-0.83736-0.49129-0.31691
   8   9   3    1.60    1.65   0 0.00024 0.51264 0.88042-0.58573-0.46931 0.69210
   8  11   4   66.78    2.01   0 0.00135 0.51755 0.88081-0.52063-0.46843 0.74359
   8  17   6   51.98    2.63   0 0.00023 0.53259 0.88041-0.32429-0.46932 0.84758
   8  22   7    8.82    2.90   0 0.00538 0.53687 0.88224-0.16221-0.46521 0.89398
   9   3  -3   28.93    2.22   0-0.00296 0.53356 0.87927-0.78098-0.47185 0.39430
   9   6   0   18.68    1.90   0-0.00110 0.55344 0.87994-0.68334-0.47037 0.54739
   9   9   2   23.19    1.87   0-0.00185 0.56789 0.87967-0.58515-0.47096 0.65124
   9  11   3  115.91    2.44   0-0.00326 0.57623 0.87916-0.51910-0.47208 0.70435
   9  13   4  236.41    3.17   0 0.00267 0.57733 0.88128-0.45546-0.46737 0.75052
   9  16   5   22.56    2.36   0 0.00259 0.58438 0.88126-0.35745-0.46744 0.80192
   9  20   6    6.17    2.51   0 0.00602 0.58883 0.88246-0.22849-0.46471 0.84896
   9  21   6   16.70    2.91   0 0.00122 0.59422 0.88077-0.19321-0.46853 0.85515
  10   2 -14    0.33    5.18   0-0.06606 0.58034 0.85372-0.78937-0.52034-0.11752
  10   2  -7    1.77    2.24   0-0.00376 0.56819 0.87898-0.81404-0.47248 0.19565
  10   3  -5  228.95    3.71   0-0.00750 0.58532 0.87762-0.77877-0.47543 0.30305
  10   9   1    0.39    1.74   0 0.00324 0.61810 0.88149-0.58712-0.46692 0.60249
  10  11   2   48.08    2.28   0-0.00114 0.62850 0.87993-0.51977-0.47040 0.65940
  10  13   3   -3.71    1.92   0 0.00220 0.63154 0.88112-0.45369-0.46775 0.70951
  10  16   4    8.67    2.30   0 0.00069 0.64214 0.88058-0.35665-0.46895 0.76041
  10  20   5    4.68    2.87   0 0.00270 0.64747 0.88129-0.22666-0.46736 0.80982
  11   3 -13    9.86    4.09   0-0.03370 0.61585 0.86751-0.76959-0.49584-0.08113
  11   3  -8   19.56    2.58   0-0.00219 0.62014 0.87955-0.78121-0.47124 0.15321
  11   4  -6   45.21    2.56   0-0.01077 0.64284 0.87641-0.74524-0.47801 0.26267
  11   5  -4   29.01    2.02   0 0.00347 0.64264 0.88156-0.71734-0.46674 0.35423
  11   6  -3    2.22    1.76   0 0.00034 0.65447 0.88045-0.68454-0.46923 0.40743
  11   7  -2   -1.15    1.78   0 0.00080 0.66087 0.88062-0.64990-0.46886 0.46221
  11   8  -1   26.34    1.96   0 0.00496 0.66220 0.88209-0.62001-0.46555 0.50749
  11  11   1    5.80    2.06   0 0.00743 0.67505 0.88295-0.52319-0.46358 0.60785
  11  16   3   40.37    2.72   0 0.00276 0.69253 0.88131-0.35778-0.46731 0.71568
  12   5  -7   19.87    2.43   0-0.00100 0.68743 0.87998-0.71608-0.47029 0.21268
  12   7  -4   19.10    2.17   0-0.00053 0.70872 0.88014-0.65072-0.46992 0.36672
  12   8  -3    0.08    2.02   0 0.00011 0.71670 0.88037-0.61710-0.46941 0.41981
  12   9  -2  153.30    2.89   0 0.00203 0.71982 0.88105-0.58576-0.46789 0.46752
  12  12   0   12.37    2.34   0 0.00272 0.73379 0.88130-0.48798-0.46734 0.56890
  12  14   1    0.08    2.33   0 0.00290 0.73889 0.88136-0.42099-0.46720 0.62264
  12  17   2   -5.00    2.59   0 0.00115 0.74902 0.88074-0.32228-0.46858 0.67639
  13   6 -12    9.68    3.81   0-0.00862 0.72084 0.87720-0.68015-0.47631-0.03120
  13   6 -11    3.11    3.49   0-0.01233 0.73022 0.87583-0.67837-0.47923 0.02295
  13   6 -10   16.22    3.04   0-0.00405 0.73081 0.87888-0.68149-0.47271 0.06870
  13   7  -7   16.13    2.92   0-0.00140 0.75001 0.87983-0.65027-0.47061 0.22124
  13   9  -4    0.10    2.09   0 0.00185 0.76479 0.88099-0.58536-0.46803 0.37115
  13  12  -2    3.22    2.47   0-0.00605 0.78915 0.87815-0.48512-0.47429 0.48136
  13  13  -1    6.26    2.46   0 0.00483 0.78478 0.88204-0.45640-0.46566 0.52305
  13  15   0    1.42    2.57   0 0.00367 0.79132 0.88164-0.39031-0.46658 0.57486
  13  16   0   12.75    2.73   0-0.00519 0.80353 0.87846-0.35386-0.47361 0.58458
  14   9  -8    1.59    2.95   0-0.00895 0.80999 0.87708-0.58164-0.47658 0.18281
  14  10  -6    3.49    2.73   0 0.00047 0.81599 0.88050-0.55295-0.46913 0.27813
  14  11  -5   16.35    2.80   0-0.00129 0.82558 0.87987-0.51867-0.47052 0.33300
  14  12  -4   -1.99    2.77   0 0.00115 0.83025 0.88074-0.48608-0.46858 0.38389
 -13  11  -5   16.53    2.74   0-0.00797-0.82523 0.87744-0.51846-0.47582 0.10855
 -13  11  -4   11.71    2.58   0-0.01475-0.81045 0.87492-0.51456-0.48113 0.16587
 -13  16   1    3.08    3.10   0-0.02456-0.76561 0.87116-0.34768-0.48876 0.43047
 -12   8  -9    2.50    2.72   0-0.01247-0.78869 0.87578-0.61470-0.47935-0.08679
 -12   8  -8   79.17    3.00   0-0.00879-0.78440 0.87714-0.61643-0.47647-0.03756
 -12   8  -7    2.79    2.37   0-0.01128-0.77824 0.87622-0.61592-0.47842 0.01518
 -12   8  -6    8.82    2.49   0-0.01057-0.76909 0.87648-0.61516-0.47787 0.06652
 -12   8  -5    1.65    2.39   0-0.01565-0.75626 0.87458-0.61315-0.48183 0.12230
 -12   9  -3    1.09    2.17   0-0.01303-0.74422 0.87557-0.58106-0.47979 0.22384
 -12  13   1    0.67    2.63   0-0.01310-0.71563 0.87554-0.45011-0.47984 0.43030
 -11   6 -10   22.14    2.66   0-0.01242-0.73198 0.87579-0.68108-0.47932-0.12826
 -11   6  -9    7.35    2.36   0-0.00787-0.73183 0.87748-0.68146-0.47574-0.08058
 -11   6  -6   14.95    2.09   0-0.00689-0.71065 0.87784-0.68242-0.47498 0.07227
 -11   6  -5   18.56    2.14   0-0.01229-0.69745 0.87585-0.67990-0.47921 0.12866
 -11   7  -3  161.31    2.72   0-0.00893-0.68677 0.87709-0.64940-0.47657 0.22894
 -11   8  -1  147.64    2.98   0-0.02185-0.65930 0.87222-0.61061-0.48666 0.34367
 -11   9   0    5.19    2.28   0-0.02091-0.65279 0.87258-0.57844-0.48593 0.39446
 -10   4 -10   -1.47    2.31   0-0.01442-0.66655 0.87504-0.74524-0.48088-0.11915
 -10   4  -9  273.57    3.46   0-0.01167-0.66538 0.87607-0.74643-0.47873-0.06966
 -10   4  -8   11.98    2.13   0-0.00911-0.66112 0.87702-0.74713-0.47672-0.02064
 -10   4  -7  114.64    2.69   0-0.00950-0.65315 0.87688-0.74739-0.47703 0.03169
 -10   4  -6    3.47    1.98   0-0.01229-0.64385 0.87584-0.74480-0.47921 0.08559
 -10   5 -12    5.81    2.68   0-0.01094-0.68911 0.87635-0.71298-0.47816-0.22521
 -10   5  -3    2.65    1.96   0-0.01432-0.62033 0.87508-0.71152-0.48080 0.24156
 -10  11   3   32.94    2.75   0-0.02014-0.57110 0.87287-0.51297-0.48534 0.55590
 -10  15   5   73.38    4.56   0-0.03730-0.53931 0.86609-0.37416-0.49856 0.67273
  -9   3 -12   35.18    2.78   0-0.01889-0.61928 0.87335-0.77550-0.48436-0.20901
  -9   3 -11    7.48    2.36   0-0.00936-0.62132 0.87693-0.77959-0.47692-0.16645
  -9   3  -4  204.98    2.77   0-0.01557-0.56439 0.87461-0.77635-0.48178 0.20039
  -9   4 -13    1.29    2.35   0-0.00998-0.63844 0.87670-0.74724-0.47740-0.27212
  -9   4  -2  357.07    3.71   0-0.01790-0.54800 0.87373-0.74281-0.48359 0.30546
  -8   1  -9   24.53    2.00   0-0.01570-0.53928 0.87456-0.84193-0.48187-0.04854
  -8   1  -8   21.65    1.71   0-0.01355-0.53382 0.87537-0.84243-0.48020 0.00093
  -8   1  -7   16.06    1.70   0-0.01584-0.52447 0.87451-0.84192-0.48199 0.05440
  -8   2 -12    2.63    2.23   0-0.01155-0.56736 0.87612-0.81296-0.47863-0.20990
  -8   3 -14   27.86    2.89   0-0.00938-0.58160 0.87692-0.77908-0.47693-0.31312
  -8  11   5   70.77    4.14   0-0.03044-0.42367 0.86885-0.50811-0.49330 0.68416
  -7   0 -10   -0.06    1.94   0-0.01215-0.48656 0.87589-0.87344-0.47911-0.09379
  -7   0  -9  363.86    3.20   0-0.01212-0.48126 0.87591-0.87648-0.47908-0.04406
  -7   0  -8   -0.02    1.80   0-0.01163-0.47287 0.87609-0.87827-0.47870 0.00702
  -7   0  -7  250.26    2.89   0-0.01247-0.46662 0.87578-0.87570-0.47936 0.05955
  -7   1 -13   -1.09    2.27   0-0.01338-0.50525 0.87544-0.84402-0.48006-0.24912
  -7   2 -15    3.17    2.82   0-0.01727-0.51833 0.87397-0.80833-0.48310-0.34892
  -7  19   8   12.60    4.81   0-0.06043-0.31075 0.85630-0.23366-0.51604 0.86956
  -6  -1 -10  267.45    2.93   0-0.01827-0.42193 0.87359-0.90651-0.48388-0.08148
  -6  -1  -9   28.71    1.81   0-0.01357-0.41880 0.87537-0.90793-0.48021-0.03418
  -6  -1  -8   89.15    2.14   0-0.01286-0.41216 0.87563-0.90821-0.47966 0.01687
  -6  -1  -7  115.97    2.29   0-0.01682-0.40167 0.87414-0.90684-0.48275 0.07185
  -6   0 -13    1.46    2.17   0-0.01320-0.44755 0.87550-0.87588-0.47993-0.24161
  -6   0  -4    4.19    1.81   0-0.00590-0.39305 0.87820-0.87818-0.47420 0.21596
  -6   1 -15    2.38    2.60   0-0.01543-0.45962 0.87466-0.84234-0.48167-0.34304
  -6   2 -16    3.56    2.74   0-0.00727-0.47583 0.87770-0.81226-0.47527-0.40057
  -6  23   9   17.82    4.39   0-0.03640-0.26549 0.86645-0.11231-0.49787 0.91170
  -5  -1 -13   71.38    2.50   0-0.01755-0.38311 0.87386-0.90681-0.48332-0.22817
  -5   0 -15   -0.38    2.32   0-0.01477-0.39438 0.87491-0.87507-0.48115-0.33312
  -5   1 -16   -1.00    2.84   0-0.00971-0.40903 0.87680-0.84749-0.47719-0.39223
  -5  20   9    1.89    3.35   0-0.02908-0.21205 0.86939-0.21433-0.49225 0.91501
  -4  -2 -12   80.68    2.38   0-0.01521-0.31705 0.87475-0.93991-0.48149-0.17054
  -4  -2  -6  834.83    5.07   0-0.00598-0.28205 0.87817-0.94401-0.47426 0.13087
  -4  -1 -14   20.28    2.29   0-0.00744-0.33811 0.87764-0.91118-0.47540-0.28070
  -4  -1  -3  161.32    2.90   0-0.01128-0.25539 0.87622-0.90940-0.47842 0.28986
  -4   0 -16  139.69    3.29   0-0.01226-0.34766 0.87585-0.87642-0.47919-0.37866
  -4   1   0  550.78    5.72   0-0.00899-0.23615 0.87706-0.84483-0.47663 0.44279
  -4   4   3  907.39   12.53   0-0.03547-0.18772 0.86683-0.73585-0.49716 0.61830
  -3  -3 -10  238.38    3.17   0-0.01942-0.23714 0.87315-0.97130-0.48478-0.05576
  -3  -3  -9   98.30    2.43   0-0.01662-0.23267 0.87422-0.97230-0.48259-0.00645
  -3  -3  -8  757.95    4.97   0-0.01896-0.22318 0.87332-0.97168-0.48442 0.04692
  -3  -2  -4  345.05    3.80   0-0.01717-0.19582 0.87401-0.93934-0.48302 0.25181
  -3   0 -17    0.26    2.67   0-0.01285-0.28835 0.87563-0.87663-0.47965-0.42187
  -3   1 -18   -2.72    3.06   0-0.01023-0.29897 0.87661-0.84667-0.47760-0.47776
  -2  -3 -12    5.94    1.93   0-0.01609-0.19279 0.87442-0.97292-0.48218-0.15380
  -2  -3  -6  216.44    3.12   0-0.01648-0.14986 0.87427-0.97241-0.48249 0.15639
  -2  17   9    3.72    2.52   0-0.02146-0.03603 0.87237-0.31642-0.48636 0.93378
  -2  24  10   15.03    3.55   0-0.01614-0.03278 0.87440-0.08918-0.48222 0.98139
  -2  25  10   30.22    4.08   0-0.01983-0.02970 0.87299-0.05499-0.48509 0.98437
  -1  -3 -13    2.52    2.05   0-0.01343-0.14085 0.87542-0.97344-0.48010-0.19882
  -1  -2  -3 1034.53    8.30   0-0.01165-0.07148 0.87608-0.94180-0.47871 0.31524
  -1  -1 -17    7.68    2.73   0-0.01403-0.16882 0.87519-0.90762-0.48057-0.40444
  -1   8   6   92.06    2.60   0-0.01257-0.00501 0.87574-0.61434-0.47943 0.78057
  -1  13   8   24.05    2.32   0-0.01518 0.01253 0.87476-0.44957-0.48147 0.88618
  -1  17   9   44.68    2.75   0-0.02235 0.02683 0.87202-0.31523-0.48705 0.94315
  -1  24  10    0.54    3.44   0-0.02541 0.03750 0.87083-0.08839-0.48942 0.99100
  -1  25  10   17.61    4.09   0-0.01938 0.03034 0.87317-0.05386-0.48474 0.99270
   0  -3 -14  120.79    3.14   0-0.02193-0.08015 0.87219-0.97091-0.48672-0.23500
   0  -3  -5 1168.95    8.04   0-0.01386-0.02228 0.87526-0.97332-0.48044 0.22280
   0  -2 -16   25.67    2.97   0-0.01941-0.09697 0.87315-0.93911-0.48477-0.34032
   0   2   2  143.16    4.63   0-0.01479 0.02972 0.87491-0.80976-0.48117 0.58421
   0  13   8    4.04    1.86   0-0.01059 0.06762 0.87648-0.45061-0.47788 0.89080
   0  17   9   -0.17    2.44   0-0.01565 0.07999 0.87458-0.31796-0.48183 0.94660
   0  24  10   21.25    3.54   0-0.01207 0.08501 0.87593-0.09133-0.47904 0.99439
   0  25  10   30.62    3.71   0-0.01380 0.08710 0.87528-0.05655-0.48040 0.99707
   1  -3 -14   21.80    2.71   0-0.01559-0.02435 0.87460-0.97288-0.48179-0.23157
   1  -3  -5    7.77    1.85   0-0.01822 0.04294 0.87361-0.97203-0.48384 0.23422
   1  -2 -16    9.67    2.26   0-0.01235-0.04118 0.87582-0.94143-0.47926-0.33752
   1   0 -19    3.92    3.82   0-0.01733-0.05682 0.87394-0.87347-0.48315-0.48709
   1  18   9    4.29    2.57   0-0.01923 0.14544 0.87322-0.28341-0.48463 0.95879
   2  -3 -14   98.56    3.31   0-0.01641 0.03753 0.87430-0.97261-0.48243-0.22229
   2  -2 -16   29.80    2.56   0-0.01164 0.01926 0.87608-0.94205-0.47871-0.32936
   2   0 -19   -1.26    3.66   0-0.01844 0.00973 0.87352-0.87427-0.48401-0.47964
   2  14   8  115.78    2.77   0-0.00800 0.18741 0.87743-0.41947-0.47585 0.90540
   2  19   9    7.90    2.71   0-0.01656 0.20487 0.87424-0.25213-0.48255 0.96488
   3  -3  -6 1048.02   12.01   0-0.03139 0.17151 0.86847-0.96703-0.49403 0.20945
   3  -2 -16   35.30    3.31   0-0.01743 0.08521 0.87391-0.93961-0.48323-0.31674
   3   0 -19   27.64    3.91   0-0.02079 0.06743 0.87262-0.87315-0.48584-0.46909
   3  12   7  125.47    2.65   0-0.01227 0.24687 0.87585-0.48357-0.47919 0.86559
   3  15   8   81.47    2.55   0-0.00764 0.24817 0.87756-0.38705-0.47556 0.91362
   3  20   9   29.94    2.68   0-0.00991 0.25761 0.87673-0.22173-0.47735 0.96692
   3  21   9   -1.92    3.15   0-0.01867 0.26548 0.87344-0.18621-0.48419 0.97347
   4  -3 -13  136.55    4.07   0-0.02656 0.17694 0.87038-0.96892-0.49031-0.14670
   4  13   7    2.15    1.91   0-0.01040 0.30622 0.87655-0.45098-0.47773 0.87239
   4  17   8   48.29    2.47   0-0.01523 0.31902 0.87474-0.31941-0.48151 0.92765
   4  23   9    2.85    2.88   0-0.00797 0.31920 0.87744-0.12454-0.47582 0.97448
   4  24   9    4.07    2.90   0-0.01194 0.32277 0.87597-0.09026-0.47894 0.97766
   5  -2 -15   29.75    3.26   0-0.02972 0.22715 0.86913-0.93485-0.49275-0.23891
   5  -2  -6   28.84    4.44   0-0.08205 0.34538 0.84647-0.91232-0.53203 0.26467
   5  -1 -17    5.30    3.45   0-0.02770 0.21141 0.86993-0.90218-0.49119-0.34332
   5   3   1   30.59    1.90   0-0.01732 0.33128 0.87395-0.77660-0.48314 0.57601
   5  15   7   69.66    2.33   0-0.01844 0.37637 0.87352-0.38359-0.48401 0.88701
   5  19   8   20.26    2.57   0-0.01207 0.37649 0.87593-0.25487-0.47904 0.93399
   6  -1 -16    2.33    3.66   0-0.03591 0.28971 0.86665-0.90113-0.49750-0.27944
   6  -1  -5  646.70    7.87   0-0.02494 0.35646 0.87102-0.90428-0.48905 0.28107
   6   5   2  111.95    2.33   0-0.00743 0.38972 0.87764-0.71416-0.47540 0.62925
   6  13   6    7.99    1.84   0-0.00975 0.42081 0.87678-0.45119-0.47722 0.83729
   6  17   7    9.73    2.14   0-0.01561 0.43455 0.87460-0.31847-0.48180 0.89421
   6  22   8    5.97    2.88   0-0.00727 0.43370 0.87770-0.15772-0.47527 0.93844
   6  23   8   10.45    2.99   0-0.01210 0.43793 0.87592-0.12379-0.47906 0.94231
   7   1  -3    0.78    1.80   0-0.01916 0.42702 0.87325-0.84030-0.48457 0.38904
   7   5   1   48.94    1.86   0-0.01770 0.45463 0.87380-0.71120-0.48344 0.59334
   7   8   3    0.33    1.55   0-0.01390 0.46480 0.87524-0.61190-0.48047 0.69761
   7  10   4  167.17    2.51   0-0.01613 0.47513 0.87440-0.54796-0.48221 0.74713
   7  12   5   59.04    2.04   0-0.00841 0.47351 0.87728-0.48445-0.47617 0.79363
   7  15   6   20.22    2.27   0-0.00866 0.48065 0.87719-0.38648-0.47637 0.84575
   7  20   7   -1.83    2.51   0-0.01303 0.49143 0.87557-0.21945-0.47979 0.90246
   8   2  -3    8.17    1.77   0-0.01443 0.48372 0.87504-0.81046-0.48088 0.39326
   8   5   0   63.23    2.19   0-0.01789 0.50874 0.87373-0.71116-0.48359 0.55026
   8   6   1  105.92    2.31   0-0.00678 0.50458 0.87788-0.68150-0.47488 0.59415
   8  14   5   71.56    2.28   0-0.00666 0.53309 0.87792-0.41980-0.47479 0.80086
   8  18   6    1.64    2.42   0-0.01076 0.54548 0.87641-0.28737-0.47801 0.85490
   8  19   6   79.37    2.95   0-0.01959 0.55457 0.87308-0.25210-0.48491 0.86184
   9   1  -7   -0.24    2.21   0-0.02786 0.52949 0.86987-0.83734-0.49131 0.20618
   9   4  -2  233.10    3.15   0-0.01027 0.54785 0.87660-0.74576-0.47763 0.45040
   9   5  -1   13.14    1.73   0-0.00923 0.55390 0.87698-0.71303-0.47682 0.50160
   9  14   4    6.06    2.04   0-0.01320 0.59406 0.87550-0.41749-0.47993 0.76274
   9  17   5   17.72    2.29   0-0.00871 0.59647 0.87717-0.32068-0.47640 0.81087
   9  18   5   31.93    2.31   0-0.01879 0.60776 0.87339-0.28526-0.48428 0.81773
  10   4  -4    2.92    2.11   0-0.02085 0.60734 0.87260-0.74202-0.48589 0.36404
  10   8   0   40.58    2.17   0-0.01129 0.62470 0.87622-0.61464-0.47843 0.56273
  10  14   3   89.62    2.59   0-0.01334 0.64903 0.87545-0.41807-0.48003 0.71880
  10  17   4    9.60    2.39   0-0.01142 0.65391 0.87617-0.31970-0.47853 0.76919
  11   3  -9   49.72    3.12   0-0.02190 0.63157 0.87220-0.77455-0.48670 0.11479
  11  10   0   32.85    2.13   0-0.00845 0.68320 0.87726-0.54982-0.47620 0.56977
  11  12   1   -1.03    2.02   0-0.01198 0.69338 0.87596-0.48120-0.47897 0.62652
  11  14   2  101.04    2.82   0-0.00793 0.69703 0.87745-0.41886-0.47580 0.67229
  11  17   3   26.32    2.68   0-0.00797 0.70433 0.87744-0.32190-0.47582 0.72362
  11  18   3    1.96    2.37   0-0.01504 0.71495 0.87481-0.28462-0.48136 0.73098
  12   5  -8    0.15    2.61   0-0.02088 0.70056 0.87259-0.70891-0.48591 0.17485
  12   6  -6   -0.71    2.38   0-0.01937 0.71424 0.87317-0.67516-0.48473 0.27999
  12  11  -1    6.31    2.12   0-0.01111 0.74108 0.87628-0.51596-0.47829 0.52729
  12  13   0   10.17    2.40   0-0.01380 0.75121 0.87528-0.44986-0.48039 0.58166
  12  15   1   34.07    2.61   0-0.01066 0.75355 0.87645-0.38549-0.47793 0.63109
  12  18   2   48.75    3.07   0-0.01003 0.76006 0.87668-0.28707-0.47744 0.68210
  13   7  -8    4.04    2.98   0-0.02301 0.76212 0.87177-0.64208-0.48756 0.18488
  13   8  -6    1.64    2.26   0-0.01401 0.76948 0.87520-0.61344-0.48056 0.28096
  13   9  -5   54.62    2.77   0-0.02008 0.78214 0.87290-0.57872-0.48529 0.33573
  13  10  -4    2.73    2.29   0-0.02089 0.78872 0.87259-0.54514-0.48591 0.38951
  13  11  -3   -0.23    2.59   0-0.01303 0.79059 0.87557-0.51374-0.47979 0.43850
  13  14  -1   31.32    2.78   0-0.00958 0.79991 0.87685-0.41855-0.47709 0.53593
  14   9  -9   -0.04    3.26   0-0.01937 0.81601 0.87317-0.57695-0.48473 0.14167
  14  10  -7    0.92    3.15   0-0.01809 0.82754 0.87366-0.54617-0.48374 0.24129
  14  13  -4    0.79    3.07   0-0.01869 0.84835 0.87343-0.44771-0.48421 0.39633
  14  14  -3    9.02    2.67   0-0.01046 0.84729 0.87652-0.41825-0.47778 0.44062
 -13  10  -6   14.41    2.68   0-0.02227-0.81778 0.87204-0.54653-0.48693 0.06655
 -13  10  -5   12.84    2.54   0-0.02677-0.80528 0.87028-0.54422-0.49042 0.12213
 -13  11  -3    0.59    2.58   0-0.02750-0.79002 0.86999-0.51308-0.49099 0.22302
 -13  12  -2   16.04    2.70   0-0.02494-0.78774 0.87100-0.47866-0.48900 0.27479
 -13  13  -1    2.10    2.46   0-0.02527-0.77989 0.87087-0.44654-0.48926 0.32611
 -13  14   0   30.74    3.29   0-0.02964-0.76627 0.86914-0.41084-0.49265 0.38274
 -12   7  -9   -2.60    2.64   0-0.03319-0.76663 0.86772-0.64185-0.49538-0.07291
 -12   7  -8   -2.41    2.34   0-0.02820-0.76186 0.86972-0.64316-0.49153-0.02480
 -12   7  -7   -0.69    2.26   0-0.02820-0.75464 0.86972-0.64309-0.49153 0.02674
 -12   7  -6   52.22    2.70   0-0.03383-0.74480 0.86746-0.63989-0.49588 0.08550
 -12   8  -4   24.97    2.28   0-0.02558-0.73851 0.87075-0.61048-0.48950 0.18161
 -12   9  -2   -0.90    2.43   0-0.02645-0.72011 0.87040-0.57609-0.49018 0.28330
 -12  10  -1    0.37    2.04   0-0.02889-0.71463 0.86944-0.54266-0.49207 0.33801
 -12  11   0    4.98    2.31   0-0.03077-0.70526 0.86869-0.50850-0.49351 0.39130
 -12  14   2   26.16    3.11   0-0.03117-0.68967 0.86853-0.41009-0.49382 0.49509
 -12  16   3    1.89    3.23   0-0.04084-0.67474 0.86460-0.34075-0.50125 0.55439
 -12  19   4    6.16    4.37   0-0.04113-0.66629 0.86448-0.24276-0.50148 0.60539
 -11   5  -9    8.43    2.40   0-0.03077-0.70851 0.86869-0.70542-0.49352-0.06363
 -11   5  -8   17.27    2.51   0-0.02813-0.70304 0.86974-0.70669-0.49147-0.01420
 -11   5  -7    0.18    2.18   0-0.02645-0.69528 0.87040-0.70684-0.49018 0.03504
 -11   5  -6  107.96    2.77   0-0.03353-0.68351 0.86759-0.70506-0.49564 0.09377
 -11   6 -11    2.02    2.48   0-0.02087-0.73204 0.87258-0.67780-0.48584-0.17637
 -11   6  -4  126.72    2.63   0-0.02393-0.67897 0.87139-0.67641-0.48822 0.18914
 -11   7  -2   76.55    2.38   0-0.02752-0.66062 0.86998-0.64136-0.49101 0.29498
 -11  10   1   21.37    2.17   0-0.02669-0.64030 0.87031-0.54324-0.49036 0.44884
 -11  13   3    4.92    2.60   0-0.03466-0.61833 0.86713-0.44198-0.49652 0.55751
 -11  15   4    5.46    3.12   0-0.04340-0.60180 0.86353-0.37235-0.50321 0.61587
 -11  18   5   41.68    4.72   0-0.04862-0.58999 0.86134-0.27251-0.50718 0.67042
 -10   4 -12    3.24    2.74   0-0.03274-0.66589 0.86790-0.73744-0.49504-0.20885
 -10   4 -11    1.59    2.55   0-0.02546-0.66758 0.87079-0.74167-0.48941-0.16436
 -10   4  -5    0.54    1.81   0-0.02366-0.62615 0.87150-0.74455-0.48801 0.14341
 -10   4  -4    8.22    2.03   0-0.03346-0.60947 0.86761-0.73746-0.49559 0.20430
 -10   6  -1    1.06    1.72   0-0.02683-0.59325 0.87026-0.67458-0.49047 0.35286
 -10   7   0   20.15    1.88   0-0.02499-0.58837 0.87098-0.64283-0.48904 0.40413
 -10   8   1   11.90    1.77   0-0.02707-0.57858 0.87016-0.60872-0.49066 0.45724
 -10  18   6   29.44    6.06   0-0.06863-0.50181 0.85257-0.26323-0.52221 0.74597
  -9   2 -10   -0.39    2.22   0-0.02802-0.59181 0.86979-0.80639-0.49139-0.10132
  -9   2  -9    0.41    1.91   0-0.02593-0.58859 0.87061-0.80838-0.48977-0.05218
  -9   2  -8   -0.30    1.94   0-0.02523-0.58290 0.87088-0.80902-0.48923-0.00133
  -9   2  -7    2.50    1.90   0-0.02556-0.57667 0.87076-0.80662-0.48948 0.05086
  -9   2  -6   39.97    1.99   0-0.03005-0.56463 0.86898-0.80404-0.49296 0.10763
  -9   3 -13   20.89    2.72   0-0.03098-0.61458 0.86861-0.77130-0.49368-0.25235
  -9   9   3   94.94    2.94   0-0.02767-0.50221 0.86993-0.57526-0.49112 0.56950
  -8   1 -11    3.42    2.18   0-0.02705-0.54178 0.87017-0.83808-0.49064-0.14514
  -8   1 -10  155.37    2.69   0-0.02097-0.54130 0.87254-0.84104-0.48591-0.09713
  -8   1  -6  395.60    3.33   0-0.02237-0.51103 0.87200-0.84022-0.48700 0.11008
  -8   1  -5   15.75    1.62   0-0.03273-0.49362 0.86791-0.83597-0.49503 0.16982
  -8   2 -13    0.59    2.30   0-0.02366-0.55951 0.87150-0.81014-0.48801-0.25388
  -8   2  -3   71.94    2.11   0-0.02590-0.48593 0.87062-0.80611-0.48975 0.26743
  -8   4   0   39.89    2.19   0-0.03042-0.45948 0.86883-0.73810-0.49324 0.42549
  -8   5   1    9.59    2.16   0-0.02886-0.45371 0.86945-0.70575-0.49204 0.47581
  -8   9   4  362.94    5.78   0-0.03794-0.42353 0.86579-0.57123-0.49903 0.63726
  -7   0 -12   -0.14    2.34   0-0.03342-0.47916 0.86763-0.87027-0.49556-0.18335
  -7   0 -11    1.67    2.00   0-0.02540-0.48376 0.87082-0.87269-0.48936-0.13882
  -7   0  -6   -0.78    1.56   0-0.02331-0.44894 0.87163-0.87523-0.48774 0.11734
  -7   0  -5  156.85    2.44   0-0.03112-0.43383 0.86855-0.86881-0.49378 0.17694
  -7   1 -14   43.48    2.81   0-0.02884-0.50135 0.86946-0.83677-0.49203-0.28988
  -7   1  -3  234.38    2.95   0-0.02385-0.42685 0.87143-0.83941-0.48815 0.27430
  -7   3   0   28.25    1.87   0-0.02672-0.40180 0.87030-0.77259-0.49038 0.43106
  -7   4   1   39.42    1.96   0-0.02474-0.39717 0.87108-0.74090-0.48884 0.48115
  -7   5   2  184.02    3.62   0-0.03065-0.38368 0.86874-0.70509-0.49342 0.53718
  -6  -1 -11   -0.46    2.06   0-0.02593-0.41781 0.87061-0.90613-0.48977-0.12891
  -6  -1  -6  195.65    2.78   0-0.02585-0.38520 0.87064-0.90435-0.48971 0.12961
  -6   0 -14  113.43    3.03   0-0.02760-0.44090 0.86995-0.87013-0.49107-0.28135
  -6   0  -3    1.49    1.60   0-0.02801-0.35989 0.86979-0.86946-0.49138 0.28543
  -6   3   1   87.01    2.78   0-0.03046-0.33016 0.86881-0.77055-0.49328 0.49398
  -6  17   8  193.87    5.87   0-0.05803-0.25308 0.85728-0.30057-0.51429 0.87526
  -6  24   9    7.67    4.57   0-0.04561-0.25741 0.86261-0.07684-0.50489 0.91792
  -5  -2 -11  237.18    3.16   0-0.03336-0.35272 0.86765-0.93380-0.49551-0.11360
  -5  -2 -10   48.89    2.03   0-0.02670-0.35195 0.87031-0.93615-0.49037-0.06760
  -5  -2  -9    3.14    1.76   0-0.02476-0.34654 0.87107-0.93786-0.48887-0.01877
  -5  -2  -8   50.19    2.02   0-0.02442-0.33980 0.87120-0.93720-0.48860 0.03369
  -5  -2  -7  486.09    3.85   0-0.02917-0.32782 0.86933-0.93507-0.49228 0.08945
  -5  -1 -14   13.56    2.51   0-0.03298-0.37450 0.86780-0.90145-0.49522-0.26888
  -5  -1  -4  159.27    2.61   0-0.02020-0.31492 0.87284-0.90597-0.48532 0.23681
  -5   0  -2    1.00    1.61   0-0.02227-0.29897 0.87204-0.87279-0.48693 0.34065
  -5   1 -17   -0.22    3.00   0-0.02820-0.39531 0.86972-0.83856-0.49153-0.42742
  -5  21   9   -0.03    3.62   0-0.05713-0.18556 0.85768-0.17173-0.51361 0.93215
  -4  -2 -13   17.30    2.16   0-0.02825-0.31078 0.86969-0.93523-0.49157-0.21310
  -4  -2  -5    2.20    1.64   0-0.02340-0.25745 0.87160-0.93767-0.48781 0.19584
  -4  -1 -15    2.02    2.51   0-0.02585-0.32645 0.87064-0.90447-0.48971-0.31863
  -4   0  -1   -0.03    1.45   0-0.03203-0.22085 0.86819-0.86853-0.49449 0.40867
  -4  19   9    2.54    3.15   0-0.03724-0.14347 0.86608-0.24371-0.49850 0.92975
  -3  -3 -11   15.50    1.87   0-0.02630-0.23730 0.87047-0.96916-0.49006-0.10223
  -3  -3  -7 1636.36    7.07   0-0.02635-0.20834 0.87045-0.96899-0.49009 0.10354
  -3  -2 -14    3.00    2.09   0-0.02594-0.25991 0.87061-0.93911-0.48978-0.26009
  -3  -1 -16    3.80    2.90   0-0.02506-0.27245 0.87095-0.90497-0.48910-0.36256
  -3  -1  -2    6.04    1.61   0-0.02192-0.17601 0.87218-0.90535-0.48666 0.35821
  -3  11   7    5.88    2.58   0-0.04240-0.09077 0.86395-0.50391-0.50244 0.83780
  -3  14   8   -0.29    2.35   0-0.04340-0.08241 0.86353-0.40497-0.50321 0.89011
  -3  18   9   95.92    3.37   0-0.03686-0.08221 0.86623-0.27648-0.49820 0.93660
  -2  -3 -13   93.76    2.53   0-0.02937-0.18744 0.86925-0.96765-0.49243-0.19466
  -2  -2 -15   54.92    2.62   0-0.02228-0.20890 0.87204-0.93826-0.48694-0.30311
  -2  -1 -17    1.23    2.75   0-0.02970-0.21493 0.86912-0.90224-0.49269-0.40094
  -2   0 -18   40.40    3.56   0-0.02227-0.23018 0.87204-0.87277-0.48693-0.45905
  -1  -3 -14   95.27    2.92   0-0.03194-0.13097 0.86822-0.96692-0.49442-0.23585
  -1  -3  -5  123.98    2.69   0-0.02594-0.07186 0.87061-0.96916-0.48978 0.22335
  -1  -2 -16   28.70    2.56   0-0.02938-0.14748 0.86925-0.93478-0.49244-0.34125
  -1   0   0    3.46    2.90   0-0.03273-0.02864 0.86791-0.86815-0.49503 0.48639
   0  -4 -10    6.15    2.38   0-0.03308-0.03970 0.86776-0.99914-0.49530-0.02015
   0  -4  -9 1491.99    7.62   0-0.03411-0.03125 0.86735-0.99885-0.49609 0.03209
   0  -1 -18   36.47    3.59   0-0.03302-0.09743 0.86779-0.90093-0.49525-0.43282
   0  18   9   57.21    3.20   0-0.03316 0.09840 0.86773-0.27851-0.49536 0.95965
   1  -4 -11   45.53    2.59   0-0.03654 0.01816 0.86636-0.99780-0.49796-0.06066
   1  -4 -10    2.60    2.30   0-0.03336 0.02314 0.86765-0.99960-0.49551-0.01210
   1  -4  -9   53.85    2.66   0-0.03375 0.02979 0.86749-0.99886-0.49581 0.04016
   1  -1 -18    9.07    2.94   0-0.02722-0.04091 0.87010-0.90341-0.49077-0.42873
   1   5   4  238.27    3.51   0-0.03121 0.12158 0.86851-0.70527-0.49386 0.70822
   1  11   7    5.99    1.96   0-0.02613 0.13793 0.87053-0.51038-0.48993 0.85951
   1  14   8   66.25    2.43   0-0.02575 0.14498 0.87068-0.41254-0.48963 0.91056
   1  19   9   90.86    3.25   0-0.03442 0.16086 0.86722-0.24518-0.49633 0.96901
   2  -1 -18   60.11    3.64   0-0.02637 0.01864 0.87044-0.90406-0.49011-0.42050
   2   7   5   37.00    1.98   0-0.02246 0.18134 0.87197-0.64310-0.48708 0.76166
   2   9   6  491.20    4.17   0-0.02124 0.18723 0.87244-0.57816-0.48613 0.81218
   2  15   8   15.98    2.20   0-0.02889 0.20998 0.86944-0.37898-0.49207 0.92154
   2  20   9   37.01    2.70   0-0.02820 0.21655 0.86971-0.21457-0.49153 0.97318
   3  -3 -14  267.86    4.34   0-0.02713 0.10964 0.87014-0.96856-0.49070-0.20574
   3  -1 -18    0.69    3.52   0-0.02903 0.08454 0.86938-0.90121-0.49218-0.40925
   3   3   2  133.81    2.77   0-0.02694 0.22534 0.87021-0.77256-0.49056 0.61872
   3   6   4 1147.25    6.20   0-0.03115 0.24416 0.86854-0.67271-0.49381 0.72525
   3  10   6  265.39    3.19   0-0.02981 0.25742 0.86908-0.54228-0.49277 0.82754
   3  16   8   87.42    2.54   0-0.02539 0.26717 0.87082-0.34725-0.48935 0.92718
   3  22   9    7.44    2.80   0-0.02580 0.27399 0.87066-0.15006-0.48967 0.97879
   3  23   9    0.54    2.74   0-0.02924 0.27886 0.86930-0.11552-0.49234 0.98286
   3  24   9   11.91    3.13   0-0.03342 0.28184 0.86763-0.08114-0.49556 0.98594
   4  -3  -7  492.40   10.60   0-0.06824 0.26329 0.85274-0.95110-0.52192 0.19496
   4  -2 -16    5.36    3.03   0-0.03348 0.16329 0.86760-0.93292-0.49561-0.29491
   4   5   3 1286.95    6.48   0-0.02529 0.29223 0.87086-0.70756-0.48928 0.67735
   4  11   6  252.61    3.13   0-0.02907 0.31813 0.86937-0.50967-0.49220 0.83560
   4  14   7  377.05    3.79   0-0.03047 0.32660 0.86881-0.41074-0.49329 0.88820
   4  18   8   22.49    2.38   0-0.02729 0.33069 0.87008-0.28168-0.49082 0.93785
   5  -3 -11   64.32    3.66   0-0.05129 0.27911 0.86020-0.95847-0.50920-0.01524
   5  -3 -10    5.54    3.15   0-0.05500 0.29033 0.85860-0.95667-0.51200 0.03976
   5   1  -1  556.56    5.08   0-0.02318 0.32247 0.87168-0.83912-0.48764 0.47792
   5   2   0   10.58    1.62   0-0.02578 0.33257 0.87067-0.80544-0.48965 0.53141
   5   6   3   47.30    1.92   0-0.03015 0.35877 0.86894-0.67307-0.49303 0.68989
   5  12   6    3.21    1.74   0-0.02383 0.37256 0.87143-0.47799-0.48814 0.83927
   5  16   7  378.10    3.95   0-0.03399 0.39144 0.86740-0.34408-0.49600 0.89945
   5  20   8   20.66    2.53   0-0.02157 0.38580 0.87231-0.21687-0.48638 0.94161
   5  21   8    8.22    2.58   0-0.02854 0.39360 0.86958-0.18218-0.49180 0.94700
   5  22   8   62.08    3.12   0-0.03412 0.39891 0.86734-0.14744-0.49610 0.95174
   6   0 -18   12.47    4.23   0-0.04439 0.28197 0.86312-0.86370-0.50396-0.37411
   6   1  -2  202.05    3.26   0-0.02855 0.38208 0.86958-0.83744-0.49180 0.43925
   6   3   0   21.73    2.02   0-0.03387 0.40180 0.86744-0.76986-0.49591 0.54624
   6   4   1    3.08    1.66   0-0.02419 0.39883 0.87129-0.74077-0.48842 0.59016
   6   7   3   13.39    1.67   0-0.02632 0.41561 0.87046-0.64187-0.49007 0.69550
   6   9   4 1084.70    5.16   0-0.02978 0.42712 0.86909-0.57508-0.49275 0.74999
   6  11   5  145.52    2.48   0-0.02475 0.42891 0.87107-0.51090-0.48886 0.79710
   6  14   6  102.53    2.53   0-0.02728 0.43918 0.87008-0.41219-0.49082 0.85137
   6  18   7   -1.39    2.19   0-0.02698 0.44333 0.87020-0.27893-0.49058 0.90513
   7  -1 -15    0.53    4.30   0-0.08371 0.40777 0.84559-0.88022-0.53335-0.18250
   7   0 -17    2.42    4.33   0-0.05360 0.36154 0.85921-0.85975-0.51095-0.30631
   7   2  -2  172.37    3.09   0-0.03289 0.44786 0.86784-0.80278-0.49515 0.45118
   7   4   0  154.63    2.53   0-0.02971 0.45923 0.86911-0.73868-0.49270 0.55178
   7  13   5   -2.39    1.66   0-0.02698 0.49097 0.87020-0.44237-0.49058 0.81123
   7  16   6   36.71    2.28   0-0.02356 0.49619 0.87154-0.34751-0.48793 0.85674
   7  21   7    8.96    2.30   0-0.02217 0.50073 0.87208-0.18485-0.48685 0.90704
   7  22   7   -1.55    2.51   0-0.02628 0.50369 0.87047-0.14813-0.49004 0.91289
   7  23   7    4.36    2.92   0-0.02967 0.51048 0.86913-0.11503-0.49267 0.91492
   8   0  -7    0.49    2.45   0-0.03816 0.47917 0.86570-0.86584-0.49920 0.20648
   8   3  -2    1.35    1.46   0-0.02571 0.50220 0.87070-0.77181-0.48960 0.45509
   8   4  -1  190.94    2.74   0-0.02583 0.50931 0.87065-0.73975-0.48969 0.50546
   8   8   2    2.24    1.66   0-0.02228 0.52746 0.87204-0.60929-0.48694 0.65916
   8  10   3   24.58    1.74   0-0.02607 0.53837 0.87055-0.54358-0.48988 0.71216
   8  12   4    3.74    1.49   0-0.02018 0.53919 0.87285-0.47948-0.48530 0.76031
   8  15   5   32.26    2.19   0-0.02222 0.54899 0.87206-0.38105-0.48689 0.81283
   8  20   6    3.47    2.56   0-0.02750 0.56215 0.86999-0.21437-0.49099 0.86915
   9   2  -5    2.45    2.01   0-0.02913 0.54517 0.86935-0.80332-0.49225 0.31150
   9   8   1  185.34    2.63   0-0.02110 0.58021 0.87249-0.61073-0.48602 0.61371
   9  10   2  201.49    2.77   0-0.02692 0.59375 0.87022-0.54328-0.49054 0.66989
   9  12   3    0.46    2.00   0-0.02523 0.59647 0.87088-0.47532-0.48923 0.72307
   9  15   4   83.22    2.56   0-0.02768 0.60909 0.86992-0.37949-0.49113 0.77413
   9  19   5    3.03    2.52   0-0.02750 0.61629 0.86999-0.24710-0.49099 0.82613
  10   2  -8    5.49    2.40   0-0.03404 0.59022 0.86738-0.80195-0.49604 0.16878
  10   5  -3   24.46    2.13   0-0.02878 0.62129 0.86949-0.70592-0.49198 0.42206
  10   6  -2    6.45    1.91   0-0.02801 0.62717 0.86979-0.67366-0.49138 0.47342
  10   7  -1    1.85    1.75   0-0.02364 0.62907 0.87151-0.64120-0.48800 0.52188
  10  10   1    5.78    1.94   0-0.02236 0.64196 0.87200-0.54400-0.48700 0.62382
  10  12   2   32.47    2.20   0-0.02149 0.64943 0.87234-0.47963-0.48632 0.67425
  10  15   3    1.04    2.23   0-0.02683 0.66275 0.87026-0.37821-0.49047 0.73195
  10  18   4   10.22    2.17   0-0.02122 0.66361 0.87245-0.28238-0.48611 0.77818
  10  19   4    1.27    2.60   0-0.02866 0.67215 0.86953-0.24647-0.49188 0.78481
  11   3 -12    2.81    3.54   0-0.04447 0.63390 0.86309-0.76501-0.50402-0.02062
  11   3 -11    1.24    2.78   0-0.03857 0.63667 0.86553-0.76789-0.49952 0.02503
  11   3 -10  125.22    4.26   0-0.03701 0.63996 0.86617-0.76773-0.49832 0.07630
  11   4  -7   -0.67    2.27   0-0.03830 0.66324 0.86564-0.73428-0.49931 0.23254
  11   5  -5    3.77    1.94   0-0.02698 0.66681 0.87020-0.70603-0.49058 0.32716
  11   6  -4   20.68    2.20   0-0.03575 0.68139 0.86668-0.67029-0.49735 0.38454
  11   7  -3  158.59    2.96   0-0.03631 0.68929 0.86646-0.63715-0.49778 0.43626
  11   8  -2    0.29    1.84   0-0.03064 0.69142 0.86875-0.60616-0.49341 0.48451
  11   9  -1   34.02    2.04   0-0.02169 0.68929 0.87227-0.57748-0.48648 0.52835
  11  11   0   25.24    2.17   0-0.02974 0.70502 0.86910-0.50930-0.49272 0.58620
  11  13   1    7.98    2.13   0-0.02869 0.71195 0.86952-0.44359-0.49191 0.63769
  11  15   2  122.63    2.87   0-0.02232 0.71139 0.87202-0.38112-0.48697 0.68339
  11  19   3    9.93    2.77   0-0.02625 0.72283 0.87049-0.24741-0.49002 0.73939
  11  20   3    0.37    2.87   0-0.02942 0.73022 0.86923-0.21185-0.49247 0.74474
  12   5 -14    0.92    4.38   0-0.04934 0.68484 0.86103-0.69735-0.50773-0.11209
  12   5  -9   59.22    3.31   0-0.03947 0.71109 0.86516-0.70133-0.50021 0.13852
  12   7  -5    0.56    1.99   0-0.02924 0.73029 0.86930-0.63966-0.49234 0.33738
  12   8  -4   77.50    2.85   0-0.03288 0.74008 0.86785-0.60587-0.49514 0.39069
  12   9  -3   14.24    2.09   0-0.02905 0.74385 0.86938-0.57509-0.49219 0.43963
  12  10  -2   84.31    2.53   0-0.02276 0.74431 0.87185-0.54430-0.48731 0.48587
  12  12  -1  174.63    3.22   0-0.02982 0.75953 0.86907-0.47690-0.49278 0.54307
  12  14   0   -1.18    2.31   0-0.02820 0.76529 0.86972-0.40844-0.49153 0.59867
  12  16   1    0.16    2.40   0-0.02453 0.76493 0.87116-0.34420-0.48869 0.64525
  12  17   1   -2.21    2.59   0-0.03331 0.77595 0.86767-0.30824-0.49547 0.65270
  13   7  -9   20.67    3.26   0-0.03684 0.76933 0.86624-0.63709-0.49819 0.14368
  13   8  -7   61.67    3.25   0-0.03743 0.78396 0.86600-0.60394-0.49864 0.24853
  13  12  -3    1.48    2.68   0-0.03724 0.81049 0.86608-0.47309-0.49850 0.45389
  13  13  -2   23.84    2.58   0-0.02364 0.80675 0.87151-0.44579-0.48800 0.49559
  13  15  -1    0.54    2.70   0-0.02471 0.81337 0.87109-0.37674-0.48882 0.55164
  14  10  -8   19.45    3.39   0-0.03531 0.83707 0.86686-0.53919-0.49701 0.20390
  14  11  -6    2.95    2.72   0-0.02501 0.83997 0.87097-0.50957-0.48906 0.29960
  14  12  -5   11.56    2.87   0-0.02352 0.84643 0.87155-0.47753-0.48790 0.34970
  14  14  -4    7.26    2.89   0-0.03342 0.86450 0.86763-0.40910-0.49556 0.40851
 -13   9  -7    5.22    2.95   0-0.03930-0.80855 0.86555-0.57181-0.49988 0.02760
 -13   9  -6    0.78    2.58   0-0.04142-0.79732 0.86467-0.57274-0.50150 0.07958
 -13   9  -5   45.79    3.05   0-0.04873-0.78406 0.86160-0.56869-0.50707 0.13875
 -13  10  -4    1.56    2.41   0-0.03865-0.78918 0.86581-0.53956-0.49938 0.18207
 -13  11  -2   -0.56    2.83   0-0.04710-0.76534 0.86229-0.50474-0.50584 0.29003
 -13  12  -1    4.84    2.90   0-0.04840-0.75723 0.86174-0.46897-0.50683 0.34574
 -13  15   1    1.72    3.29   0-0.04583-0.74464 0.86283-0.37231-0.50487 0.44572
 -13  17   2    0.07    3.90   0-0.05081-0.73272 0.86071-0.30467-0.50866 0.50128
 -12   7  -5    5.11    2.34   0-0.04047-0.73188 0.86506-0.63664-0.50077 0.14043
 -12   8  -3    9.92    2.12   0-0.03948-0.71707 0.86547-0.60537-0.50002 0.24352
 -12  12   1  180.53    3.93   0-0.04109-0.68755 0.86481-0.47280-0.50125 0.45085
 -11   5 -11    1.27    2.73   0-0.04316-0.71111 0.86395-0.70096-0.50283-0.15844
 -11   5 -10    1.18    2.56   0-0.03961-0.71047 0.86542-0.70409-0.50011-0.11087
 -11   5  -5    0.45    2.07   0-0.04142-0.66965 0.86467-0.70150-0.50150 0.14993
 -11   6  -3   33.57    2.18   0-0.03918-0.65631 0.86560-0.67083-0.49978 0.25184
 -11  11   2   11.61    2.31   0-0.04179-0.61787 0.86452-0.50512-0.50178 0.51142
 -10   3 -10    5.28    2.32   0-0.04134-0.64273 0.86470-0.76646-0.50144-0.09935
 -10   3  -9    0.83    2.33   0-0.03864-0.63929 0.86582-0.76843-0.49937-0.05056
 -10   3  -8   81.86    2.47   0-0.03736-0.63270 0.86634-0.76954-0.49838 0.00169
 -10   3  -7  150.19    2.74   0-0.03890-0.62404 0.86571-0.76883-0.49957 0.05392
 -10   3  -6    5.62    2.00   0-0.04345-0.61311 0.86382-0.76596-0.50305 0.10810
 -10   5  -2    2.73    1.80   0-0.03768-0.59087 0.86621-0.70345-0.49863 0.30995
 -10   9   2   52.86    2.60   0-0.04038-0.55841 0.86510-0.57103-0.50070 0.51887
  -9   2 -12   57.12    2.76   0-0.04505-0.59251 0.86315-0.79848-0.50427-0.19057
  -9   2 -11  104.83    2.91   0-0.03627-0.59374 0.86679-0.80249-0.49755-0.14592
  -9   2  -5  181.35    2.66   0-0.03997-0.54714 0.86527-0.80088-0.50039 0.16634
  -9   3 -14   14.98    2.96   0-0.04443-0.60718 0.86341-0.76592-0.50380-0.29502
  -9   3  -3  183.78    2.74   0-0.03494-0.53797 0.86733-0.77012-0.49653 0.26569
  -9   5   0  372.73    4.12   0-0.04362-0.50779 0.86375-0.70065-0.50318 0.42646
  -9   6   1  129.81    3.03   0-0.04660-0.49802 0.86250-0.66690-0.50545 0.48026
  -9  15   6   62.71    6.62   0-0.09098-0.41896 0.84239-0.35164-0.53852 0.77109
  -8   1 -12   56.84    2.54   0-0.03733-0.53882 0.86635-0.83501-0.49837-0.18776
  -8   2 -14    5.50    2.45   0-0.03548-0.55574 0.86711-0.80233-0.49694-0.29408
  -8   3  -1    2.10    1.53   0-0.03996-0.45841 0.86527-0.76768-0.50038 0.38044
  -8   6   2  207.08    3.66   0-0.04043-0.43575 0.86508-0.66929-0.50074 0.53590
  -7   0 -13   74.18    2.71   0-0.04446-0.47733 0.86340-0.86420-0.50382-0.22546
  -7   1 -15   25.75    2.88   0-0.04583-0.49008 0.86283-0.83132-0.50487-0.32858
  -7   2  -1  651.85    4.72   0-0.03874-0.39755 0.86577-0.80106-0.49945 0.38854
  -6  -1 -13    1.84    2.03   0-0.04450-0.41557 0.86339-0.89557-0.50385-0.21654
  -6  -1 -12   21.33    2.00   0-0.03499-0.41899 0.86731-0.90073-0.49656-0.17372
  -6  -1  -5   20.32    1.90   0-0.03909-0.36479 0.86563-0.89881-0.49972 0.19100
  -6   0 -15    1.43    2.55   0-0.04525-0.43054 0.86307-0.86355-0.50442-0.32062
  -6   1 -16   62.62    3.10   0-0.03481-0.44762 0.86738-0.83514-0.49642-0.37940
  -6   2   0  342.03    3.87   0-0.03652-0.33130 0.86669-0.80182-0.49774 0.44694
  -6   4   2   28.06    2.24   0-0.04018-0.31316 0.86518-0.73480-0.50055 0.55269
  -5  -2 -12   54.89    2.44   0-0.04165-0.35025 0.86457-0.93022-0.50168-0.15909
  -5  -2  -6  599.92    4.40   0-0.03986-0.30948 0.86532-0.93130-0.50030 0.14833
  -5   0 -16    1.56    2.85   0-0.04038-0.38244 0.86510-0.86732-0.50070-0.36922
  -4  -3 -10    1.58    1.80   0-0.04278-0.27382 0.86410-0.96192-0.50254-0.04697
  -4  -3  -9   97.98    2.36   0-0.04175-0.26746 0.86453-0.96286-0.50175 0.00388
  -4  -3  -8    0.98    1.59   0-0.04095-0.26010 0.86486-0.96131-0.50114 0.05566
  -4  -2 -14    2.28    2.16   0-0.04386-0.30192 0.86365-0.92940-0.50336-0.25295
  -4  -1 -16    7.06    2.68   0-0.04429-0.31519 0.86347-0.89567-0.50370-0.35500
  -4   0 -17    0.90    2.81   0-0.03794-0.32581 0.86611-0.86929-0.49883-0.41382
  -3  -3 -13    7.46    2.05   0-0.04867-0.22888 0.86162-0.96047-0.50703-0.18957
  -3  -3 -12    9.73    2.05   0-0.03596-0.23408 0.86692-0.96547-0.49731-0.14696
  -3  -3  -6  636.28    4.71   0-0.04053-0.18616 0.86504-0.96339-0.50082 0.16588
  -3  -2 -15  110.59    3.05   0-0.04003-0.25137 0.86524-0.93079-0.50044-0.29826
  -3  -1 -17   52.98    3.07   0-0.04688-0.25865 0.86238-0.89495-0.50567-0.39631
  -3   0 -18   -1.60    3.14   0-0.04003-0.26833 0.86525-0.86682-0.50043-0.45376
  -3  19   9   28.45    3.01   0-0.05577-0.06622 0.85857-0.23684-0.51241 0.95076
  -2  -3 -14    3.78    2.37   0-0.04835-0.17506 0.86176-0.96154-0.50679-0.23439
  -2  -3  -5   68.71    2.25   0-0.04277-0.11532 0.86411-0.96244-0.50253 0.22773
  -2  -2 -16   -1.03    2.53   0-0.04212-0.19018 0.86438-0.92989-0.50203-0.33856
  -2  -2  -3  799.33    6.47   0-0.03537-0.10872 0.86715-0.93287-0.49686 0.32524
  -2  11   7    1.98    2.20   0-0.05157-0.02128 0.86038-0.49994-0.50923 0.85450
  -2  14   8   50.38    2.73   0-0.05181-0.01483 0.86028-0.40225-0.50942 0.90452
  -2  18   9   -0.66    2.59   0-0.04583-0.01410 0.86283-0.27483-0.50487 0.95015
  -1  -4 -11    9.04    2.27   0-0.04642-0.09384 0.86258-0.99393-0.50532-0.07100
  -1  -4 -10  491.49    4.40   0-0.04105-0.09181 0.86482-0.99578-0.50122-0.02300
  -1  -4  -9   98.81    2.40   0-0.04113-0.08456 0.86479-0.99564-0.50128 0.02859
  -1  -4  -8  375.67    4.13   0-0.04874-0.06975 0.86159-0.99292-0.50709 0.08606
  -1  -1 -18   17.34    3.15   0-0.04268-0.14723 0.86415-0.89704-0.50246-0.43330
  -1  11   7  156.29    3.33   0-0.05266 0.04030 0.85992-0.50009-0.51006 0.86226
  -1  14   8   77.49    2.89   0-0.04912 0.04423 0.86143-0.40332-0.50737 0.91128
  -1  18   9   22.12    2.43   0-0.04099 0.04378 0.86485-0.27558-0.50117 0.95707
   0  -4 -12  193.53    3.52   0-0.04711-0.03875 0.86229-0.99336-0.50584-0.11285
   0  -4 -11  290.73    3.74   0-0.03829-0.04064 0.86596-0.99720-0.49910-0.06820
   0  -4  -8    7.57    1.70   0-0.04119-0.01594 0.86477-0.99568-0.50132 0.08853
   0  -3 -15  101.21    2.95   0-0.04223-0.06493 0.86433-0.96221-0.50212-0.27106
   0  -2 -17    2.19    3.03   0-0.04676-0.07485 0.86243-0.92811-0.50558-0.37167
   0  11   7   67.08    2.45   0-0.04118 0.09103 0.86477-0.50527-0.50132 0.86245
   0  14   8   38.98    2.24   0-0.03986 0.09657 0.86532-0.40714-0.50030 0.91284
   0  19   9    9.49    2.89   0-0.04734 0.11130 0.86219-0.24044-0.50601 0.97036
   1  -4 -12   86.33    3.07   0-0.04560 0.02107 0.86292-0.99373-0.50469-0.10567
   1  -4  -8  897.19    6.76   0-0.04397 0.04816 0.86361-0.99440-0.50345 0.09953
   1  -3 -15    0.05    2.24   0-0.03985-0.00150 0.86532-0.96403-0.50030-0.26342
   1  -2 -17   10.81    2.97   0-0.04161-0.01896 0.86459-0.92976-0.50165-0.36677
   1   7   5  497.16    4.78   0-0.04869 0.14553 0.86162-0.63286-0.50705 0.77323
   1   9   6   49.02    2.23   0-0.04369 0.14777 0.86372-0.56951-0.50324 0.82121
   1  15   8   25.99    2.60   0-0.04815 0.16610 0.86185-0.37126-0.50663 0.92772
   1  20   9   18.91    2.96   0-0.04507 0.16997 0.86314-0.20729-0.50429 0.97764
   2  -4 -11 1532.77    8.65   0-0.04432 0.08831 0.86346-0.99427-0.50372-0.04634
   2  -4 -10   66.55    2.80   0-0.04122 0.09228 0.86475-0.99562-0.50134 0.00267
   2  -4  -9   16.98    2.48   0-0.04688 0.10505 0.86238-0.99339-0.50567 0.05885
   2  -3 -15   45.68    2.92   0-0.04152 0.05650 0.86463-0.96251-0.50158-0.25476
   2  -3  -5    5.50    2.18   0-0.05822 0.14598 0.85750-0.95556-0.51426 0.27353
   2  -2 -17   50.11    3.37   0-0.04238 0.04351 0.86427-0.92932-0.50224-0.35704
   2   4   3 1365.03    7.91   0-0.04023 0.18439 0.86516-0.73456-0.50058 0.67213
   2  12   7   21.72    2.12   0-0.03721 0.20978 0.86640-0.47330-0.49827 0.87631
   2  16   8   78.38    2.82   0-0.04734 0.22673 0.86219-0.33883-0.50601 0.93568
   2  21   9   55.43    2.86   0-0.03758 0.22402 0.86625-0.17846-0.49856 0.97989
   2  22   9    9.03    2.66   0-0.04314 0.23135 0.86396-0.14302-0.50281 0.98506
   2  23   9   26.57    3.28   0-0.04974 0.23619 0.86117-0.10879-0.50784 0.98900
   3  -3 -15    8.25    2.77   0-0.05463 0.13139 0.85907-0.95747-0.51154-0.23584
   3  -2 -17   27.92    3.44   0-0.05226 0.11393 0.86009-0.92600-0.50976-0.34044
   3   0  -1  809.73    8.75   0-0.05047 0.22743 0.86086-0.86087-0.50839 0.48203
   3   2   1 1022.62    7.52   0-0.04617 0.23727 0.86268-0.79761-0.50513 0.58188
   3   8   5  361.58    3.63   0-0.03812 0.25774 0.86603-0.60459-0.49897 0.78202
   3  13   7    9.30    1.95   0-0.03741 0.27177 0.86632-0.44081-0.49842 0.88480
   3  17   8    4.68    1.99   0-0.04014 0.28155 0.86520-0.30837-0.50052 0.93885
   3  25   9    0.79    3.18   0-0.03811 0.28407 0.86603-0.04742-0.49897 0.98776
   4  -3 -14   15.51    3.02   0-0.05409 0.19984 0.85930-0.95780-0.51114-0.17628
   4  -1 -18    0.87    3.24   0-0.04874 0.16575 0.86159-0.89460-0.50709-0.38775
   4  -1  -3    1.33    1.97   0-0.05557 0.27977 0.85866-0.89131-0.51226 0.39168
   4   7   4   56.47    2.05   0-0.04062 0.31441 0.86500-0.63612-0.50088 0.74123
   4   9   5  193.91    2.73   0-0.04047 0.32152 0.86506-0.57057-0.50078 0.79282
   4  15   7    4.77    2.21   0-0.04803 0.34348 0.86190-0.37128-0.50654 0.90186
   4  19   8   32.35    2.38   0-0.03897 0.34117 0.86568-0.24318-0.49962 0.94648
   4  20   8   38.31    2.66   0-0.04754 0.34969 0.86210-0.20743-0.50617 0.95323
   5  -3 -12   74.35    3.86   0-0.06212 0.28397 0.85578-0.95353-0.51718-0.05856
   5  -1  -4  593.68    7.82   0-0.05811 0.33633 0.85755-0.89001-0.51417 0.35087
   5   8   4  129.83    2.49   0-0.03928 0.37427 0.86555-0.60398-0.49986 0.74855
   5  10   5  204.15    2.72   0-0.03510 0.37742 0.86726-0.54029-0.49665 0.79699
   5  13   6   82.89    2.20   0-0.04305 0.39247 0.86399-0.43845-0.50274 0.85501
   5  17   7   83.60    2.68   0-0.04711 0.40350 0.86228-0.30624-0.50585 0.90974
   5  23   8    2.16    2.78   0-0.03969 0.40384 0.86539-0.11217-0.50017 0.95512
   5  24   8   14.70    3.14   0-0.04222 0.40605 0.86434-0.07824-0.50212 0.95798
   6  -2 -14    2.17    3.27   0-0.06362 0.33321 0.85512-0.92101-0.51831-0.15260
   6   2  -1  398.93    4.07   0-0.03814 0.39892 0.86602-0.80041-0.49898 0.49798
   6  12   5  411.87    3.51   0-0.04626 0.44970 0.86265-0.47003-0.50519 0.81434
   6  15   6   37.66    2.41   0-0.04347 0.45434 0.86381-0.37294-0.50307 0.86406
   6  19   7   30.51    2.59   0-0.03736 0.45554 0.86634-0.24369-0.49839 0.91102
   6  20   7   -0.02    2.50   0-0.04525 0.46427 0.86307-0.20796-0.50442 0.91692
   7   0  -5  221.01    4.29   0-0.04754 0.44144 0.86210-0.86163-0.50617 0.30825
   7   3  -1   12.74    1.67   0-0.03570 0.45857 0.86702-0.76869-0.49711 0.50467
   7   7   2  705.10    4.49   0-0.03932 0.48276 0.86554-0.63644-0.49989 0.66238
   7   9   3   99.50    2.25   0-0.04489 0.49555 0.86322-0.56872-0.50415 0.71859
   7  11   4   69.90    2.16   0-0.04036 0.49814 0.86511-0.50519-0.50069 0.76676
   7  14   5    0.41    1.83   0-0.04038 0.50859 0.86510-0.40586-0.50070 0.82236
   7  17   6   10.62    2.18   0-0.03613 0.50767 0.86684-0.31022-0.49744 0.86627
   7  18   6    4.66    2.32   0-0.04560 0.51879 0.86292-0.27329-0.50469 0.87404
   8   1  -5   25.99    2.36   0-0.04240 0.49743 0.86426-0.83156-0.50225 0.31261
   8   7   1   70.33    2.14   0-0.04147 0.53934 0.86465-0.63558-0.50154 0.62145
   8  13   4    2.41    1.74   0-0.03870 0.55804 0.86579-0.43947-0.49942 0.77424
   8  16   5   20.54    2.13   0-0.03525 0.56143 0.86721-0.34352-0.49676 0.82327
   8  17   5    1.58    2.24   0-0.04263 0.57292 0.86417-0.30544-0.50243 0.83252
   8  21   6    2.46    2.39   0-0.03782 0.56900 0.86615-0.17985-0.49874 0.87349
   8  22   6    0.60    2.69   0-0.04038 0.57425 0.86510-0.14469-0.50070 0.87757
   9   3  -4   52.91    2.54   0-0.04727 0.57108 0.86222-0.76362-0.50596 0.37657
   9   6  -1  136.15    2.62   0-0.04710 0.59222 0.86229-0.66574-0.50583 0.53111
   9   7   0  214.66    2.83   0-0.03639 0.58829 0.86674-0.63739-0.49764 0.57391
   9   9   1   72.21    2.33   0-0.04726 0.60682 0.86222-0.56767-0.50596 0.63471
   9  13   3   -2.22    2.02   0-0.04090 0.61391 0.86489-0.43689-0.50110 0.73596
   9  16   4    9.40    2.16   0-0.04081 0.62129 0.86492-0.34072-0.50103 0.78477
   9  20   5   18.25    2.42   0-0.03530 0.62312 0.86718-0.21278-0.49681 0.83164
   9  21   5    6.56    2.75   0-0.04081 0.62962 0.86492-0.17667-0.50104 0.83645
   9  22   5    0.96    2.51   0-0.04594 0.63506 0.86278-0.14204-0.50496 0.83994
  10   2  -9    1.14    2.62   0-0.05141 0.60351 0.86045-0.79561-0.50911 0.12952
  10   3  -6    2.42    1.99   0-0.04096 0.61221 0.86486-0.76597-0.50114 0.27759
  10   9   0  113.75    2.45   0-0.03846 0.65187 0.86589-0.57092-0.49923 0.58419
  10  11   1    3.49    2.01   0-0.04212 0.66349 0.86438-0.50379-0.50203 0.63942
  10  13   2   15.04    2.04   0-0.03930 0.66692 0.86555-0.43945-0.49987 0.68810
  10  16   3   -0.89    2.26   0-0.04038 0.67386 0.86510-0.33872-0.50070 0.74352
  10  20   4    3.53    2.74   0-0.03921 0.67994 0.86558-0.21051-0.49981 0.78976
  10  21   4    0.09    2.83   0-0.04177 0.68320 0.86452-0.17432-0.50177 0.79690
  11  10  -1   20.19    2.06   0-0.04443 0.71288 0.86341-0.53579-0.50380 0.54640
  11  14   1    2.38    2.26   0-0.04287 0.72711 0.86406-0.40507-0.50261 0.64940
  11  16   2   15.41    2.26   0-0.03376 0.72352 0.86781-0.34373-0.49562 0.69291
  11  17   2   12.83    2.62   0-0.04455 0.73416 0.86336-0.30654-0.50389 0.70154
  12   5 -13    4.67    4.15   0-0.06315 0.70728 0.85532-0.69057-0.51796-0.04950
  12   5 -10    3.21    2.93   0-0.05159 0.71734 0.86038-0.69623-0.50925 0.09554
  12   6  -7   25.29    2.48   0-0.04345 0.73025 0.86382-0.66693-0.50305 0.24575
  12  11  -2   54.89    2.38   0-0.04291 0.76512 0.86405-0.50359-0.50264 0.50281
  12  13  -1    2.20    2.47   0-0.04194 0.77719 0.86445-0.43730-0.50190 0.55539
  12  15   0   25.11    2.56   0-0.04326 0.77962 0.86390-0.37305-0.50291 0.60589
  12  18   1    1.72    2.70   0-0.04185 0.78670 0.86449-0.27444-0.50183 0.65646
  13   7 -11    7.22    3.47   0-0.05346 0.77378 0.85957-0.63063-0.51066 0.05381
  13   7 -10   -1.55    3.08   0-0.04722 0.77586 0.86224-0.63037-0.50593 0.10435
  13   9  -6    7.13    2.30   0-0.04228 0.79861 0.86431-0.56876-0.50216 0.30411
  13  10  -5    8.43    2.54   0-0.04443 0.80761 0.86342-0.53505-0.50380 0.35640
  13  11  -4   49.61    2.73   0-0.04110 0.81098 0.86480-0.50390-0.50125 0.40599
  13  14  -2    4.74    2.56   0-0.03896 0.82240 0.86569-0.40627-0.49961 0.50788
  13  16  -1    6.56    2.67   0-0.03718 0.82647 0.86642-0.34149-0.49825 0.55744
  13  17  -1    3.24    2.81   0-0.04884 0.83724 0.86155-0.30483-0.50716 0.56533
  14  11  -7   18.42    2.95   0-0.04151 0.85134 0.86463-0.50380-0.50157 0.26098
  14  12  -6    3.01    2.78   0-0.04316 0.86020 0.86395-0.47057-0.50283 0.31254
  14  13  -5    5.49    2.92   0-0.04038 0.86431 0.86510-0.43856-0.50070 0.36270
 -13   8  -7    2.03    2.90   0-0.05428-0.78892 0.85886-0.59563-0.51135 0.04094
 -13   9  -4    1.43    2.81   0-0.05600-0.76800 0.85811-0.56299-0.51266 0.19628
 -13  10  -3   50.75    2.79   0-0.05114-0.76765 0.86021-0.53419-0.50899 0.24457
 -13  13   0    1.63    2.64   0-0.05455-0.74352 0.85874-0.43319-0.51156 0.40176
 -12   6  -9   22.64    2.70   0-0.05365-0.74642 0.85913-0.66378-0.51088-0.05461
 -12   6  -8   42.34    2.66   0-0.05238-0.74081 0.85968-0.66443-0.50992-0.00399
 -12   6  -7    8.15    2.38   0-0.05331-0.73264 0.85928-0.66381-0.51062 0.04791
 -12   6  -6   -1.08    2.17   0-0.05601-0.72039 0.85810-0.66350-0.51267 0.10067
 -12   7  -4    4.37    2.19   0-0.05149-0.71390 0.86006-0.63122-0.50925 0.20159
 -12   8  -2   96.63    2.95   0-0.05836-0.69139 0.85708-0.59669-0.51443 0.30781
 -12   9  -1    1.09    2.00   0-0.05508-0.68736 0.85851-0.56369-0.51196 0.35856
 -12  10   0   31.44    2.59   0-0.05938-0.67644 0.85663-0.53097-0.51520 0.41191
 -12  13   2    1.82    2.85   0-0.05958-0.66144 0.85654-0.43075-0.51535 0.51659
 -12  15   3    1.77    3.46   0-0.06685-0.64855 0.85331-0.36276-0.52079 0.57307
 -12  18   4   14.36    4.28   0-0.06485-0.64285 0.85421-0.26576-0.51930 0.62266
 -11   4 -10    3.97    2.52   0-0.05738-0.68762 0.85751-0.72621-0.51369-0.09467
 -11   4  -9    0.26    2.33   0-0.05532-0.68395 0.85841-0.72794-0.51214-0.04520
 -11   4  -8   29.42    2.53   0-0.05411-0.67654 0.85893-0.72954-0.51123 0.00646
 -11   4  -7    4.75    2.21   0-0.05475-0.66924 0.85865-0.72745-0.51171 0.05773
 -11   4  -6    2.68    2.27   0-0.06076-0.65673 0.85602-0.72532-0.51623 0.11377
 -11   5  -4    6.87    2.02   0-0.05346-0.65020 0.85921-0.69619-0.51074 0.21138
 -11   6  -2    1.22    2.26   0-0.06053-0.62902 0.85612-0.65992-0.51607 0.31990
 -11   7  -1   47.40    2.19   0-0.05447-0.62689 0.85877-0.63095-0.51150 0.36590
 -11   8   0    9.27    2.02   0-0.05445-0.61984 0.85878-0.59775-0.51149 0.41774
 -11   9   1   34.70    2.72   0-0.06275-0.60521 0.85514-0.56256-0.51773 0.47405
 -10   3 -12   32.58    2.84   0-0.05612-0.64112 0.85806-0.76070-0.51274-0.19045
 -10   3 -11   86.19    2.73   0-0.04889-0.64263 0.86117-0.76425-0.50727-0.14461
 -10   3  -5  115.00    2.42   0-0.05312-0.59535 0.85936-0.76268-0.51048 0.16798
 -10   4  -3  215.09    3.02   0-0.05060-0.58371 0.86044-0.73092-0.50858 0.26939
 -10  10   3   41.38    2.89   0-0.06875-0.52357 0.85245-0.52636-0.52221 0.59098
 -10  12   4   -0.55    2.86   0-0.06843-0.51713 0.85259-0.46184-0.52197 0.64208
  -9   1 -10   35.25    2.35   0-0.05773-0.56371 0.85735-0.82608-0.51396-0.07922
  -9   1  -9    1.02    1.94   0-0.05442-0.56166 0.85880-0.82598-0.51146-0.02873
  -9   1  -8   35.95    2.17   0-0.05455-0.55349 0.85874-0.82689-0.51156 0.02254
  -9   1  -7   95.94    2.39   0-0.05752-0.54251 0.85745-0.82623-0.51380 0.07542
  -9   2 -13   -0.46    2.65   0-0.05497-0.58668 0.85856-0.79497-0.51188-0.23500
  -9   2  -4   11.36    1.87   0-0.05406-0.52594 0.85895-0.79429-0.51119 0.22834
  -9   3  -2    9.28    2.07   0-0.06112-0.50629 0.85586-0.75866-0.51651 0.33586
  -9   4  -1    8.88    1.76   0-0.05088-0.50795 0.86032-0.73078-0.50878 0.38120
  -9   7   2  101.82    2.99   0-0.05888-0.47909 0.85685-0.62870-0.51482 0.54022
  -8   0 -11   -0.06    2.14   0-0.05775-0.51155 0.85735-0.85787-0.51398-0.12117
  -8   0 -10    4.49    2.14   0-0.05254-0.50928 0.85961-0.86070-0.51004-0.07303
  -8   0  -9   -0.22    1.85   0-0.05184-0.50238 0.85991-0.86347-0.50951-0.02331
  -8   0  -8  202.60    2.57   0-0.04949-0.49762 0.86092-0.86194-0.50773 0.02777
  -8   0  -7    1.21    1.62   0-0.05371-0.48787 0.85910-0.85981-0.51093 0.08189
  -8   0  -6   17.65    1.96   0-0.06074-0.47115 0.85603-0.85786-0.51622 0.13798
  -8   1 -14   28.99    2.96   0-0.06022-0.52839 0.85626-0.82468-0.51583-0.27373
  -8   1 -13    3.33    2.27   0-0.04836-0.53589 0.86139-0.82936-0.50688-0.23163
  -8   1  -4    3.33    1.68   0-0.05111-0.47091 0.86022-0.82872-0.50896 0.23424
  -8   2  -2   47.04    2.08   0-0.05375-0.45086 0.85909-0.79467-0.51095 0.34000
  -8   7   3  390.34    5.29   0-0.06836-0.40142 0.85263-0.62440-0.52192 0.60790
  -7  -1 -11  230.97    3.07   0-0.05596-0.44972 0.85813-0.89173-0.51263-0.11440
  -7  -1 -10   -0.73    2.02   0-0.05306-0.44591 0.85938-0.89516-0.51044-0.06506
  -7  -1  -9   30.09    1.81   0-0.04964-0.44395 0.86085-0.89490-0.50784-0.01518
  -7  -1  -8   11.83    1.88   0-0.04949-0.43677 0.86091-0.89437-0.50773 0.03561
  -7  -1  -7   88.75    2.19   0-0.05377-0.42474 0.85908-0.89271-0.51097 0.09036
  -7   0 -14   -2.56    2.53   0-0.05601-0.46912 0.85810-0.85921-0.51267-0.26791
  -7   0  -4    1.60    1.59   0-0.04985-0.40882 0.86076-0.86121-0.50800 0.24228
  -7   1  -2   59.61    2.01   0-0.05440-0.38874 0.85880-0.82681-0.51145 0.34858
  -7   6   3  348.35    5.23   0-0.05952-0.34876 0.85657-0.66085-0.51531 0.60969
  -6  -2 -10   31.02    2.00   0-0.05577-0.38168 0.85821-0.92437-0.51248-0.05411
  -6  -2  -9  241.74    2.85   0-0.05454-0.37666 0.85874-0.92510-0.51156-0.00365
  -6  -2  -8  119.71    2.36   0-0.05568-0.36787 0.85825-0.92447-0.51241 0.04845
  -6  -1 -14   51.12    2.76   0-0.05937-0.40613 0.85664-0.89087-0.51519-0.25853
  -6  -1  -4 2517.82    8.46   0-0.05916-0.33605 0.85673-0.89049-0.51504 0.25703
  -6   1  -1  142.12    2.65   0-0.04950-0.32538 0.86091-0.82884-0.50774 0.40543
  -5  -2 -13   45.00    2.40   0-0.05334-0.34591 0.85926-0.92551-0.51064-0.20150
  -5  -2  -5  268.23    3.20   0-0.05578-0.28550 0.85821-0.92414-0.51249 0.21164
  -5  -1 -15    9.71    2.35   0-0.05042-0.36412 0.86052-0.89444-0.50844-0.30822
  -5  -1  -3    2.28    1.55   0-0.05128-0.27673 0.86015-0.89347-0.50909 0.31169
  -5   0 -17   60.55    3.44   0-0.05715-0.36873 0.85761-0.85826-0.51353-0.40520
  -5   2   1   56.78    2.50   0-0.06217-0.23737 0.85540-0.79085-0.51729 0.52547
  -5  10   6   61.79    4.78   0-0.11363-0.15038 0.83071-0.50318-0.55487 0.82178
  -5  16   8   29.65    3.45   0-0.07019-0.18020 0.85179-0.32753-0.52328 0.89354
  -5  22   9    5.11    3.84   0-0.06233-0.18161 0.85533-0.13444-0.51742 0.93966
  -5  23   9    2.56    3.84   0-0.07533-0.16919 0.84944-0.09650-0.52709 0.94804
  -4  -3 -12  122.62    2.57   0-0.05652-0.27227 0.85788-0.95679-0.51305-0.13983
  -4  -3 -11  104.31    2.58   0-0.04910-0.27442 0.86108-0.96006-0.50744-0.09344
  -4  -3  -7  132.03    2.55   0-0.05270-0.24220 0.85954-0.95846-0.51016 0.11546
  -4  -2 -15    7.48    2.60   0-0.06135-0.29062 0.85576-0.92280-0.51668-0.29145
  -4  -2  -4  872.12    5.51   0-0.05027-0.22332 0.86058-0.92663-0.50832 0.26827
  -4  -1  -2 1062.45    6.49   0-0.05911-0.19967 0.85675-0.89024-0.51500 0.37740
  -4  15   8  157.17    4.01   0-0.06301-0.12674 0.85503-0.36394-0.51792 0.89620
  -4  20   9   74.10    3.63   0-0.05847-0.12457 0.85703-0.20239-0.51452 0.94473
  -3  -3 -14   61.29    2.76   0-0.06217-0.21933 0.85540-0.95479-0.51729-0.22986
  -3  -2 -16   46.95    3.22   0-0.05979-0.23566 0.85645-0.92281-0.51551-0.33515
  -2  -4 -11  314.72    3.72   0-0.05805-0.14116 0.85722-0.98873-0.51420-0.07013
  -2  -4 -10   37.98    2.12   0-0.05450-0.13897 0.85876-0.99032-0.51153-0.02095
  -2  -4  -9   90.99    2.42   0-0.05459-0.13136 0.85872-0.99011-0.51159 0.03057
  -2  -4  -8    2.70    1.90   0-0.06158-0.11730 0.85566-0.98762-0.51685 0.08652
  -2  -1 -18    9.17    3.33   0-0.05506-0.19596 0.85852-0.89127-0.51194-0.43277
  -2   0   0  834.11   10.04   0-0.06225-0.06044 0.85536-0.85574-0.51736 0.50004
  -2   1   1   85.35    4.58   0-0.05589-0.05968 0.85816-0.82561-0.51257 0.54694
  -2  19   9   84.70    3.43   0-0.05911-0.00187 0.85675-0.23504-0.51500 0.96226
  -1  -4 -12   28.55    2.12   0-0.05413-0.09238 0.85892-0.99037-0.51124-0.11569
  -1  -3 -15   24.25    2.55   0-0.05231-0.11653 0.85971-0.95930-0.50987-0.27156
  -1  -2 -17   68.42    3.23   0-0.05448-0.12734 0.85877-0.92510-0.51151-0.37256
  -1  19   9    7.98    2.32   0-0.05533 0.05780 0.85840-0.23663-0.51215 0.96841
   0  -4 -13  166.76    3.45   0-0.05941-0.03133 0.85662-0.98800-0.51522-0.15484
   0  -4  -7  372.81    4.49   0-0.05967 0.01082 0.85651-0.98781-0.51541 0.15464
   0   1   1  416.23   10.93   0-0.05135 0.05873 0.86012-0.82749-0.50914 0.56060
   0   5   4   76.42    2.45   0-0.05535 0.08342 0.85839-0.69492-0.51217 0.71843
   0   9   6   46.03    2.37   0-0.06371 0.10495 0.85472-0.56054-0.51844 0.82768
   0  15   8   18.07    2.46   0-0.06367 0.11879 0.85473-0.36299-0.51841 0.93149
   0  20   9  101.20    3.34   0-0.05813 0.11974 0.85718-0.20265-0.51426 0.97899
   1  -4 -13    1.08    2.29   0-0.05890 0.02761 0.85684-0.98804-0.51484-0.14708
   1  -3 -16   70.55    3.08   0-0.06451 0.01370 0.85436-0.95343-0.51905-0.29716
   1  12   7   40.00    2.26   0-0.05835 0.16767 0.85708-0.46406-0.51443 0.88428
   1  21   9    5.04    2.47   0-0.05418 0.17995 0.85890-0.17087-0.51128 0.98417
   1  22   9   -0.29    2.79   0-0.06053 0.18616 0.85612-0.13515-0.51607 0.98947
   2  -4 -12   95.85    2.97   0-0.05418 0.09164 0.85890-0.99038-0.51128-0.09050
   2  -4  -8   95.12    3.00   0-0.06516 0.13161 0.85407-0.98542-0.51953 0.12406
   2  -1 -19    0.60    3.56   0-0.05713 0.04464 0.85762-0.88921-0.51351-0.44538
   2  10   6  258.08    3.22   0-0.05762 0.22154 0.85740-0.53007-0.51387 0.84087
   2  13   7    1.09    2.12   0-0.06192 0.23473 0.85551-0.42938-0.51711 0.89583
   2  17   8   15.35    2.51   0-0.06249 0.24013 0.85526-0.29807-0.51754 0.94794
   2  24   9   -0.24    3.00   0-0.05358 0.23861 0.85916-0.07289-0.51083 0.99199
   2  25   9    1.91    3.20   0-0.05464 0.24211 0.85870-0.03954-0.51163 0.99355
   3  -4 -11   10.61    2.66   0-0.06954 0.17535 0.85209-0.98356-0.52280-0.01842
   3  -4 -10  117.23    3.47   0-0.07056 0.18374 0.85163-0.98290-0.52356 0.03346
   3   1   0 1576.96   10.33   0-0.05650 0.24035 0.85789-0.82533-0.51304 0.53860
   3  11   6   41.94    2.20   0-0.05984 0.28488 0.85643-0.49614-0.51554 0.85129
   3  14   7   23.61    2.22   0-0.05796 0.29015 0.85725-0.39827-0.51413 0.90160
   3  18   8   50.53    2.42   0-0.05349 0.29290 0.85920-0.27015-0.51076 0.94864
   4   4   2   82.82    2.34   0-0.05116 0.31032 0.86020-0.72965-0.50900 0.64580
   4  12   6   18.28    1.79   0-0.05442 0.34126 0.85880-0.46556-0.51146 0.85552
   4  21   8   -2.26    2.57   0-0.05445 0.35522 0.85878-0.17003-0.51149 0.95930
   4  22   8    2.02    2.78   0-0.05987 0.36244 0.85642-0.13497-0.51557 0.96328
   5  -3  -9    4.50    3.51   0-0.10063 0.34349 0.83730-0.93587-0.54556 0.12371
   5  -2 -16   17.12    3.17   0-0.07072 0.26386 0.85155-0.91773-0.52368-0.25810
   5   5   2  147.15    2.60   0-0.05610 0.37633 0.85807-0.69431-0.51273 0.65897
   5  11   5   36.64    2.15   0-0.06169 0.40221 0.85561-0.49528-0.51694 0.81778
   5  14   6   18.38    2.07   0-0.06158 0.40931 0.85566-0.39692-0.51685 0.86987
   5  18   7   11.39    2.18   0-0.05843 0.41314 0.85705-0.26716-0.51448 0.91909
   6   6   2  157.91    2.58   0-0.05120 0.43325 0.86018-0.66387-0.50903 0.66300
   6   8   3    7.25    1.51   0-0.06053 0.44926 0.85612-0.59358-0.51607 0.72285
   6  10   4    2.54    1.70   0-0.05612 0.45421 0.85806-0.53038-0.51275 0.77125
   6  16   6  413.76    3.89   0-0.05756 0.46637 0.85743-0.33336-0.51383 0.87565
   6  21   7   70.13    2.85   0-0.05281 0.46971 0.85949-0.17113-0.51024 0.92249
   6  22   7    0.73    2.61   0-0.05601 0.47304 0.85810-0.13597-0.51267 0.92734
   6  23   7    3.65    3.05   0-0.06433 0.47979 0.85444-0.10199-0.51891 0.92924
   7   6   1  160.01    2.55   0-0.05980 0.49564 0.85645-0.65939-0.51552 0.62774
   7  12   4  148.00    2.67   0-0.06197 0.51833 0.85549-0.46172-0.51715 0.78411
   7  15   5   35.75    2.09   0-0.06038 0.52361 0.85619-0.36447-0.51595 0.83468
   7  19   6   -2.45    2.28   0-0.05445 0.52519 0.85878-0.23493-0.51149 0.88239
   8   6   0  164.99    2.73   0-0.05831 0.54864 0.85710-0.65986-0.51439 0.58364
   8   9   2   65.14    2.06   0-0.05052 0.55543 0.86047-0.56593-0.50851 0.67964
   8  11   3   90.06    2.07   0-0.04819 0.56013 0.86147-0.50185-0.50674 0.72969
   8  14   4   11.03    1.97   0-0.05469 0.57412 0.85868-0.40008-0.51166 0.78645
   8  18   5    5.02    2.44   0-0.05700 0.58373 0.85768-0.26783-0.51341 0.83952
   9   1  -8   77.67    3.13   0-0.06440 0.56008 0.85441-0.82119-0.51896 0.18429
   9   4  -3    1.11    1.71   0-0.05451 0.58581 0.85876-0.72788-0.51153 0.43314
   9   5  -2  139.59    2.59   0-0.05414 0.59208 0.85892-0.69482-0.51125 0.48541
   9  11   2   66.64    2.33   0-0.04928 0.61547 0.86100-0.50111-0.50757 0.68705
   9  14   3   20.10    2.15   0-0.05774 0.63000 0.85735-0.39824-0.51397 0.74696
   9  17   4    0.37    2.14   0-0.05306 0.63152 0.85938-0.30082-0.51044 0.79471
   9  18   4    3.05    2.36   0-0.06695 0.64195 0.85326-0.26465-0.52086 0.80113
  10   4  -5   25.59    2.50   0-0.06002 0.63838 0.85635-0.72452-0.51568 0.34470
  10   7  -2  203.05    3.16   0-0.06217 0.66123 0.85540-0.62543-0.51729 0.50097
  10   8  -1   12.13    1.90   0-0.05281 0.65883 0.85949-0.59720-0.51025 0.54348
  10  10   0  113.16    2.51   0-0.06213 0.67483 0.85542-0.52712-0.51727 0.60419
  10  12   1   79.16    2.52   0-0.06247 0.68172 0.85526-0.46153-0.51752 0.65592
  10  14   2    5.18    2.02   0-0.05445 0.68261 0.85878-0.40012-0.51149 0.69953
  10  17   3   38.24    2.47   0-0.05144 0.68638 0.86008-0.30330-0.50921 0.74914
  10  18   3    5.28    2.58   0-0.06115 0.69595 0.85585-0.26590-0.51653 0.75650
  11   4 -15    0.63    5.14   0-0.09849 0.66793 0.83836-0.70777-0.54402-0.13575
  11   4  -8  150.10    3.61   0-0.06447 0.68282 0.85438-0.72231-0.51902 0.20153
  11   5  -6   65.54    2.82   0-0.05775 0.69052 0.85735-0.69285-0.51398 0.30013
  11   9  -2    6.79    1.88   0-0.05696 0.71788 0.85769-0.56278-0.51338 0.50440
  11  12   0   32.06    2.15   0-0.04900 0.72404 0.86112-0.46841-0.50736 0.60097
  11  15   1    2.98    2.30   0-0.05633 0.74099 0.85797-0.36667-0.51290 0.65914
  11  18   2    0.08    2.47   0-0.05358 0.74427 0.85916-0.26963-0.51083 0.70768
  12   5 -12    1.60    3.39   0-0.07062 0.72033 0.85160-0.68741-0.52360 0.00815
  12   5 -11   33.07    3.38   0-0.06346 0.72215 0.85482-0.69014-0.51826 0.05492
  12   6  -8   19.36    2.54   0-0.06601 0.74642 0.85369-0.65634-0.52016 0.21054
  12   7  -6   51.38    2.38   0-0.05574 0.75001 0.85822-0.62840-0.51246 0.30706
  12   8  -5    9.96    2.39   0-0.06123 0.76138 0.85582-0.59349-0.51659 0.36278
  12   9  -4   28.36    2.54   0-0.05965 0.76777 0.85651-0.56023-0.51541 0.41328
  12  10  -3    3.41    2.03   0-0.05337 0.76864 0.85925-0.53179-0.51067 0.45764
  12  12  -2    0.29    2.38   0-0.06582 0.78526 0.85377-0.45973-0.52003 0.51869
  12  16   0    3.69    2.62   0-0.05483 0.79253 0.85862-0.33459-0.51177 0.61405
  12  19   1   19.78    2.97   0-0.05096 0.79450 0.86028-0.23864-0.50885 0.66251
  13   7 -12    3.14    3.46   0-0.06248 0.77412 0.85526-0.62534-0.51753 0.00989
  13   8  -8   -0.78    2.44   0-0.05358 0.79536 0.85916-0.59769-0.51083 0.20829
  13   9  -7   33.26    3.01   0-0.06566 0.81394 0.85384-0.55811-0.51990 0.27119
  13  12  -4   24.73    2.71   0-0.06168 0.83073 0.85561-0.46113-0.51693 0.42299
  13  13  -3    0.22    2.47   0-0.05289 0.82794 0.85946-0.43137-0.51030 0.46875
  13  15  -2    0.68    2.62   0-0.05323 0.83570 0.85931-0.36581-0.51057 0.52067
  14  11  -8   -0.29    3.27   0-0.06065 0.86273 0.85607-0.49369-0.51615 0.22631
  14  12  -7    0.59    3.26   0-0.05835 0.87227 0.85708-0.46419-0.51443 0.27197
 -13   8  -6    2.35    2.71   0-0.06309-0.77810 0.85505-0.59201-0.51757 0.10048
 -13   8  -5   41.18    2.78   0-0.06944-0.76258 0.85221-0.59059-0.52229 0.15602
 -13   9  -3    3.30    2.69   0-0.07656-0.74552 0.84896-0.55397-0.52754 0.26391
 -13  10  -2   13.29    2.48   0-0.06840-0.74216 0.85268-0.52595-0.52152 0.30881
 -13  11  -1    1.70    2.38   0-0.07049-0.73426 0.85173-0.49146-0.52306 0.36231
 -13  12   0   27.41    2.98   0-0.07818-0.71901 0.84821-0.45517-0.52873 0.42077
 -13  14   1   31.88    3.41   0-0.06898-0.72119 0.85242-0.39434-0.52194 0.46443
 -13  16   2   -0.28    3.35   0-0.07423-0.70987 0.85003-0.32785-0.52582 0.51936
 -12   5  -9   71.92    3.10   0-0.07518-0.72517 0.84959-0.68566-0.52652-0.03689
 -12   5  -8    2.36    2.61   0-0.07624-0.71856 0.84911-0.68620-0.52730 0.01297
 -12   6  -5   24.68    2.32   0-0.06553-0.70540 0.85396-0.65910-0.51939 0.16067
 -12   7  -3   27.60    2.32   0-0.06685-0.69150 0.85337-0.62436-0.52036 0.26412
 -12  11   1    3.85    2.59   0-0.07665-0.65576 0.84892-0.48826-0.52760 0.47958
 -11   4 -11   -1.92    2.77   0-0.06640-0.68687 0.85357-0.72541-0.52003-0.14109
 -11   4  -5    1.48    2.07   0-0.06907-0.64113 0.85237-0.72081-0.52202 0.17208
 -11   5  -3   68.14    2.30   0-0.06895-0.62640 0.85243-0.68867-0.52192 0.27485
 -11  10   2   46.04    2.67   0-0.08091-0.57865 0.84694-0.51929-0.53073 0.54271
 -11  12   3    0.94    2.51   0-0.07261-0.58026 0.85077-0.45738-0.52463 0.58709
 -11  14   4   13.65    3.19   0-0.08501-0.56014 0.84501-0.38572-0.53372 0.64860
 -11  17   5   10.84    4.10   0-0.08847-0.54886 0.84337-0.28584-0.53624 0.70216
 -10   2 -11   12.52    2.39   0-0.07349-0.61826 0.85037-0.78506-0.52528-0.12525
 -10   2 -10   24.04    2.46   0-0.06807-0.61591 0.85282-0.78787-0.52127-0.07768
 -10   2  -9    1.34    2.25   0-0.06796-0.61160 0.85287-0.78918-0.52119-0.02833
 -10   2  -8   75.10    2.42   0-0.06571-0.60399 0.85388-0.78977-0.51952 0.02264
 -10   2  -7   18.76    2.11   0-0.06807-0.59510 0.85283-0.78747-0.52127 0.07654
 -10   2  -6   28.89    2.29   0-0.07535-0.58047 0.84952-0.78479-0.52665 0.13459
 -10   3  -4   29.93    2.05   0-0.06642-0.57471 0.85357-0.75664-0.52005 0.22903
 -10   4  -2   -0.52    2.08   0-0.08187-0.55264 0.84649-0.71660-0.53143 0.34472
 -10   5  -1   86.60    2.39   0-0.06686-0.55313 0.85337-0.69071-0.52038 0.38456
 -10   6   0   16.69    1.95   0-0.06500-0.54825 0.85420-0.65869-0.51899 0.43428
 -10   7   1    0.67    1.72   0-0.06982-0.53625 0.85204-0.62243-0.52257 0.49024
  -9   1 -12   33.76    2.69   0-0.07132-0.56763 0.85136-0.81817-0.52368-0.17050
  -9   1 -11    2.62    2.41   0-0.06388-0.56840 0.85469-0.82158-0.51816-0.12412
  -9   1  -6   27.18    1.87   0-0.06483-0.52931 0.85427-0.82232-0.51887 0.13338
  -9   2 -14    3.90    2.99   0-0.06772-0.58508 0.85298-0.78694-0.52102-0.27585
  -9   2  -3   10.64    2.01   0-0.07504-0.49893 0.84966-0.78386-0.52642 0.29672
  -9  10   4    7.28    2.54   0-0.07676-0.44597 0.84887-0.52127-0.52768 0.65872
  -9  12   5    5.78    3.43   0-0.09327-0.42226 0.84106-0.44758-0.53971 0.72215
  -8   0 -13    1.52    2.69   0-0.07378-0.50847 0.85024-0.84948-0.52549-0.21088
  -8   0 -12    8.09    2.42   0-0.06638-0.51152 0.85358-0.85399-0.52002-0.16622
  -8   0  -5   -1.15    1.70   0-0.07057-0.45222 0.85170-0.85188-0.52313 0.19869
  -8   1 -15   -0.81    3.00   0-0.07539-0.52005 0.84950-0.81849-0.52667-0.31459
  -8   1  -3   50.20    2.02   0-0.06983-0.44221 0.85203-0.81883-0.52257 0.30090
  -7  -1 -13   -1.69    2.54   0-0.07504-0.44488 0.84966-0.88429-0.52642-0.20305
  -7  -1 -12   61.87    2.53   0-0.06460-0.44973 0.85437-0.88792-0.51870-0.15921
  -7  -1  -6   35.23    1.89   0-0.06261-0.40892 0.85526-0.88872-0.51722 0.14828
  -7   0 -15   -0.83    2.66   0-0.07040-0.46200 0.85177-0.85211-0.52300-0.30833
  -7   0  -3  276.18    3.12   0-0.07481-0.37582 0.84977-0.84978-0.52625 0.31358
  -7  20   8   47.27    4.93   0-0.09823-0.27253 0.83864-0.18276-0.54328 0.89790
  -6  -2 -12   89.76    2.61   0-0.06873-0.38502 0.85253-0.91818-0.52176-0.14699
  -6  -2 -11  110.53    2.53   0-0.06135-0.38432 0.85581-0.92200-0.51628-0.10156
  -6  -2  -7  342.30    3.31   0-0.06178-0.35567 0.85563-0.92154-0.51659 0.10463
  -6  -2  -6 1046.71    5.42   0-0.07250-0.33855 0.85082-0.91607-0.52455 0.16550
  -6  -1 -15   -0.34    2.73   0-0.08187-0.39914 0.84649-0.88360-0.53143-0.29860
  -6   0 -16   -0.43    2.84   0-0.06518-0.41548 0.85412-0.85765-0.51913-0.35842
  -6   0  -2  560.57    4.49   0-0.06696-0.31482 0.85332-0.85369-0.52045 0.36673
  -6   5   3  638.80    7.21   0-0.07509-0.27082 0.84964-0.68596-0.52646 0.63094
  -6  18   8    2.67    3.67   0-0.09724-0.21244 0.83912-0.24850-0.54257 0.90652
  -5  -3 -11    6.33    2.00   0-0.07285-0.31234 0.85066-0.94913-0.52480-0.08459
  -5  -3 -10  341.63    3.31   0-0.06860-0.30942 0.85259-0.95094-0.52166-0.03580
  -5  -3  -9   39.72    2.01   0-0.06794-0.30294 0.85289-0.95127-0.52117 0.01498
  -5  -3  -8   48.96    2.01   0-0.07105-0.29338 0.85148-0.94948-0.52348 0.06930
  -5  -2 -14   49.73    2.63   0-0.06675-0.33914 0.85342-0.91982-0.52029-0.24331
  -5  -1 -16    0.32    2.87   0-0.06692-0.35567 0.85334-0.88555-0.52042-0.34605
  -5   1   0  736.38    5.85   0-0.06421-0.24223 0.85455-0.82217-0.51840 0.47604
  -5   3   2  469.66    5.90   0-0.07975-0.21180 0.84748-0.74932-0.52987 0.59152
  -5  24   9    3.37    4.09   0-0.08020-0.16085 0.84727-0.06067-0.53021 0.95350
  -5  25   9   16.18    4.06   0-0.08472-0.15524 0.84515-0.02583-0.53351 0.95671
  -4  -3 -13    0.25    2.01   0-0.06796-0.26709 0.85287-0.95260-0.52119-0.18231
  -4  -3  -6    6.67    1.80   0-0.06598-0.22194 0.85376-0.95216-0.51972 0.17664
  -4  -1 -17    0.14    2.83   0-0.06744-0.29615 0.85311-0.88804-0.52081-0.39016
  -4  12   7   -0.38    2.55   0-0.08205-0.11337 0.84641-0.45368-0.53156 0.85941
  -4  21   9    7.15    3.25   0-0.07304-0.10584 0.85058-0.16274-0.52494 0.95687
  -4  22   9   56.76    3.97   0-0.08353-0.09526 0.84571-0.12467-0.53264 0.96495
  -3  -4 -11    0.63    2.23   0-0.06796-0.19439 0.85287-0.98009-0.52119-0.06861
  -3  -4 -10  352.40    3.62   0-0.07075-0.18546 0.85161-0.98263-0.52326-0.01708
  -3  -4  -9   27.88    1.89   0-0.07174-0.17780 0.85116-0.98221-0.52399 0.03472
  -3  -3  -5  400.71    3.94   0-0.06435-0.15486 0.85449-0.95309-0.51851 0.23534
  -3  -2  -3   22.09    1.36   0-0.06100-0.14427 0.85597-0.92182-0.51602 0.33554
  -3  -1 -18    0.91    3.19   0-0.07005-0.23827 0.85193-0.88513-0.52274-0.42974
  -3   9   6  115.63    3.85   0-0.07967-0.06019 0.84752-0.55273-0.52982 0.81440
  -3  15   8   61.24    2.89   0-0.07972-0.04559 0.84750-0.35575-0.52985 0.91792
  -3  20   9   32.03    3.10   0-0.07008-0.04748 0.85192-0.19677-0.52276 0.96322
  -3  21   9    9.18    3.30   0-0.08457-0.03297 0.84522-0.15752-0.53340 0.97285
  -2  -4 -13    6.26    2.39   0-0.07736-0.13980 0.84859-0.98026-0.52812-0.15890
  -2  -4 -12   19.21    2.05   0-0.06604-0.14183 0.85373-0.98525-0.51977-0.11557
  -2  -4  -7  196.56    3.11   0-0.07410-0.09964 0.85009-0.98136-0.52573 0.14811
  -2  -3 -15   58.63    2.68   0-0.06379-0.16578 0.85474-0.95378-0.51809-0.27218
  -2  -2 -17    3.63    2.88   0-0.06779-0.17695 0.85295-0.91946-0.52107-0.37317
  -2   5   4  103.41    4.05   0-0.08355-0.00956 0.84570-0.68208-0.53266 0.72221
  -2  15   8  173.03    3.58   0-0.08165 0.01785 0.84660-0.35514-0.53126 0.92782
  -2  20   9    0.71    2.47   0-0.07167 0.01338 0.85120-0.19579-0.52394 0.97285
  -1  -4 -13   15.67    2.07   0-0.06619-0.08804 0.85367-0.98523-0.51988-0.15874
  -1  -4  -7  152.70    2.83   0-0.06330-0.04775 0.85495-0.98636-0.51773 0.14844
  -1  -3 -16    5.90    2.70   0-0.07458-0.10159 0.84987-0.94952-0.52608-0.30901
  -1  -3  -4   24.32    2.02   0-0.07524-0.01541 0.84957-0.94791-0.52657 0.31201
  -1   5   4  977.33    8.66   0-0.07568 0.04370 0.84937-0.68595-0.52689 0.72471
  -1   9   6  155.59    3.25   0-0.08003 0.06276 0.84735-0.55284-0.53008 0.83106
  -1  15   8  111.74    3.30   0-0.07540 0.07283 0.84949-0.35863-0.52669 0.93141
  -1  20   9   16.15    2.50   0-0.06843 0.07330 0.85266-0.19825-0.52154 0.97798
  -1  21   9    4.98    2.71   0-0.07915 0.08268 0.84776-0.15989-0.52943 0.98551
   0  -4 -14   -0.01    2.68   0-0.07631-0.02322 0.84907-0.98096-0.52735-0.19523
   0  -3 -16   20.62    2.50   0-0.06646-0.04790 0.85355-0.95274-0.52008-0.30475
   0  -2 -18    5.13    3.85   0-0.07473-0.05347 0.84980-0.91594-0.52619-0.40229
   0   7   5  610.89    5.53   0-0.07265 0.10913 0.85075-0.62193-0.52466 0.78241
   0  12   7  305.31    4.05   0-0.07787 0.12918 0.84836-0.45566-0.52850 0.88964
   0  21   9    1.06    2.53   0-0.06735 0.13331 0.85315-0.16511-0.52074 0.98610
   0  22   9  126.17    3.75   0-0.07513 0.14121 0.84962-0.12864-0.52648 0.99154
   1  -4 -14  178.09    3.86   0-0.07729 0.03608 0.84862-0.98087-0.52807-0.18549
   1  -4  -7   28.90    2.07   0-0.06863 0.07937 0.85258-0.98382-0.52168 0.16890
   1  -2 -18   63.92    3.83   0-0.07233 0.00375 0.85090-0.91713-0.52442-0.39522
   1  16   8   67.91    2.57   0-0.06744 0.18627 0.85311-0.32935-0.52081 0.94213
   1  23   9   27.52    3.13   0-0.06672 0.19243 0.85343-0.10075-0.52027 0.99322
   1  24   9    4.96    3.12   0-0.06908 0.19540 0.85237-0.06609-0.52202 0.99601
   1  25   9   31.50    3.34   0-0.07168 0.19945 0.85119-0.03231-0.52394 0.99748
   2  -4 -13  318.89    4.11   0-0.06801 0.09709 0.85285-0.98448-0.52123-0.13235
   2  -3 -16   38.25    3.23   0-0.06893 0.07647 0.85244-0.95131-0.52191-0.28618
   2  -2 -18    3.22    4.32   0-0.07234 0.06506 0.85089-0.91529-0.52443-0.38569
   2   6   4  307.83    3.69   0-0.06761 0.21927 0.85303-0.65702-0.52093 0.74390
   2   8   5    3.70    1.71   0-0.06961 0.22851 0.85213-0.59099-0.52241 0.79709
   2  18   8  218.74    3.45   0-0.07630 0.25767 0.84908-0.26001-0.52735 0.95693
   3  -4 -12  185.12    3.70   0-0.07721 0.17338 0.84866-0.98074-0.52802-0.06600
   3  -4  -9   42.57    2.86   0-0.08444 0.20261 0.84528-0.97690-0.53330 0.09380
   3   5   3   94.82    2.43   0-0.06782 0.27363 0.85294-0.68976-0.52108 0.70088
   3  19   8   54.94    2.51   0-0.06358 0.30374 0.85483-0.23311-0.51794 0.95658
   3  20   8   61.64    2.67   0-0.07203 0.31473 0.85104-0.19668-0.52420 0.96287
   4  -3 -15    3.48    3.03   0-0.08101 0.21873 0.84689-0.94565-0.53080-0.20909
   4  -2 -17    1.63    3.13   0-0.07343 0.19597 0.85040-0.91683-0.52523-0.31845
   4   3   1   39.18    1.93   0-0.07382 0.32639 0.85022-0.75282-0.52552 0.61027
   4  10   5   12.33    1.74   0-0.07144 0.35369 0.85130-0.52429-0.52377 0.81536
   4  16   7    0.38    1.94   0-0.06344 0.36071 0.85489-0.33108-0.51783 0.91295
   4  23   8    1.27    2.67   0-0.06705 0.36930 0.85328-0.10052-0.52052 0.96581
   4  24   8    2.85    2.89   0-0.06816 0.37126 0.85279-0.06680-0.52134 0.96836
   4  25   8   17.08    2.97   0-0.06936 0.37406 0.85225-0.03327-0.52222 0.96946
   5  -3 -13  205.68    5.27   0-0.08094 0.29264 0.84693-0.94607-0.53074-0.09808
   5  -1 -18   -0.54    3.86   0-0.08127 0.26363 0.84677-0.88024-0.53098-0.35532
   5   7   3  171.11    2.65   0-0.07131 0.40009 0.85136-0.62314-0.52367 0.72003
   5   9   4    2.26    1.60   0-0.06973 0.40665 0.85208-0.55740-0.52250 0.77233
   5  19   7   40.80    2.47   0-0.06803 0.42544 0.85284-0.23111-0.52124 0.92498
   5  20   7   24.58    2.61   0-0.07566 0.43407 0.84937-0.19500-0.52688 0.93071
   6  -1 -17    0.48    4.04   0-0.08066 0.32586 0.84706-0.88078-0.53054-0.29622
   6   5   1  164.02    2.65   0-0.07284 0.44812 0.85067-0.68809-0.52479 0.62621
   6  13   5  155.81    2.54   0-0.06641 0.47004 0.85357-0.42819-0.52004 0.82873
   6  17   6   70.68    2.58   0-0.06960 0.48193 0.85214-0.29704-0.52240 0.88252
   6  24   7   -0.52    2.86   0-0.06622 0.48204 0.85365-0.06735-0.51990 0.93156
   7  -1  -8   14.55    3.38   0-0.11057 0.48203 0.83247-0.86576-0.55209 0.19836
   7   8   2   37.63    1.70   0-0.07139 0.51558 0.85133-0.59066-0.52373 0.68513
   7  10   3    2.58    1.68   0-0.07128 0.52229 0.85138-0.52382-0.52365 0.73785
   7  16   5    1.61    2.04   0-0.07274 0.53882 0.85071-0.32660-0.52473 0.84298
   7  20   6   28.90    2.37   0-0.06205 0.53445 0.85551-0.20113-0.51680 0.88649
   7  21   6    3.15    2.50   0-0.06871 0.54148 0.85254-0.16483-0.52175 0.89094
   7  22   6   22.21    2.44   0-0.07353 0.54722 0.85035-0.13046-0.52531 0.89411
   8   0  -8  510.41    7.10   0-0.09051 0.52362 0.84239-0.84307-0.53771 0.19229
   8   2  -4  250.68    3.61   0-0.06781 0.52995 0.85294-0.78813-0.52108 0.38207
   8   3  -3  312.12    3.81   0-0.07843 0.54743 0.84809-0.75079-0.52891 0.44058
   8   5  -1   11.91    1.73   0-0.06978 0.55322 0.85206-0.68966-0.52253 0.53816
   8   8   1    2.44    1.63   0-0.07171 0.57105 0.85118-0.58948-0.52397 0.64384
   8  12   3  160.64    2.54   0-0.06845 0.58131 0.85265-0.46070-0.52156 0.74384
   8  15   4    1.05    2.05   0-0.06936 0.58902 0.85225-0.36090-0.52222 0.79687
   8  19   5   12.79    2.45   0-0.06561 0.59309 0.85393-0.23188-0.51944 0.84510
   8  20   5   23.21    2.57   0-0.07249 0.60033 0.85083-0.19709-0.52454 0.85016
   9   2  -6   12.97    2.14   0-0.06962 0.57861 0.85213-0.78748-0.52242 0.28887
   9   8   0    7.79    1.78   0-0.06704 0.61898 0.85329-0.59145-0.52051 0.59639
   9  10   1    1.28    1.89   0-0.07214 0.63194 0.85099-0.52351-0.52428 0.65245
   9  12   2  566.73    4.20   0-0.06844 0.63533 0.85266-0.46085-0.52154 0.70071
   9  15   3  168.70    2.80   0-0.07173 0.64630 0.85117-0.36143-0.52398 0.75425
   9  19   4   19.24    2.38   0-0.06962 0.65180 0.85213-0.23150-0.52242 0.80483
  10   2 -13   13.58    4.38   0-0.10526 0.62520 0.83515-0.77042-0.54831-0.03775
  10   2 -11    0.16    3.23   0-0.09394 0.62943 0.84073-0.77640-0.54019 0.05670
  10   2 -10   28.83    3.23   0-0.08084 0.62197 0.84697-0.78282-0.53068 0.09878
  10   3  -7   42.64    2.56   0-0.07487 0.63777 0.84974-0.75259-0.52629 0.24895
  10   5  -4   10.29    1.99   0-0.06767 0.65291 0.85301-0.68976-0.52097 0.39897
  10   6  -3  703.94    4.99   0-0.06798 0.66000 0.85287-0.65707-0.52120 0.45081
  10  15   2  101.06    2.66   0-0.06816 0.69644 0.85278-0.36265-0.52134 0.70883
  10  19   3    0.75    2.46   0-0.06849 0.70284 0.85264-0.22893-0.52158 0.76362
  10  20   3   18.00    2.74   0-0.07606 0.71170 0.84919-0.19581-0.52717 0.76601
  11   6  -5    2.65    1.93   0-0.06769 0.70697 0.85300-0.65709-0.52099 0.35553
  11   7  -4   54.38    2.18   0-0.06868 0.71527 0.85255-0.62454-0.52172 0.40827
  11   8  -3    6.72    1.90   0-0.06624 0.72004 0.85365-0.59163-0.51991 0.45759
  11  11  -1    8.66    2.12   0-0.06683 0.73478 0.85338-0.49365-0.52035 0.56135
  11  13   0   47.28    2.30   0-0.06673 0.74156 0.85343-0.42819-0.52028 0.61316
  11  16   1  131.89    3.02   0-0.07048 0.75318 0.85174-0.32909-0.52305 0.66749
  11  19   2   46.99    2.74   0-0.06259 0.75208 0.85527-0.23389-0.51720 0.71361
  11  20   2    2.19    2.82   0-0.06903 0.75907 0.85239-0.19763-0.52199 0.71869
  12  11  -3   45.61    2.53   0-0.07504 0.79066 0.84966-0.49000-0.52642 0.47184
  12  14  -1  149.22    3.05   0-0.06350 0.79261 0.85487-0.39581-0.51787 0.56804
  12  17   0   55.26    2.79   0-0.06672 0.80303 0.85343-0.29733-0.52027 0.62178
  12  18   0    2.60    2.71   0-0.07334 0.81266 0.85044-0.26073-0.52516 0.62780
  13   8  -9   28.18    3.25   0-0.07155 0.80481 0.85126-0.59042-0.52384 0.16915
  13  10  -6   16.04    2.48   0-0.06874 0.82328 0.85252-0.52667-0.52177 0.32229
  13  11  -5   23.38    2.38   0-0.06757 0.82935 0.85305-0.49365-0.52090 0.37270
  13  14  -3   16.13    2.58   0-0.06718 0.84358 0.85322-0.39546-0.52061 0.47550
  13  16  -2    0.60    2.63   0-0.06448 0.84887 0.85443-0.33168-0.51861 0.52416
  13  17  -2    3.18    2.85   0-0.07559 0.85900 0.84941-0.29298-0.52682 0.53380
 -14  11  -3   19.90    3.18   0-0.09007-0.78973 0.84229-0.48308-0.53749 0.26512
 -14  12  -2    4.84    3.27   0-0.08917-0.78352 0.84272-0.45065-0.53683 0.31509
 -13   7  -7   24.46    2.88   0-0.08017-0.76712 0.84700-0.61977-0.53024 0.05912
 -13   7  -6    4.59    2.66   0-0.08319-0.75573 0.84558-0.61749-0.53246 0.11218
 -13   8  -4    8.12    2.58   0-0.08180-0.74442 0.84623-0.58586-0.53144 0.21434
 -13  13   1    5.83    3.01   0-0.09271-0.69700 0.84101-0.41610-0.53940 0.48154
 -13  15   2    4.86    3.24   0-0.09263-0.68974 0.84105-0.35064-0.53935 0.53155
 -12   5 -10    1.60    2.83   0-0.07978-0.72797 0.84718-0.68611-0.52996-0.08898
 -12   5  -7   71.86    2.69   0-0.07739-0.70876 0.84829-0.68595-0.52820 0.06635
 -12   5  -6   11.38    2.33   0-0.08227-0.69621 0.84601-0.68391-0.53178 0.12030
 -12   6  -4   27.02    2.32   0-0.07804-0.68589 0.84799-0.65373-0.52868 0.22176
 -12   7  -2    0.59    2.38   0-0.08732-0.66339 0.84361-0.61509-0.53548 0.32995
 -12   8  -1    7.17    2.35   0-0.08409-0.65803 0.84515-0.58392-0.53311 0.37946
 -12   9   0  131.04    3.18   0-0.08935-0.64580 0.84264-0.54881-0.53696 0.43592
 -12  12   2   -1.70    2.74   0-0.09018-0.63028 0.84223-0.45242-0.53757 0.53718
 -12  14   3    8.53    3.18   0-0.09607-0.61818 0.83937-0.38184-0.54184 0.59446
 -12  17   4    6.74    3.92   0-0.09169-0.61478 0.84151-0.28551-0.53866 0.64266
 -11   3 -11   12.63    2.46   0-0.08766-0.66467 0.84345-0.74702-0.53573-0.12496
 -11   3 -10    0.83    2.54   0-0.08273-0.66066 0.84579-0.75112-0.53212-0.07832
 -11   3  -9   67.24    2.82   0-0.08095-0.65796 0.84663-0.75068-0.53082-0.02648
 -11   3  -8   56.49    2.64   0-0.08100-0.65097 0.84661-0.75048-0.53085 0.02526
 -11   3  -7   57.57    2.49   0-0.08264-0.64133 0.84584-0.74862-0.53206 0.07893
 -11   3  -6   75.18    2.57   0-0.08923-0.62763 0.84269-0.74570-0.53687 0.13516
 -11   4  -4  305.86    3.41   0-0.08269-0.61991 0.84581-0.71550-0.53209 0.23323
 -11   6  -1  175.89    3.17   0-0.08809-0.59310 0.84324-0.64722-0.53604 0.39179
 -11   7   0   26.46    2.30   0-0.09031-0.58413 0.84217-0.61353-0.53766 0.44496
 -10   2 -12    6.92    2.85   0-0.08219-0.61692 0.84605-0.78272-0.53172-0.17289
 -10   2  -5   -1.53    1.89   0-0.08394-0.56184 0.84522-0.78206-0.53301 0.18944
 -10   3  -3    0.49    1.91   0-0.08568-0.54936 0.84440-0.74694-0.53428 0.29463
 -10   8   2  184.50    3.49   0-0.08543-0.51305 0.84451-0.58256-0.53410 0.55274
 -10  14   5    9.69    3.46   0-0.09767-0.48055 0.83858-0.38005-0.54299 0.71573
  -9   0 -10    0.37    1.93   0-0.08810-0.53574 0.84324-0.84462-0.53605-0.05636
  -9   0  -9   68.59    2.36   0-0.08581-0.53010 0.84433-0.84548-0.53437-0.00515
  -9   0  -8   -2.05    1.84   0-0.08481-0.51912 0.84481-0.84674-0.53364 0.04527
  -9   1 -13   87.52    3.22   0-0.08170-0.56273 0.84628-0.81588-0.53137-0.21375
  -9   1  -5   72.03    2.08   0-0.07684-0.51082 0.84855-0.81704-0.52779 0.19417
  -9   8   3  116.32    3.25   0-0.08784-0.44235 0.84336-0.58145-0.53586 0.61438
  -8  -1 -11    5.46    2.38   0-0.08839-0.48036 0.84310-0.87692-0.53626-0.09889
  -8  -1 -10  156.33    2.81   0-0.08411-0.47782 0.84514-0.87868-0.53314-0.04957
  -8  -1  -9   27.78    2.04   0-0.08269-0.47183 0.84581-0.87946-0.53209 0.00084
  -8  -1  -8   20.07    1.81   0-0.08458-0.46230 0.84491-0.87893-0.53348 0.05377
  -8   0 -14   20.70    2.52   0-0.08784-0.50276 0.84336-0.84508-0.53586-0.25302
  -8   3   0  176.54    3.02   0-0.08529-0.40470 0.84458-0.74646-0.53400 0.46643
  -8   4   1  199.31    3.47   0-0.09016-0.39296 0.84225-0.71168-0.53755 0.52159
  -7  -2 -10   64.23    2.47   0-0.08706-0.41386 0.84374-0.91048-0.53529-0.03882
  -7  -2  -9  147.97    2.41   0-0.08562-0.40799 0.84442-0.91065-0.53424 0.01146
  -7  -2  -8   18.18    1.81   0-0.08845-0.39827 0.84307-0.90945-0.53630 0.06438
  -7  -1 -14   53.98    2.58   0-0.08712-0.44207 0.84371-0.87823-0.53533-0.24504
  -7  -1  -5  210.43    2.72   0-0.07739-0.38758 0.84829-0.88207-0.52820 0.21135
  -6  -2 -13   10.31    2.39   0-0.07990-0.38076 0.84712-0.91452-0.53004-0.19160
  -5  -3 -12  163.03    2.98   0-0.08095-0.31194 0.84663-0.94646-0.53081-0.12992
  -5  -3  -7   43.03    1.87   0-0.08015-0.27670 0.84701-0.94630-0.53022 0.12716
  -5  -2 -15   -0.03    2.41   0-0.08255-0.32678 0.84588-0.91439-0.53199-0.28435
  -5  -2  -4   77.94    2.19   0-0.08221-0.25275 0.84604-0.91225-0.53174 0.28352
  -5  -1 -17   -0.22    3.24   0-0.08891-0.33519 0.84285-0.87925-0.53664-0.38368
  -5   0  -1  113.12    2.57   0-0.07700-0.23653 0.84848-0.84906-0.52791 0.43419
  -4  -3 -14   10.04    2.35   0-0.08152-0.26381 0.84637-0.94614-0.53123-0.22493
  -4  -3  -5  733.65    4.93   0-0.08830-0.19291 0.84314-0.94191-0.53620 0.24477
  -4  -2 -16   68.58    3.12   0-0.07959-0.28087 0.84727-0.91434-0.52981-0.32990
  -4  16   8  117.32    3.95   0-0.09986-0.08873 0.83750-0.31376-0.54457 0.92349
  -4  23   9   27.29    3.46   0-0.09348-0.08762 0.84063-0.08724-0.53996 0.97047
  -4  24   9    9.59    3.58   0-0.09645-0.08490 0.83918-0.05307-0.54211 0.97352
  -3  -4 -12   46.53    2.36   0-0.08169-0.18839 0.84628-0.97853-0.53136-0.11221
  -3  -4  -8   73.17    2.29   0-0.07804-0.16355 0.84799-0.97985-0.52868 0.09064
  -3  -3 -15    1.72    2.50   0-0.07961-0.21022 0.84726-0.94744-0.52983-0.27003
  -3  -2 -17    2.55    2.78   0-0.08244-0.22264 0.84593-0.91318-0.53191-0.37074
  -3   7   5  354.79    6.77   0-0.10084-0.04725 0.83701-0.60784-0.54528 0.77761
  -3  22   9    4.03    2.98   0-0.09377-0.02519 0.84049-0.11939-0.54017 0.97928
  -2  -4 -14   -0.49    2.28   0-0.08972-0.12809 0.84246-0.97492-0.53723-0.19995
  -2  -3 -16    5.36    2.48   0-0.08328-0.15287 0.84553-0.94490-0.53252-0.30964
  -2  -3  -4  195.47    3.15   0-0.08359-0.06798 0.84539-0.94381-0.53275 0.30970
  -2  -1  -1 1615.82   11.34   0-0.08480-0.04514 0.84481-0.87759-0.53364 0.46523
  -2   9   6    3.08    1.93   0-0.08796 0.00904 0.84330-0.54826-0.53595 0.82865
  -2  21   9  164.28    4.06   0-0.08346 0.02605 0.84545-0.15754-0.53265 0.98102
  -2  22   9   11.20    2.99   0-0.09255 0.03483 0.84109-0.11917-0.53929 0.98733
  -1  -4 -14  187.89    3.23   0-0.08141-0.08112 0.84641-0.97882-0.53115-0.19912
  -1  -4  -6  750.57    5.88   0-0.08947-0.01517 0.84258-0.97425-0.53705 0.21935
  -1  -2 -18    4.17    3.13   0-0.08221-0.10690 0.84604-0.91331-0.53174-0.40551
  -1  -1  -1   37.30    2.90   0-0.07850 0.00975 0.84778-0.88081-0.52902 0.46889
  -1   7   5   60.44    2.78   0-0.09352 0.06800 0.84061-0.61158-0.53999 0.78915
  -1  12   7    6.76    2.30   0-0.09267 0.08180 0.84103-0.44710-0.53938 0.89280
  -1  22   9    0.54    3.01   0-0.08246 0.08402 0.84592-0.12428-0.53193 0.99060
  -1  23   9   -1.23    3.30   0-0.08972 0.09071 0.84246-0.08796-0.53723 0.99485
   0  -3 -17   63.03    3.35   0-0.09148-0.03199 0.84161-0.94150-0.53851-0.33809
   0  -3  -4  704.41    7.07   0-0.08113 0.05194 0.84655-0.94539-0.53095 0.32438
   0  16   8    0.52    2.07   0-0.08394 0.14166 0.84522-0.32031-0.53301 0.94676
   0  23   9    2.25    2.69   0-0.08167 0.14578 0.84629-0.09247-0.53134 0.99554
   0  24   9   12.56    3.00   0-0.08339 0.14808 0.84548-0.05845-0.53260 0.99815
   0  25   9    3.46    3.59   0-0.08627 0.15078 0.84411-0.02487-0.53471 0.99958
   0  26   9    7.78    3.87   0-0.08568 0.15022 0.84440 0.00793-0.53428 0.99991
   1  -3 -17   24.52    3.32   0-0.09202 0.03006 0.84135-0.94151-0.53890-0.32949
   1   4   3  285.78    4.26   0-0.08130 0.16420 0.84647-0.71587-0.53108 0.69370
   1  10   6   43.53    2.07   0-0.08487 0.18975 0.84478-0.51763-0.53369 0.85172
   1  13   7   55.58    2.40   0-0.08624 0.19809 0.84413-0.41862-0.53469 0.90453
   1  17   8   -0.37    2.08   0-0.08221 0.19959 0.84604-0.28840-0.53174 0.95464
   2  -4 -14    3.15    2.71   0-0.08910 0.11171 0.84276-0.97619-0.53677-0.16953
   2   3   2  618.18    5.93   0-0.07705 0.21433 0.84845-0.75045-0.52794 0.64760
   2  14   7   83.93    2.68   0-0.08456 0.25787 0.84493-0.38688-0.53346 0.91190
   2  19   8    0.10    2.44   0-0.08637 0.26692 0.84407-0.22075-0.53479 0.96568
   3  -4 -13    7.71    2.57   0-0.08976 0.18043 0.84244-0.97443-0.53726-0.10788
   3  -3 -16    4.18    3.02   0-0.08350 0.15393 0.84543-0.94452-0.53268-0.26692
   3  -2 -18   -0.57    3.46   0-0.08903 0.14989 0.84279-0.90917-0.53672-0.36497
   3   7   4  222.82    3.06   0-0.08097 0.29381 0.84662-0.61757-0.53083 0.76218
   3   9   5  627.17    4.49   0-0.07674 0.29661 0.84860-0.55388-0.52771 0.81062
   3  12   6  740.10    4.79   0-0.08621 0.31381 0.84414-0.45146-0.53467 0.86995
   3  15   7  813.12    5.20   0-0.07730 0.31160 0.84834-0.35715-0.52813 0.91462
   3  21   8  104.62    3.04   0-0.08028 0.32161 0.84695-0.15950-0.53032 0.96865
   3  22   8    2.78    2.73   0-0.08404 0.32559 0.84517-0.12337-0.53308 0.97331
   3  23   8   15.71    3.02   0-0.08858 0.33083 0.84301-0.08977-0.53640 0.97605
   4   6   3  758.60    4.92   0-0.07628 0.34310 0.84881-0.65247-0.52738 0.71553
   4   8   4  676.91    4.55   0-0.08068 0.35478 0.84676-0.58502-0.53062 0.77038
   4  13   6    4.97    1.71   0-0.07735 0.36464 0.84831-0.42220-0.52817 0.87172
   4  17   7   79.01    2.45   0-0.07755 0.37331 0.84822-0.29163-0.52831 0.92341
   4  18   7   -0.39    2.26   0-0.08891 0.38204 0.84285-0.25172-0.53664 0.93314
   5   4   1   48.24    2.03   0-0.08024 0.39389 0.84696-0.71615-0.53029 0.62379
   5  12   5  243.91    3.00   0-0.08410 0.42708 0.84515-0.45256-0.53312 0.83361
   5  15   6  249.45    3.11   0-0.07873 0.42853 0.84767-0.35658-0.52918 0.88093
   5  21   7    1.64    2.32   0-0.08235 0.43927 0.84597-0.15712-0.53184 0.93658
   5  22   7    7.07    2.25   0-0.08706 0.44489 0.84373-0.12286-0.53529 0.94001
   6  -2 -15    4.45    3.37   0-0.09496 0.35520 0.83991-0.90553-0.54104-0.18065
   6   0  -4 3166.48   14.08   0-0.08616 0.42522 0.84417-0.84457-0.53463 0.37907
   6  11   4  119.55    2.27   0-0.08244 0.47946 0.84593-0.48605-0.53191 0.78913
   6  14   5  408.56    3.51   0-0.08307 0.48748 0.84563-0.38764-0.53237 0.84165
   6  18   6  238.38    3.25   0-0.08116 0.49231 0.84653-0.25727-0.53097 0.89127
   6  19   6   13.06    2.41   0-0.08981 0.50087 0.84241-0.22050-0.53729 0.89790
   7   1  -4  106.05    2.69   0-0.08261 0.48299 0.84585-0.81375-0.53204 0.38498
   7   5   0  252.25    2.98   0-0.07771 0.50696 0.84815-0.68460-0.52843 0.58745
   7  13   4   11.60    1.76   0-0.08077 0.53994 0.84672-0.41984-0.53068 0.79648
   7  17   5   56.96    2.32   0-0.08452 0.55032 0.84495-0.28899-0.53343 0.85150
   7  23   6    3.07    2.40   0-0.07917 0.54958 0.84746-0.09426-0.52951 0.89810
   7  24   6    7.57    2.75   0-0.08120 0.55233 0.84651-0.05979-0.53100 0.89991
   8   1  -6  292.46    4.68   0-0.09650 0.54458 0.83916-0.80641-0.54215 0.30101
   8   4  -2   63.53    1.97   0-0.07874 0.55495 0.84767-0.71665-0.52919 0.49347
   8  10   2  141.09    2.35   0-0.07617 0.58127 0.84886-0.52138-0.52730 0.69814
   8  13   3  133.57    2.32   0-0.08688 0.59964 0.84382-0.41828-0.53516 0.75790
   8  16   4  170.82    2.87   0-0.08232 0.60212 0.84599-0.32225-0.53182 0.80623
   8  21   5   28.79    2.64   0-0.07928 0.60581 0.84741-0.15919-0.52959 0.85566
   8  22   5    5.86    2.57   0-0.08282 0.60962 0.84575-0.12401-0.53219 0.85964
   8  23   5   14.09    2.89   0-0.08600 0.61367 0.84424-0.09037-0.53451 0.86170
   9   1  -9   31.21    3.25   0-0.09973 0.58775 0.83756-0.80479-0.54448 0.15741
   9   3  -5   51.89    2.53   0-0.09295 0.60922 0.84090-0.74243-0.53957 0.35800
   9   7  -1  119.75    2.48   0-0.08204 0.62699 0.84612-0.61718-0.53162 0.55614
   9  13   2    9.87    2.18   0-0.08602 0.65321 0.84423-0.41839-0.53453 0.71460
   9  16   3   72.13    2.44   0-0.08373 0.65801 0.84532-0.32196-0.53285 0.76465
   9  20   4    0.24    2.25   0-0.08221 0.65838 0.84604-0.19269-0.53174 0.81144
   9  21   4   23.96    2.62   0-0.08280 0.66430 0.84576-0.15827-0.53217 0.81523
   9  22   4    3.12    2.44   0-0.08637 0.66819 0.84407-0.12236-0.53479 0.81916
  10   2 -12   51.14    4.45   0-0.10848 0.63661 0.83317-0.76745-0.55075 0.01787
  10   3 -16    7.96    6.57   0-0.17290 0.67128 0.79743-0.70080-0.59516-0.14527
  10   9  -1   18.23    2.01   0-0.07958 0.68548 0.84727-0.55277-0.52981 0.56288
  10  11   0   13.05    1.93   0-0.08334 0.69699 0.84550-0.48548-0.53257 0.61805
  10  13   1   52.52    2.34   0-0.08037 0.70070 0.84690-0.42091-0.53039 0.66663
  10  16   2   74.77    2.70   0-0.08116 0.70877 0.84653-0.32262-0.53097 0.71880
  10  21   3    2.35    2.60   0-0.08189 0.71639 0.84619-0.15739-0.53151 0.77212
  11   4  -9    2.38    2.44   0-0.08533 0.69610 0.84456-0.71402-0.53402 0.16383
  11   5  -7   40.20    2.81   0-0.08716 0.71186 0.84369-0.68038-0.53536 0.26788
  11  10  -2   47.05    2.20   0-0.08166 0.74221 0.84630-0.51880-0.53134 0.52154
  11  12  -1   16.12    2.15   0-0.08568 0.75344 0.84440-0.45186-0.53428 0.57627
  11  14   0   -1.55    2.18   0-0.08186 0.75553 0.84620-0.38462-0.53148 0.62895
  11  17   1    1.43    2.43   0-0.08117 0.76318 0.84653-0.28850-0.53097 0.67770
  12   6  -9    0.82    2.73   0-0.08615 0.75824 0.84417-0.64763-0.53463 0.17286
  12   7  -7    4.10    2.03   0-0.08241 0.76838 0.84594-0.61643-0.53189 0.27367
  12   8  -6   -0.64    2.28   0-0.09176 0.78252 0.84147-0.57949-0.53871 0.33148
  12   9  -5    5.29    2.41   0-0.08885 0.78941 0.84288-0.54826-0.53659 0.38080
  12  10  -4   48.43    2.45   0-0.08326 0.79162 0.84554-0.51818-0.53251 0.42859
  12  13  -2    1.25    2.23   0-0.08013 0.80205 0.84702-0.42011-0.53021 0.53037
  12  15  -1    3.73    2.09   0-0.07802 0.80550 0.84800-0.35606-0.52866 0.57979
  12  16  -1    6.39    2.54   0-0.08955 0.81764 0.84254-0.31816-0.53710 0.58765
  12  19   0   21.54    2.80   0-0.08323 0.82006 0.84556-0.22355-0.53248 0.63482
  13   8 -11    1.12    3.48   0-0.10295 0.81849 0.83596-0.57341-0.54680 0.09136
  13   8 -10    1.08    3.01   0-0.09072 0.81389 0.84198-0.57992-0.53795 0.13342
  13   9  -8    2.25    2.85   0-0.09042 0.82746 0.84212-0.54713-0.53774 0.23598
  13  10  -7   19.08    2.86   0-0.09148 0.83926 0.84161-0.51435-0.53851 0.28815
  13  11  -6    3.07    2.77   0-0.08946 0.84673 0.84259-0.48180-0.53704 0.33864
  13  12  -5   10.42    2.81   0-0.08712 0.84930 0.84371-0.45101-0.53533 0.38765
  13  13  -4   33.64    2.77   0-0.07903 0.84814 0.84753-0.42197-0.52941 0.43326
  13  15  -3    1.49    2.64   0-0.08221 0.85728 0.84604-0.35406-0.53174 0.48783
 -14  10  -4   13.25    2.86   0-0.09485-0.79240 0.84014-0.51402-0.54100 0.21633
 -14  13  -1   -0.83    2.97   0-0.09520-0.77120 0.83997-0.41750-0.54126 0.36973
 -14  14   0    0.71    3.32   0-0.10408-0.75343 0.83556-0.38096-0.54766 0.42698
 -13   6  -8    3.38    2.76   0-0.09796-0.75578 0.83861-0.64279-0.54325 0.02099
 -13   6  -7   31.74    3.20   0-0.10106-0.74601 0.83708-0.64211-0.54548 0.07283
 -13   7  -5   61.02    2.85   0-0.09274-0.73975 0.84118-0.61354-0.53947 0.17201
 -13   7  -4   29.67    3.17   0-0.10566-0.72103 0.83477-0.60758-0.54879 0.23072
 -13   8  -3  160.15    3.28   0-0.09638-0.72135 0.83939-0.57895-0.54211 0.27712
 -13   9  -2    1.96    2.12   0-0.09347-0.71844 0.84082-0.54693-0.54000 0.32667
 -13  10  -1    4.81    2.44   0-0.09519-0.70987 0.83998-0.51322-0.54125 0.37992
 -13  11   0   30.57    3.26   0-0.10155-0.69601 0.83683-0.47824-0.54584 0.43450
 -13  17   3   -0.85    3.99   0-0.10010-0.67014 0.83755-0.28239-0.54479 0.58749
 -12   4 -10    1.45    2.88   0-0.10074-0.70674 0.83724-0.70733-0.54525-0.07181
 -12   4  -9   53.42    2.91   0-0.09725-0.70132 0.83896-0.70925-0.54274-0.02303
 -12   4  -8    2.46    2.49   0-0.09821-0.69472 0.83849-0.70829-0.54343 0.02960
 -12   4  -7   32.75    2.64   0-0.10185-0.68380 0.83668-0.70766-0.54605 0.08264
 -12   5  -5    0.29    2.17   0-0.09347-0.67870 0.84082-0.68084-0.54000 0.17943
 -12   5  -4   36.03    2.52   0-0.10425-0.65968 0.83548-0.67362-0.54778 0.23924
 -12   6  -3    0.58    2.02   0-0.09503-0.66209 0.84006-0.64668-0.54113 0.28388
 -12  10   1   30.60    2.70   0-0.10057-0.62826 0.83732-0.51118-0.54513 0.49417
 -11   3  -5   27.96    2.25   0-0.09844-0.61038 0.83838-0.74151-0.54359 0.19192
 -11   4  -3   27.67    2.36   0-0.10149-0.59409 0.83686-0.70769-0.54579 0.29679
 -11   5  -2  246.35    3.26   0-0.09321-0.59525 0.84095-0.67862-0.53981 0.34402
 -11   8   1   29.95    2.59   0-0.09831-0.56883 0.83844-0.57789-0.54350 0.50102
 -10   1 -11    0.07    2.53   0-0.09797-0.58951 0.83861-0.80761-0.54326-0.10865
 -10   1 -10    6.62    2.36   0-0.09539-0.58853 0.83988-0.80844-0.54139-0.05892
 -10   1  -9   50.81    2.51   0-0.09391-0.58271 0.84060-0.80959-0.54032-0.00763
 -10   1  -8   28.82    2.14   0-0.09503-0.57485 0.84006-0.80884-0.54113 0.04446
 -10   1  -7   10.12    2.08   0-0.09823-0.56394 0.83848-0.80682-0.54344 0.09720
 -10   2 -13   26.73    3.04   0-0.09143-0.61465 0.84181-0.77799-0.53852-0.21611
 -10   2  -4   59.19    2.24   0-0.10024-0.54034 0.83748-0.77367-0.54489 0.25315
 -10   5   0    1.65    2.06   0-0.10603-0.50760 0.83458-0.67121-0.54906 0.46480
  -9   0 -12   -0.56    2.53   0-0.09590-0.53915 0.83963-0.83886-0.54176-0.15237
  -9   0 -11   27.00    2.46   0-0.09209-0.53757 0.84149-0.84299-0.53899-0.10368
  -9   0  -7   -0.85    1.94   0-0.09399-0.50702 0.84056-0.84428-0.54038 0.10242
  -9   0  -6   -0.47    1.70   0-0.09815-0.49272 0.83852-0.83983-0.54338 0.15788
  -9   1 -14   -0.12    2.89   0-0.09451-0.55515 0.84031-0.81152-0.54075-0.25911
  -9   1  -4   23.24    1.88   0-0.09319-0.48682 0.84095-0.80942-0.53980 0.25800
  -9   2  -2  400.42    3.76   0-0.10221-0.46333 0.83650-0.77249-0.54631 0.36594
  -9   3  -1  336.58    3.59   0-0.09487-0.46397 0.84013-0.74312-0.54101 0.41330
  -9   4   0    1.54    1.79   0-0.09174-0.46044 0.84166-0.71119-0.53874 0.46234
  -9   5   1   11.84    1.86   0-0.09677-0.44807 0.83920-0.67595-0.54239 0.51738
  -8  -1 -12   48.81    2.67   0-0.09534-0.48029 0.83991-0.87390-0.54135-0.14406
  -8  -1  -7   14.26    1.68   0-0.09001-0.44987 0.84250-0.87626-0.53748 0.10922
  -8  -1  -6  399.55    3.41   0-0.09876-0.43331 0.83822-0.87194-0.54383 0.16604
  -8   0 -15   -0.87    2.98   0-0.10235-0.49176 0.83643-0.84001-0.54641-0.29656
  -8   0  -4  671.62    4.37   0-0.09118-0.42750 0.84193-0.84282-0.53833 0.26464
  -8   1  -2  292.66    3.42   0-0.10104-0.40295 0.83709-0.80586-0.54547 0.37376
  -8   2  -1  107.42    2.28   0-0.09118-0.40629 0.84193-0.77730-0.53833 0.41935
  -8   5   2   19.37    2.44   0-0.10736-0.36919 0.83391-0.67206-0.55000 0.58445
  -7  -2 -12   58.86    2.53   0-0.09651-0.41722 0.83933-0.90563-0.54220-0.13595
  -7  -2 -11   34.28    2.28   0-0.09105-0.41657 0.84199-0.90884-0.53824-0.08744
  -7  -2  -7   76.88    2.15   0-0.09530-0.38356 0.83992-0.90660-0.54133 0.12147
  -7  -1 -15   32.98    2.50   0-0.10074-0.43401 0.83724-0.87129-0.54525-0.28842
  -7  -1  -4   91.84    2.24   0-0.09664-0.36023 0.83926-0.87274-0.54229 0.27631
  -7   1  -1  470.23    4.19   0-0.09676-0.33923 0.83920-0.80723-0.54238 0.43115
  -7   2   0  468.12    4.29   0-0.09201-0.33711 0.84153-0.77676-0.53894 0.47994
  -7   3   1   11.34    1.72   0-0.09490-0.32722 0.84012-0.74248-0.54103 0.53332
  -7   9   5    2.16    3.53   0-0.14041-0.25325 0.81636-0.52176-0.57323 0.77155
  -7  21   8   44.63    4.83   0-0.12387-0.24819 0.82534-0.13730-0.56171 0.91552
  -6  -3 -11   58.99    2.45   0-0.09808-0.34661 0.83855-0.93782-0.54334-0.07477
  -6  -3 -10  170.75    2.80   0-0.09544-0.34329 0.83985-0.93911-0.54143-0.02491
  -6  -3  -9    4.31    1.75   0-0.09540-0.33658 0.83988-0.93889-0.54139 0.02622
  -6  -3  -8  144.82    2.52   0-0.09886-0.32473 0.83817-0.93739-0.54390 0.08017
  -6  -2 -14    2.68    2.47   0-0.09245-0.37553 0.84132-0.90864-0.53925-0.23447
  -6  -2  -5  122.50    2.46   0-0.08975-0.31367 0.84262-0.90884-0.53729 0.22876
  -6  -1 -16   59.61    3.23   0-0.09244-0.39029 0.84132-0.87583-0.53925-0.33644
  -6  -1  -3   71.06    2.07   0-0.08901-0.30008 0.84298-0.87631-0.53675 0.33140
  -6  14   7  294.09    7.48   0-0.13696-0.18074 0.81826-0.35950-0.57085 0.88153
  -5  -3 -14   -1.87    2.56   0-0.10258-0.29961 0.83631-0.93749-0.54658-0.21842
  -5  -3 -13  112.27    2.56   0-0.09014-0.30960 0.84243-0.94175-0.53758-0.17481
  -5  -3  -6  244.84    3.12   0-0.09357-0.25575 0.84077-0.93985-0.54007 0.18861
  -5  -2 -16   26.64    2.95   0-0.09876-0.32039 0.83822-0.90456-0.54382-0.32419
  -5  -1  -2   11.11    1.81   0-0.09503-0.22535 0.84006-0.87359-0.54113 0.39551
  -5  13   7    0.66    2.63   0-0.11806-0.13952 0.82840-0.40275-0.55762 0.87640
  -5  17   8    7.88    3.23   0-0.10942-0.14093 0.83286-0.27598-0.55148 0.92205
  -4  -4 -12    1.97    2.02   0-0.09936-0.23143 0.83792-0.96995-0.54426-0.10875
  -4  -4 -11  124.78    2.78   0-0.09328-0.23048 0.84091-0.97278-0.53986-0.06080
  -4  -4 -10    6.60    1.88   0-0.09036-0.22625 0.84233-0.97396-0.53774-0.01140
  -4  -4  -9   95.50    2.27   0-0.09183-0.21775 0.84162-0.97340-0.53881 0.04101
  -4  -4  -8    6.24    1.71   0-0.09702-0.20468 0.83908-0.97082-0.54257 0.09533
  -4  -3 -15  125.09    3.31   0-0.09599-0.25586 0.83959-0.93877-0.54182-0.26529
  -4  -2 -17   33.22    2.98   0-0.09807-0.26623 0.83856-0.90497-0.54333-0.36669
  -4  -2  -3 1778.87    7.93   0-0.08863-0.17797 0.84316-0.90901-0.53647 0.34802
  -4  25   9    3.87    3.89   0-0.09936-0.08292 0.83792-0.01873-0.54426 0.97547
  -3  -4 -14   15.85    2.47   0-0.10320-0.17921 0.83600-0.96799-0.54703-0.20025
  -3  -4 -13   -0.67    1.94   0-0.09365-0.17931 0.84073-0.97503-0.54013-0.15614
  -3  -4  -7   23.75    1.83   0-0.08967-0.14461 0.84266-0.97423-0.53723 0.15093
  -3  -3 -16   32.12    3.12   0-0.09648-0.20116 0.83934-0.93825-0.54218-0.30781
  -3  -3  -4  357.85    3.91   0-0.09934-0.11235 0.83793-0.93664-0.54425 0.31230
  -3   0   0    0.06    1.55   0-0.09278-0.09166 0.84115-0.84146-0.53950 0.51397
  -3   1   1 2151.75   15.00   0-0.09774-0.07906 0.83872-0.80625-0.54309 0.56900
  -3  12   7    3.38    2.29   0-0.10194-0.03282 0.83663-0.44333-0.54612 0.88225
  -3  16   8   24.38    2.84   0-0.10955-0.01804 0.83279-0.30894-0.55157 0.93905
  -3  23   9   12.98    3.04   0-0.09873-0.02241 0.83823-0.08521-0.54381 0.98346
  -3  24   9   -0.27    3.56   0-0.10316-0.01665 0.83603-0.04958-0.54699 0.98678
  -3  25   9    4.12    3.92   0-0.10718-0.01359 0.83400-0.01548-0.54988 0.98839
  -2  -4  -6    0.53    1.70   0-0.09555-0.06975 0.83980-0.97128-0.54151 0.21482
  -2  -3 -17   37.84    3.51   0-0.10524-0.13698 0.83498-0.93473-0.54849-0.34483
  -2  -2 -18   24.72    3.44   0-0.09209-0.16001 0.84149-0.90820-0.53899-0.40624
  -2   7   5  485.11    6.20   0-0.10644 0.01890 0.83437-0.60561-0.54935 0.78991
  -2  12   7  269.70    4.31   0-0.10241 0.02852 0.83640-0.44375-0.54646 0.89061
  -2  16   8   52.87    2.59   0-0.10800 0.04112 0.83358-0.30952-0.55047 0.94628
  -2  23   9   40.55    3.52   0-0.09761 0.03733 0.83879-0.08540-0.54300 0.99122
  -2  24   9    4.25    3.72   0-0.10434 0.04514 0.83543-0.04964-0.54785 0.99441
  -2  25   9   -1.95    3.95   0-0.10304 0.04201 0.83608-0.01754-0.54691 0.99522
  -2  26   9    2.71    4.08   0-0.10508 0.04608 0.83506 0.01643-0.54838 0.99566
  -1  -4 -15    1.76    2.42   0-0.09690-0.07082 0.83913-0.97046-0.54249-0.23936
  -1  -3 -17    8.44    2.88   0-0.09542-0.08690 0.83986-0.93878-0.54141-0.34329
  -1  16   8    0.86    1.92   0-0.09695 0.09262 0.83911-0.31445-0.54252 0.94815
  -1  24   9   67.15    3.44   0-0.09527 0.09633 0.83994-0.05500-0.54130 0.99757
  -1  25   9    0.56    3.32   0-0.09486 0.09768 0.84014-0.02030-0.54100 0.99896
  -1  26   9   23.63    3.73   0-0.09667 0.09790 0.83925 0.01283-0.54232 0.99913
   0  -5 -11  412.90    4.48   0-0.10574 0.02842 0.83473-0.99935-0.54885-0.01842
   0  -4 -15   83.07    2.80   0-0.09463-0.01302 0.84025-0.97272-0.54084-0.23228
   0  -4  -6   55.62    2.26   0-0.09262 0.04978 0.84124-0.97268-0.53938 0.23030
   0  17   8   67.03    2.87   0-0.10179 0.15701 0.83671-0.28042-0.54601 0.95922
   1  -4 -15    0.81    2.28   0-0.09520 0.05012 0.83997-0.97143-0.54126-0.22382
   1   8   5  563.24    5.06   0-0.10272 0.19894 0.83624-0.57437-0.54668 0.81319
   1  18   8   72.83    2.75   0-0.09699 0.21370 0.83909-0.25018-0.54254 0.96445
   2  -4 -15    4.61    2.58   0-0.10501 0.12174 0.83509-0.96650-0.54832-0.20783
   2  -4  -7  484.23    6.06   0-0.10250 0.17571 0.83636-0.96753-0.54652 0.20261
   2  -3 -17    1.82    3.09   0-0.10500 0.10842 0.83510-0.93677-0.54832-0.31550
   2  11   6  403.08    3.83   0-0.09074 0.25603 0.84215-0.48218-0.53801 0.86449
   2  15   7  204.13    3.44   0-0.10441 0.27547 0.83539-0.34418-0.54790 0.92653
   2  20   8   17.58    2.35   0-0.09618 0.27432 0.83949-0.18445-0.54196 0.97233
   2  21   8   -0.77    2.77   0-0.10281 0.28001 0.83620-0.14691-0.54675 0.97802
   3  -4 -14   43.13    2.99   0-0.10693 0.19213 0.83412-0.96587-0.54970-0.14613
   3  16   7   17.86    2.22   0-0.09272 0.32634 0.84118-0.31724-0.53945 0.92647
   3  24   8   29.03    2.87   0-0.09254 0.33289 0.84127-0.05431-0.53932 0.97819
   3  25   8    9.73    3.01   0-0.09415 0.33504 0.84049-0.02116-0.54049 0.97909
   4  -3 -16   11.19    3.31   0-0.11137 0.24356 0.83186-0.93054-0.55287-0.23791
   4  -2 -18    3.53    3.43   0-0.11080 0.22863 0.83215-0.89809-0.55246-0.34138
   4   0  -2  576.21    6.91   0-0.09713 0.32806 0.83902-0.83930-0.54265 0.47334
   4   1  -1    7.47    1.75   0-0.10233 0.34062 0.83644-0.80374-0.54640 0.52892
   4   2   0  556.38    5.34   0-0.09302 0.33822 0.84104-0.77573-0.53967 0.57317
   4  11   5  384.45    3.57   0-0.09918 0.37907 0.83801-0.47756-0.54413 0.83662
   4  14   6   -0.37    1.93   0-0.09624 0.38435 0.83946-0.38053-0.54201 0.88551
   4  19   7   17.17    2.32   0-0.09784 0.39143 0.83867-0.21634-0.54316 0.93950
   5  -3 -14    0.99    2.93   0-0.10938 0.31773 0.83288-0.93208-0.55145-0.12874
   5  -2 -17    6.66    3.72   0-0.10855 0.29464 0.83330-0.89856-0.55086-0.28214
   5   0  -3    2.57    1.79   0-0.10628 0.39160 0.83445-0.83443-0.54923 0.43668
   5   3   0  987.00    6.12   0-0.09829 0.40486 0.83845-0.74023-0.54348 0.58633
   5  10   4   38.04    1.76   0-0.10057 0.43475 0.83732-0.50962-0.54513 0.79456
   5  16   6    5.66    2.03   0-0.09308 0.44241 0.84101-0.31669-0.53971 0.89152
   5  23   7    9.44    2.63   0-0.09171 0.44767 0.84167-0.08803-0.53872 0.94288
   5  24   7   36.01    3.13   0-0.09421 0.45022 0.84046-0.05405-0.54053 0.94469
   5  25   7   19.36    3.23   0-0.09486 0.45174 0.84014-0.02096-0.54100 0.94556
   6   4   0    3.31    1.61   0-0.09174 0.45933 0.84166-0.71124-0.53874 0.58920
   6   7   2  171.42    2.60   0-0.08986 0.47188 0.84257-0.61364-0.53737 0.69111
   6   9   3   85.46    2.08   0-0.09122 0.48053 0.84191-0.54738-0.53836 0.74401
   6  15   5   50.74    2.21   0-0.09876 0.50114 0.83822-0.34670-0.54383 0.85382
   6  20   6   18.37    2.50   0-0.09678 0.50622 0.83920-0.18470-0.54240 0.90379
   6  21   6    2.15    2.56   0-0.10864 0.51447 0.83326-0.14773-0.55092 0.90725
   7  -1 -16   24.18    4.69   0-0.12594 0.44060 0.82423-0.85751-0.56317-0.20266
   7   0 -18   -0.06    4.82   0-0.11870 0.42034 0.82806-0.82828-0.55807-0.30955
   7   2  -3   66.85    2.19   0-0.09655 0.50467 0.83931-0.77379-0.54223 0.44731
   7   3  -2  387.40    3.91   0-0.09714 0.51241 0.83902-0.74078-0.54266 0.49952
   7   4  -1   40.62    1.87   0-0.09043 0.51278 0.84230-0.71151-0.53779 0.54528
   7   7   1   39.69    1.90   0-0.09602 0.53247 0.83957-0.61008-0.54184 0.65352
   7   9   2   38.84    1.89   0-0.10074 0.54387 0.83724-0.54180-0.54525 0.70877
   7  11   3  127.86    2.40   0-0.09461 0.54490 0.84026-0.47996-0.54083 0.75529
   7  14   4  123.99    2.24   0-0.09645 0.55343 0.83936-0.38074-0.54216 0.80935
   7  18   5   13.23    2.19   0-0.09518 0.55970 0.83998-0.24965-0.54124 0.85935
   7  19   5   51.11    2.67   0-0.10340 0.56672 0.83590-0.21349-0.54717 0.86589
   8   7   0    0.56    1.58   0-0.09502 0.58495 0.84006-0.61030-0.54112 0.60863
   8   9   1   34.22    1.80   0-0.10136 0.59861 0.83693-0.54139-0.54570 0.66630
   8  11   2  132.29    2.39   0-0.09772 0.60227 0.83873-0.47813-0.54308 0.71533
   8  14   3  120.61    2.61   0-0.10281 0.61386 0.83620-0.37732-0.54675 0.77072
   8  17   4    7.27    2.13   0-0.09360 0.61247 0.84075-0.28343-0.54009 0.81478
   8  18   4   84.29    2.83   0-0.10281 0.62138 0.83620-0.24485-0.54675 0.82234
   9   4  -4  585.95    5.01   0-0.10031 0.62424 0.83745-0.70590-0.54495 0.41603
   9   5  -3   58.89    2.19   0-0.09976 0.63081 0.83772-0.67342-0.54455 0.46734
   9   6  -2   65.09    2.15   0-0.09423 0.63180 0.84045-0.64349-0.54055 0.51382
   9   9   0   54.59    2.05   0-0.09391 0.64582 0.84060-0.54569-0.54032 0.61687
   9  11   1  623.09    4.19   0-0.09462 0.65349 0.84026-0.47967-0.54083 0.66913
   9  14   2  255.74    3.06   0-0.10168 0.66717 0.83676-0.37779-0.54593 0.72711
   9  17   3   17.60    2.29   0-0.09525 0.66804 0.83995-0.28312-0.54129 0.77311
   9  23   4   -0.32    2.51   0-0.09590 0.67174 0.83963-0.08923-0.54176 0.82071
  10   3  -8    4.41    2.36   0-0.10715 0.66416 0.83401-0.73530-0.54986 0.22248
  10   4  -6   32.31    2.03   0-0.09644 0.66752 0.83936-0.70784-0.54215 0.31893
  10   5  -5  266.57    3.73   0-0.10735 0.68514 0.83391-0.66919-0.55000 0.37772
  10   7  -3   53.83    2.53   0-0.10246 0.69467 0.83638-0.60617-0.54649 0.47801
  10   8  -2  185.32    2.89   0-0.09326 0.69237 0.84092-0.57834-0.53985 0.52156
  10  10  -1   47.12    2.23   0-0.10312 0.70872 0.83605-0.50773-0.54697 0.58179
  10  12   0    3.68    2.11   0-0.10370 0.71642 0.83575-0.44242-0.54739 0.63215
  10  14   1  144.07    2.73   0-0.09488 0.71509 0.84013-0.38135-0.54102 0.67805
  10  17   2   25.22    2.50   0-0.09049 0.71897 0.84226-0.28488-0.53783 0.72642
  10  18   2    3.54    2.31   0-0.09844 0.72766 0.83837-0.24808-0.54360 0.73316
  11   4 -14   14.76    4.49   0-0.12870 0.70377 0.82275-0.69166-0.56510-0.06307
  11   4 -10    0.97    2.92   0-0.11263 0.71424 0.83121-0.69865-0.55377 0.13253
  11   6  -6   60.18    2.55   0-0.09820 0.73099 0.83849-0.64147-0.54342 0.32944
  11   7  -5   -0.62    2.13   0-0.10281 0.74290 0.83620-0.60430-0.54675 0.38604
  11   8  -4   72.02    2.37   0-0.09996 0.74624 0.83762-0.57492-0.54469 0.43380
  11   9  -3    0.97    1.88   0-0.09339 0.74656 0.84086-0.54548-0.53994 0.47892
  11  11  -2    9.37    2.20   0-0.10377 0.76319 0.83572-0.47457-0.54743 0.53849
  11  13  -1    3.95    2.24   0-0.10363 0.77045 0.83579-0.40985-0.54733 0.58891
  11  15   0   63.49    2.59   0-0.09518 0.76934 0.83998-0.34853-0.54124 0.63555
  11  18   1   31.32    2.36   0-0.09012 0.77239 0.84245-0.25281-0.53756 0.68298
  11  19   1   -1.31    2.55   0-0.09676 0.77827 0.83921-0.21410-0.54238 0.69142
  12   6 -10    3.42    2.89   0-0.10349 0.76835 0.83586-0.63900-0.54724 0.13346
  12   7  -8    2.01    2.52   0-0.10508 0.78447 0.83506-0.60568-0.54838 0.23750
  12  12  -3   -0.86    2.16   0-0.09486 0.80895 0.84014-0.44434-0.54100 0.49165
  12  14  -2   23.49    2.29   0-0.09536 0.81697 0.83990-0.38047-0.54137 0.54090
  12  17  -1    3.30    2.35   0-0.09762 0.82783 0.83878-0.28158-0.54300 0.59396
  13   9  -9    1.97    3.27   0-0.10303 0.83686 0.83609-0.54123-0.54690 0.19310
  13  13  -5   -0.62    2.78   0-0.10327 0.86689 0.83597-0.40696-0.54708 0.40341
  13  14  -4    8.71    2.55   0-0.09347 0.86328 0.84082-0.38230-0.54000 0.44431
  13  16  -3    4.04    2.74   0-0.09355 0.86895 0.84078-0.31609-0.54006 0.49608
  13  17  -3    0.23    2.93   0-0.10126 0.87933 0.83697-0.27889-0.54563 0.50274
 -14   9  -4    0.22    3.25   0-0.12350-0.77250 0.82583-0.53158-0.56120 0.23773
 -14  10  -3    1.94    2.81   0-0.11077-0.76998 0.83244-0.50532-0.55222 0.27986
 -14  11  -2    3.67    2.88   0-0.10962-0.76320 0.83302-0.47238-0.55141 0.33159
 -14  12  -1   18.40    3.48   0-0.11459-0.75097 0.83048-0.43689-0.55493 0.38699
 -13   6  -6   55.36    3.00   0-0.10710-0.73338 0.83430-0.63842-0.54961 0.13055
 -13   6  -5    2.19    2.65   0-0.11289-0.71703 0.83135-0.63424-0.55373 0.18772
 -13   8  -2    2.50    2.42   0-0.11854-0.69335 0.82844-0.56677-0.55771 0.34521
 -13   9  -1   85.72    3.15   0-0.12080-0.68368 0.82725-0.53262-0.55931 0.39991
 -13  12   1    1.39    3.01   0-0.11771-0.67229 0.82887-0.43557-0.55713 0.50022
 -13  14   2    7.92    2.96   0-0.11952-0.66298 0.82792-0.36968-0.55841 0.55345
 -12   4  -6    1.50    2.34   0-0.10952-0.67101 0.83308-0.70321-0.55133 0.14048
 -12   4  -5   25.80    2.63   0-0.11833-0.65315 0.82855-0.69817-0.55756 0.20041
 -12   6  -2   93.21    2.87   0-0.11670-0.63281 0.82939-0.63324-0.55642 0.35406
 -12   7  -1   82.01    2.84   0-0.11498-0.62726 0.83028-0.60090-0.55520 0.40417
 -12   8   0   47.52    2.66   0-0.12175-0.61393 0.82675-0.56542-0.55997 0.46084
 -12  16   4   30.30    4.21   0-0.12535-0.58132 0.82485-0.30098-0.56249 0.66865
 -11   2 -11    3.37    2.65   0-0.11121-0.64187 0.83221-0.76677-0.55254-0.10715
 -11   2 -10   13.72    2.55   0-0.10773-0.63862 0.83399-0.76907-0.55006-0.05772
 -11   2  -9   21.19    2.56   0-0.10554-0.63302 0.83509-0.77016-0.54850-0.00834
 -11   2  -8   -0.10    2.28   0-0.10813-0.62312 0.83378-0.77108-0.55035 0.04443
 -11   2  -7   33.16    2.33   0-0.11014-0.61374 0.83276-0.76764-0.55178 0.09844
 -11   3  -4   14.23    2.07   0-0.11378-0.58971 0.83090-0.73182-0.55435 0.25698
 -11   9   2    6.87    2.49   0-0.12004-0.53988 0.82765-0.53339-0.55877 0.57042
 -11  11   3   22.99    2.70   0-0.11315-0.53991 0.83122-0.47105-0.55391 0.61641
 -11  13   4   58.00    3.80   0-0.12716-0.51804 0.82389-0.39769-0.56376 0.67859
 -11  16   5   57.77    4.81   0-0.13520-0.50253 0.81956-0.29462-0.56934 0.73579
 -10   1 -13   -2.05    2.60   0-0.11245-0.58866 0.83158-0.79970-0.55342-0.19973
 -10   1 -12    9.95    2.78   0-0.10658-0.59270 0.83457-0.80240-0.54924-0.15319
 -10   1  -6   53.98    2.35   0-0.10668-0.54852 0.83452-0.80280-0.54931 0.15591
 -10   3  -2   30.08    2.05   0-0.11078-0.51602 0.83243-0.73436-0.55223 0.36540
 -10   4  -1   91.39    2.41   0-0.10576-0.51425 0.83498-0.70496-0.54866 0.41269
 -10   6   1    7.57    2.26   0-0.11342-0.49240 0.83108-0.63444-0.55410 0.52207
 -10   9   3    4.06    2.41   0-0.12083-0.47155 0.82724-0.53271-0.55932 0.63088
 -10  11   4   40.80    3.41   0-0.12114-0.46297 0.82708-0.46671-0.55954 0.68241
  -9   0 -13   21.27    2.93   0-0.10778-0.53649 0.83396-0.83510-0.55010-0.19593
  -9   0  -5   88.53    2.18   0-0.11271-0.47466 0.83145-0.83129-0.55360 0.22088
  -9   1  -3  183.71    2.83   0-0.11494-0.45798 0.83030-0.79742-0.55517 0.32577
  -9   6   2   69.74    2.77   0-0.11387-0.42320 0.83085-0.63403-0.55442 0.58245
  -9  21   7    0.14    5.87   0-0.18556-0.31546 0.79028-0.10176-0.60318 0.89106
  -8  -1 -14   23.49    2.67   0-0.11556-0.47576 0.82998-0.86339-0.55562-0.23323
  -8  -1 -13    0.35    2.65   0-0.10692-0.47548 0.83439-0.87093-0.54948-0.18996
  -8  -1  -5   18.93    1.81   0-0.11356-0.41277 0.83101-0.86355-0.55420 0.22974
  -8   0  -3    0.86    1.92   0-0.11660-0.39619 0.82944-0.82996-0.55635 0.33398
  -8   8   4  310.05    5.65   0-0.12765-0.33382 0.82363-0.56129-0.56410 0.70379
  -7  -2 -14    2.97    2.71   0-0.11404-0.41351 0.83076-0.89492-0.55454-0.22434
  -7  -2 -13   53.03    2.74   0-0.10588-0.41546 0.83491-0.90131-0.54874-0.18021
  -7  -2  -6  123.12    2.45   0-0.10632-0.36530 0.83470-0.90116-0.54905 0.18055
  -7   0  -2    4.21    1.57   0-0.10956-0.33449 0.83306-0.83328-0.55136 0.38946
  -7   4   2  344.34    4.55   0-0.11157-0.30308 0.83203-0.70104-0.55279 0.59718
  -7   7   4    2.12    2.68   0-0.12871-0.27132 0.82306-0.59340-0.56484 0.71284
  -7  22   8    1.47    4.50   0-0.13673-0.23446 0.81872-0.09783-0.57040 0.92569
  -6  -3 -13   61.70    2.64   0-0.11276-0.34893 0.83142-0.92969-0.55363-0.16647
  -6  -3 -12   26.56    2.35   0-0.10450-0.34841 0.83561-0.93457-0.54776-0.12136
  -6  -3  -7  651.38    4.36   0-0.10777-0.30969 0.83397-0.93301-0.55009 0.13855
  -6  -2 -15   11.75    2.72   0-0.10519-0.36982 0.83526-0.90128-0.54825-0.27559
  -6  -2  -4    2.53    1.80   0-0.11349-0.28361 0.83105-0.89672-0.55415 0.29698
  -6   0  -1    1.51    1.90   0-0.11536-0.25908 0.83008-0.82975-0.55547 0.45344
  -6   1   0  362.01    4.07   0-0.11121-0.25637 0.83221-0.79952-0.55254 0.50217
  -6   2   1  413.23    4.70   0-0.11762-0.24268 0.82891-0.76357-0.55707 0.55875
  -6  11   6   68.96    6.09   0-0.20626-0.11770 0.77715-0.41641-0.61650 0.87643
  -6  19   8  135.97    4.80   0-0.13161-0.17744 0.82151-0.19822-0.56685 0.93025
  -5  -4 -11   12.57    2.03   0-0.11333-0.27273 0.83113-0.96203-0.55404-0.05457
  -5  -4 -10  120.70    2.54   0-0.11122-0.26707 0.83221-0.96318-0.55254-0.00475
  -5  -4  -9    1.74    1.74   0-0.11108-0.25941 0.83228-0.96216-0.55244 0.04685
  -5  -3 -15   21.43    2.82   0-0.11555-0.29952 0.82999-0.92845-0.55561-0.25996
  -5  -3  -5   85.48    2.35   0-0.11320-0.22960 0.83119-0.92926-0.55395 0.25448
  -5  -2 -17    4.45    3.34   0-0.11609-0.31093 0.82971-0.89466-0.55599-0.36152
  -4  -4 -13  128.53    2.90   0-0.10811-0.22978 0.83379-0.96560-0.55033-0.15349
  -4  -4  -7  921.70    5.30   0-0.10851-0.18664 0.83359-0.96511-0.55061 0.15568
  -4  -3 -16   -0.09    2.74   0-0.10969-0.24982 0.83299-0.92919-0.55145-0.30519
  -3  -4 -15    4.22    2.84   0-0.11748-0.17325 0.82899-0.96019-0.55697-0.24192
  -3  -4  -6  396.07    3.95   0-0.10884-0.11771 0.83342-0.96478-0.55085 0.21613
  -3  -3 -17   49.78    3.41   0-0.11818-0.18913 0.82862-0.92779-0.55746-0.34553
  -3  -1  -1  109.31    2.92   0-0.10492-0.08622 0.83540-0.86843-0.54805 0.47105
  -2  -5 -12   36.28    2.46   0-0.11706-0.09261 0.82921-0.99355-0.55667-0.07882
  -2  -5 -11    4.02    2.07   0-0.11176-0.08935 0.83193-0.99585-0.55293-0.03153
  -2  -5 -10   14.89    1.94   0-0.11108-0.08397 0.83228-0.99596-0.55244 0.01984
  -2  -5  -9 1179.48    6.44   0-0.11569-0.07236 0.82992-0.99363-0.55570 0.07500
  -2  -4 -15   83.52    2.93   0-0.10625-0.12332 0.83473-0.96652-0.54901-0.24084
  -2  -2  -2 2999.76   13.42   0-0.11375-0.02340 0.83091-0.89631-0.55433 0.43461
  -1  -5 -13    1.54    2.26   0-0.11977-0.03426 0.82779-0.99258-0.55858-0.12121
  -1  -5 -12    0.45    2.07   0-0.11073-0.03589 0.83246-0.99686-0.55219-0.07584
  -1  -5 -11  273.25    3.47   0-0.10571-0.03387 0.83500-0.99920-0.54862-0.02694
  -1  -5 -10  554.29    4.61   0-0.10580-0.02677 0.83496-0.99922-0.54868 0.02458
  -1  -5  -9  237.57    3.22   0-0.11037-0.01565 0.83264-0.99641-0.55194 0.07942
  -1  -4 -16   52.19    3.00   0-0.11737-0.06061 0.82904-0.96115-0.55689-0.27597
  -1  17   8   10.00    2.36   0-0.11701 0.11405 0.82923-0.27287-0.55664 0.96162
   0  -5 -13   49.99    2.74   0-0.11855 0.02385 0.82843-0.99298-0.55773-0.11230
   0  -5 -12   23.56    2.18   0-0.10941 0.02326 0.83313-0.99724-0.55126-0.06741
   0  -5 -10   56.22    2.44   0-0.10640 0.03510 0.83466-0.99894-0.54911 0.03315
   0  -5  -9  239.93    3.53   0-0.11264 0.04742 0.83148-0.99527-0.55355 0.08948
   0  -4 -16    0.66    2.77   0-0.10969-0.00538 0.83299-0.96203-0.55145-0.27189
   0  -3 -18   -2.30    3.50   0-0.11717-0.00685 0.82914-0.92815-0.55675-0.37036
   0  10   6  192.85    3.20   0-0.11015 0.15364 0.83276-0.50562-0.55178 0.86156
   0  13   7   11.04    2.03   0-0.10866 0.15893 0.83351-0.40863-0.55072 0.91169
   0  18   8    3.27    2.53   0-0.11551 0.17280 0.83001-0.24025-0.55558 0.96967
   1  -5 -12   -1.05    2.59   0-0.11763 0.09384 0.82891-0.99332-0.55708-0.05410
   1  -5 -11    2.34    2.25   0-0.11242 0.09524 0.83160-0.99526-0.55339-0.00563
   1  -5 -10   61.11    2.85   0-0.11650 0.10500 0.82949-0.99380-0.55628 0.04907
   1  -4 -16    0.84    2.79   0-0.11812 0.06591 0.82865-0.96035-0.55742-0.26005
   1  -4  -6  660.27    6.42   0-0.11357 0.13144 0.83101-0.96221-0.55421 0.25329
   1  -3 -18    0.12    3.51   0-0.12024 0.05378 0.82755-0.92669-0.55891-0.36182
   1  -3  -4 1011.50   10.22   0-0.11756 0.14965 0.82894-0.92745-0.55703 0.35908
   1   6   4   98.36    2.50   0-0.10583 0.19550 0.83494-0.63898-0.54871 0.76317
   1  14   7    0.60    1.93   0-0.11073 0.22186 0.83246-0.37390-0.55219 0.92214
   1  19   8  101.14    2.89   0-0.10935 0.22819 0.83316-0.21151-0.55121 0.97251
   1  20   8   79.91    3.15   0-0.11751 0.23759 0.82897-0.17475-0.55699 0.97894
   2  -2 -19    3.16    3.30   0-0.10934 0.09525 0.83317-0.89877-0.55121-0.41152
   2   2   1  431.96    5.71   0-0.11234 0.24230 0.83164-0.76690-0.55334 0.62118
   2   5   3 1048.63    6.65   0-0.11538 0.26001 0.83008-0.66699-0.55548 0.72668
   2   9   5   14.99    1.81   0-0.11122 0.27048 0.83221-0.53860-0.55254 0.82705
   2  22   8    1.94    2.49   0-0.10964 0.28925 0.83301-0.11267-0.55142 0.98123
   2  23   8   -1.15    2.73   0-0.11107 0.28997 0.83229-0.07830-0.55244 0.98456
   2  24   8   -0.17    3.09   0-0.11614 0.29463 0.82968-0.04422-0.55602 0.98599
   2  25   8    1.09    3.03   0-0.11656 0.29812 0.82946-0.01049-0.55632 0.98638
   2  26   8   18.98    3.62   0-0.11683 0.29801 0.82932 0.02210-0.55651 0.98624
   3  -4  -8  131.14    3.99   0-0.12000 0.24569 0.82767-0.95919-0.55874 0.17113
   3  -3 -17    2.52    3.18   0-0.11321 0.17534 0.83119-0.92964-0.55396-0.29757
   3   4   2 1781.74    8.33   0-0.10494 0.30311 0.83539-0.70478-0.54807 0.67628
   3  10   5   51.69    1.98   0-0.10932 0.32916 0.83318-0.50625-0.55119 0.83428
   3  13   6  288.24    3.35   0-0.10976 0.33707 0.83296-0.40764-0.55150 0.88653
   3  17   7  221.49    3.13   0-0.10702 0.34056 0.83434-0.27803-0.54956 0.93619
   3  18   7   11.33    2.38   0-0.11666 0.35189 0.82941-0.23986-0.55639 0.94434
   4  -4 -12    0.91    2.58   0-0.12424 0.28332 0.82544-0.95690-0.56172-0.02388
   4  -4 -11   51.90    3.07   0-0.12439 0.28951 0.82536-0.95703-0.56182 0.02776
   4   5   2   24.73    1.83   0-0.10969 0.36940 0.83299-0.66984-0.55145 0.68807
   4   9   4   48.04    2.00   0-0.11453 0.38914 0.83051-0.53663-0.55488 0.79457
   4  15   6  110.70    2.52   0-0.11231 0.40160 0.83165-0.34141-0.55331 0.89660
   4  20   7   54.03    2.54   0-0.10641 0.40114 0.83465-0.18023-0.54912 0.94455
   4  21   7    1.71    2.40   0-0.11014 0.40773 0.83276-0.14446-0.55177 0.94895
   4  22   7   83.72    3.02   0-0.11740 0.41392 0.82903-0.10854-0.55691 0.95203
   5   1  -2  233.94    3.88   0-0.11731 0.40934 0.82907-0.79704-0.55685 0.49519
   5   2  -1   53.16    2.09   0-0.11205 0.41155 0.83179-0.76711-0.55313 0.54316
   5   6   2  963.66    5.31   0-0.10348 0.42402 0.83612-0.63998-0.54702 0.69233
   5   8   3    1.71    1.76   0-0.10847 0.43689 0.83361-0.57169-0.55059 0.74734
   5  13   5   -1.19    1.66   0-0.10727 0.44706 0.83422-0.40758-0.54973 0.84973
   5  17   6    0.24    2.15   0-0.10450 0.45548 0.83561-0.27890-0.54776 0.89974
   5  18   6   27.70    2.33   0-0.11485 0.46568 0.83035-0.24187-0.55511 0.90695
   6  -1 -18   23.63    4.64   0-0.13321 0.37105 0.82064-0.85406-0.56796-0.31060
   6  -1  -6  789.67    9.66   0-0.13037 0.45479 0.82217-0.85551-0.56599 0.30653
   6   1  -3  145.88    3.05   0-0.10894 0.45530 0.83337-0.80111-0.55092 0.44643
   6   2  -2  332.28    3.87   0-0.11132 0.46495 0.83216-0.76774-0.55261 0.49973
   6   3  -1   89.65    2.38   0-0.10617 0.46705 0.83477-0.73668-0.54895 0.54776
   6   6   1  211.96    2.97   0-0.11674 0.49228 0.82937-0.63381-0.55644 0.65792
   6  12   4    1.95    1.61   0-0.10675 0.50213 0.83448-0.44224-0.54936 0.80467
   6  16   5    3.87    2.10   0-0.11076 0.51616 0.83244-0.30831-0.55222 0.86213
   6  22   6   10.41    2.54   0-0.10754 0.51873 0.83408-0.11383-0.54992 0.91048
   6  23   6    0.09    2.54   0-0.11003 0.51974 0.83281-0.07847-0.55170 0.91401
   6  24   6   46.19    2.94   0-0.11245 0.52492 0.83158-0.04622-0.55342 0.91394
   6  25   6    7.25    3.09   0-0.11294 0.52454 0.83133-0.01242-0.55376 0.91532
   7   0  -6    0.87    2.27   0-0.12095 0.50709 0.82718-0.82703-0.55941 0.30887
   7  12   3   45.80    2.01   0-0.11453 0.56644 0.83051-0.43859-0.55488 0.76847
   7  15   4    1.53    1.89   0-0.10985 0.57003 0.83291-0.34172-0.55157 0.81809
   7  20   5    0.67    2.27   0-0.10934 0.57648 0.83317-0.17822-0.55121 0.86893
   7  21   5    9.36    2.22   0-0.11556 0.58202 0.82998-0.14211-0.55562 0.87292
   8   0  -9    0.69    2.84   0-0.13898 0.56577 0.81749-0.81859-0.57195 0.17395
   8   2  -5  210.58    3.66   0-0.12293 0.57757 0.82613-0.76151-0.56080 0.36965
   8   6  -1  591.40    4.35   0-0.11012 0.59393 0.83277-0.63709-0.55176 0.56750
   8  15   3   64.74    2.38   0-0.11645 0.62982 0.82952-0.33917-0.55624 0.77835
   8  19   4    2.18    2.25   0-0.11011 0.63058 0.83278-0.21056-0.55175 0.82638
   8  20   4    3.14    2.40   0-0.12044 0.63771 0.82744-0.17402-0.55905 0.83071
   9   1 -14    0.69    5.36   0-0.17147 0.62410 0.79885-0.76844-0.59391-0.05397
   9   1 -10   13.01    3.26   0-0.13339 0.61334 0.82054-0.78839-0.56809 0.12779
   9   2  -7  146.24    3.38   0-0.11138 0.61361 0.83213-0.76728-0.55266 0.26766
   9   8  -1  131.51    2.45   0-0.11177 0.65727 0.83193-0.57097-0.55293 0.57690
   9  12   1   47.69    2.31   0-0.11345 0.67330 0.83107-0.43946-0.55412 0.68099
   9  15   2   24.96    2.03   0-0.11503 0.68255 0.83025-0.34019-0.55524 0.73413
   9  18   3   55.38    2.36   0-0.10415 0.67739 0.83578-0.24673-0.54751 0.77928
   9  19   3   10.12    2.34   0-0.11158 0.68607 0.83203-0.21067-0.55279 0.78384
  10   6  -4  260.78    3.49   0-0.10817 0.69290 0.83376-0.63728-0.55037 0.42843
  10  15   1   46.88    2.28   0-0.10856 0.72900 0.83356-0.34282-0.55065 0.68666
  10  19   2   34.46    2.54   0-0.10792 0.73578 0.83389-0.21145-0.55020 0.73815
  10  20   2   -2.10    2.58   0-0.11176 0.74031 0.83193-0.17498-0.55293 0.74450
  11   4 -13    0.24    3.68   0-0.11691 0.70307 0.82928-0.70060-0.55657-0.02350
  11   4 -12   47.41    4.02   0-0.13191 0.72003 0.82134-0.69129-0.56706 0.04060
  11   4 -11    0.51    2.85   0-0.12202 0.71793 0.82662-0.69580-0.56016 0.08570
  11   5  -8    0.88    2.51   0-0.11435 0.73238 0.83060-0.66696-0.55476 0.23484
  11  10  -3   48.64    2.26   0-0.11612 0.76974 0.82969-0.50349-0.55601 0.49382
  11  14  -1    1.66    2.24   0-0.11729 0.78547 0.82909-0.37069-0.55683 0.59841
  11  16   0   -4.68    2.31   0-0.10813 0.78091 0.83378-0.30809-0.55035 0.64519
  11  17   0    5.85    2.48   0-0.11459 0.79220 0.83048-0.27343-0.55493 0.64896
  11  20   1    5.05    2.56   0-0.10415 0.78743 0.83578-0.18137-0.54751 0.69156
  11  21   1    1.02    2.81   0-0.10934 0.79037 0.83317-0.14377-0.55121 0.69835
  12   6 -13   18.56    4.02   0-0.12739 0.77006 0.82377-0.62789-0.56391-0.00542
  12   6 -12   -0.67    3.51   0-0.12307 0.77547 0.82606-0.62822-0.56090 0.04578
  12   6 -11   33.01    3.43   0-0.11467 0.77262 0.83044-0.63444-0.55498 0.08925
  12   8  -7    1.55    2.26   0-0.11307 0.80036 0.83126-0.56961-0.55385 0.29409
  12   9  -6   32.27    2.75   0-0.11599 0.80921 0.82976-0.53631-0.55592 0.34790
  12  10  -5   10.04    2.24   0-0.11159 0.81313 0.83202-0.50562-0.55281 0.39659
  12  11  -4   52.97    2.57   0-0.10624 0.81363 0.83474-0.47416-0.54900 0.44436
  12  13  -3   63.11    2.77   0-0.11047 0.82577 0.83259-0.40784-0.55201 0.49882
  12  15  -2    0.89    2.23   0-0.10761 0.83075 0.83404-0.34356-0.54998 0.54755
  12  18  -1    0.85    2.38   0-0.10692 0.83725 0.83439-0.24560-0.54948 0.59871
  12  19  -1    0.21    2.56   0-0.11211 0.84311 0.83176-0.20751-0.55317 0.60702
  13   9 -10    3.72    3.34   0-0.11414 0.84263 0.83071-0.53726-0.55461 0.14784
  13  10  -8    4.88    2.54   0-0.11073 0.85223 0.83246-0.50561-0.55219 0.24898
  13  11  -7    7.09    3.01   0-0.11569 0.86200 0.82991-0.47035-0.55571 0.30470
  13  12  -6   70.37    3.23   0-0.11039 0.86646 0.83263-0.43977-0.55195 0.35236
  13  15  -4   22.70    2.74   0-0.10794 0.87680 0.83388-0.34278-0.55021 0.45404
 -14   8  -5   -0.40    2.72   0-0.12338-0.77028 0.82532-0.56732-0.56186 0.18300
 -14   9  -3    3.06    3.15   0-0.13095-0.74909 0.82126-0.52752-0.56716 0.29383
 -14  10  -2   12.20    3.12   0-0.13044-0.74196 0.82154-0.49506-0.56681 0.34553
 -14  13   0   -0.03    3.08   0-0.12900-0.73191 0.82231-0.39994-0.56580 0.44528
 -13   5  -8   69.55    3.15   0-0.12017-0.73448 0.82702-0.66472-0.55960 0.03721
 -13   5  -7   14.70    2.82   0-0.12330-0.72343 0.82536-0.66360-0.56181 0.09083
 -13   5  -6    2.97    2.66   0-0.13157-0.71077 0.82093-0.65884-0.56759 0.14728
 -13   6  -4    1.24    2.87   0-0.13231-0.69706 0.82053-0.62552-0.56811 0.25147
 -13   7  -3   16.75    2.43   0-0.12217-0.69661 0.82596-0.59843-0.56101 0.29618
 -13  10   0    4.08    2.69   0-0.12588-0.67057 0.82399-0.49736-0.56362 0.45254
 -13  16   3    3.76    3.69   0-0.13751-0.63812 0.81768-0.29466-0.57171 0.61616
 -12   3 -10   19.40    2.96   0-0.12308-0.68422 0.82548-0.72900-0.56166-0.05617
 -12   3  -9   13.37    2.65   0-0.12231-0.67860 0.82588-0.72975-0.56111-0.00531
 -12   3  -8    0.74    2.46   0-0.12304-0.66856 0.82550-0.73112-0.56162 0.04558
 -12   3  -7   75.41    2.86   0-0.12585-0.65906 0.82400-0.72714-0.56360 0.10124
 -12   5  -3   86.61    2.54   0-0.12283-0.63379 0.82561-0.66394-0.56148 0.30592
 -12   9   1   16.53    2.42   0-0.13308-0.59512 0.82011-0.52681-0.56864 0.51876
 -12  11   2   49.21    3.08   0-0.12366-0.59760 0.82517-0.46580-0.56206 0.56366
 -12  13   3   69.74    3.59   0-0.12770-0.58593 0.82302-0.39807-0.56489 0.61795
 -11   2  -6    7.09    2.14   0-0.11975-0.59881 0.82723-0.76409-0.55931 0.15629
 -11   2  -5   70.05    2.61   0-0.12942-0.58049 0.82209-0.75786-0.56610 0.21560
 -11   4  -2  159.58    2.91   0-0.12527-0.56313 0.82432-0.69377-0.56319 0.36707
 -11   5  -1   23.20    1.99   0-0.12324-0.55823 0.82539-0.66283-0.56176 0.41721
 -11   6   0   26.73    2.31   0-0.12574-0.54868 0.82406-0.62800-0.56352 0.47075
 -10   0 -11   -1.23    2.52   0-0.12476-0.56304 0.82459-0.82702-0.56283-0.08982
 -10   0 -10  272.15    3.58   0-0.12304-0.56131 0.82550-0.82726-0.56162-0.03795
 -10   0  -9    1.69    2.27   0-0.12298-0.55521 0.82553-0.82744-0.56158 0.01195
 -10   0  -8   17.20    2.13   0-0.12386-0.54615 0.82506-0.82601-0.56220 0.06542
 -10   0  -7    1.14    2.17   0-0.13302-0.53380 0.82014-0.82266-0.56860 0.12177
 -10   1  -5   29.65    2.07   0-0.11905-0.52953 0.82760-0.79642-0.55881 0.21694
 -10   2  -3  133.49    2.72   0-0.12192-0.51241 0.82609-0.76192-0.56084 0.32183
 -10   7   2  198.97    3.60   0-0.13306-0.46540 0.82012-0.59180-0.56863 0.58734
  -9  -1 -12   35.06    2.66   0-0.12608-0.51119 0.82388-0.85797-0.56376-0.13101
  -9  -1 -11    5.50    2.36   0-0.12193-0.50910 0.82609-0.86121-0.56084-0.08394
  -9  -1 -10   36.28    2.20   0-0.11790-0.50588 0.82820-0.86238-0.55800-0.03357
  -9  -1  -9    6.67    1.81   0-0.12096-0.49899 0.82660-0.86275-0.56016 0.01700
  -9  -1  -8   36.66    2.19   0-0.12003-0.48868 0.82709-0.86152-0.55950 0.07151
  -9  -1  -7   90.67    2.37   0-0.12492-0.47645 0.82450-0.85793-0.56295 0.12612
  -9   0 -14   -2.63    2.62   0-0.12097-0.53007 0.82659-0.83151-0.56017-0.24176
  -8  -2 -12    5.41    2.42   0-0.12492-0.45090 0.82450-0.89101-0.56294-0.12386
  -8  -2 -11   -0.79    2.31   0-0.12183-0.44517 0.82614-0.89587-0.56077-0.07567
  -8  -2 -10   35.45    2.09   0-0.11736-0.44467 0.82849-0.89544-0.55762-0.02531
  -8  -2  -9    3.96    1.78   0-0.11929-0.43715 0.82747-0.89566-0.55899 0.02513
  -8  -2  -8  141.39    2.45   0-0.12070-0.42681 0.82674-0.89367-0.55998 0.08046
  -8  -2  -7  184.19    2.67   0-0.12736-0.41277 0.82320-0.88991-0.56466 0.13648
  -8  -1 -15    6.07    2.91   0-0.12751-0.47036 0.82311-0.85706-0.56476-0.27635
  -8  10   5   23.25    3.57   0-0.14784-0.30637 0.81191-0.48436-0.57882 0.76893
  -7  -3 -12   46.90    2.66   0-0.12988-0.38510 0.82184-0.92155-0.56641-0.11089
  -7  -3 -11  103.71    2.59   0-0.12424-0.38347 0.82486-0.92395-0.56247-0.06347
  -7  -3 -10   53.38    2.39   0-0.12281-0.37794 0.82562-0.92538-0.56147-0.01291
  -7  -3  -9   29.34    1.77   0-0.12295-0.37060 0.82555-0.92471-0.56156 0.03849
  -7  -3  -8  229.57    2.91   0-0.12748-0.35855 0.82313-0.92256-0.56474 0.09344
  -7  -2 -15    1.30    2.73   0-0.12659-0.40729 0.82361-0.88892-0.56412-0.26675
  -7  -2  -5    5.29    1.65   0-0.12279-0.34196 0.82563-0.89266-0.56145 0.24388
  -7  -1  -3  233.30    3.04   0-0.12480-0.32569 0.82456-0.85765-0.56286 0.34908
  -7  23   8   14.99    4.68   0-0.14895-0.22124 0.81129-0.05716-0.57958 0.93349
  -7  24   8   23.17    4.98   0-0.15348-0.21600 0.80870-0.02193-0.58267 0.93682
  -6  -3 -14    4.66    2.50   0-0.12360-0.34394 0.82520-0.92489-0.56202-0.21127
  -6  -3  -6  153.37    2.58   0-0.12077-0.29009 0.82670-0.92586-0.56003 0.20010
  -6  -2 -16    1.97    2.92   0-0.12176-0.35976 0.82618-0.89398-0.56072-0.31658
  -6  -1  -2   59.58    2.19   0-0.12877-0.25294 0.82244-0.85568-0.56564 0.41192
  -5  -4 -13    2.42    2.23   0-0.12506-0.27338 0.82443-0.95570-0.56304-0.14952
  -5  -4 -12   54.58    2.51   0-0.11934-0.27357 0.82745-0.96008-0.55902-0.10155
  -5  -4  -8  493.76    3.93   0-0.11868-0.24527 0.82779-0.95957-0.55856 0.10391
  -5  -4  -7    3.89    1.50   0-0.12958-0.22854 0.82200-0.95371-0.56620 0.16242
  -5  -3 -16   17.02    3.03   0-0.13095-0.29083 0.82126-0.92076-0.56716-0.29982
  -5  -2  -3  326.14    3.51   0-0.11727-0.21065 0.82853-0.89469-0.55755 0.36070
  -5   4   3    6.68    2.43   0-0.13767-0.14810 0.81759-0.68651-0.57183 0.68408
  -5  18   8    7.91    3.21   0-0.13819-0.10967 0.81731-0.22800-0.57219 0.94279
  -4  -4 -14    0.00    2.22   0-0.12148-0.22005 0.82632-0.96138-0.56053-0.19653
  -4  -4  -6   36.43    1.97   0-0.12528-0.16302 0.82431-0.95565-0.56320 0.22022
  -4  -3  -4  208.24    3.10   0-0.11973-0.15424 0.82725-0.92607-0.55929 0.31938
  -4  -1  -1    0.27    1.48   0-0.12889-0.12391 0.82237-0.85557-0.56572 0.48014
  -4   0   0   67.98    2.35   0-0.12316-0.12176 0.82543-0.82584-0.56171 0.52792
  -4   1   1    6.78    1.84   0-0.13416-0.10410 0.81952-0.78698-0.56940 0.58733
  -4  13   7  277.50    5.10   0-0.14571-0.04883 0.81311-0.38714-0.57737 0.90478
  -4  17   8  133.02    3.77   0-0.12907-0.05844 0.82228-0.26526-0.56585 0.94483
  -3  -5 -12   19.45    2.18   0-0.12688-0.14310 0.82345-0.98811-0.56432-0.07928
  -3  -5 -11    3.80    2.07   0-0.12269-0.13939 0.82568-0.99034-0.56138-0.03138
  -3  -5 -10  385.31    3.76   0-0.12282-0.13327 0.82561-0.99042-0.56147 0.02053
  -3  -5  -9   14.82    1.90   0-0.12594-0.12238 0.82395-0.98831-0.56366 0.07380
  -3  -2  -2  110.32    2.69   0-0.12469-0.07348 0.82462-0.89033-0.56278 0.43425
  -3  17   8    5.82    2.50   0-0.13430 0.00796 0.81944-0.26335-0.56949 0.95624
  -2  -5 -13    1.32    2.04   0-0.12418-0.09118 0.82489-0.98955-0.56243-0.12501
  -2  -5  -8   16.30    1.77   0-0.12641-0.05381 0.82371-0.98817-0.56399 0.13431
  -2  -4 -16    3.64    2.53   0-0.12386-0.11255 0.82506-0.95741-0.56220-0.28021
  -2  -4  -5  346.56    3.90   0-0.12868-0.03006 0.82249-0.95389-0.56558 0.29088
  -2  -3 -18    3.03    3.65   0-0.13175-0.12055 0.82083-0.92249-0.56772-0.38104
  -2  17   8   71.06    2.96   0-0.12780 0.06285 0.82296-0.26630-0.56496 0.96102
  -1  -5 -14  140.09    3.40   0-0.12957-0.03270 0.82201-0.98658-0.56620-0.16404
  -1  -5  -8  246.79    3.37   0-0.12325 0.00427 0.82539-0.98980-0.56177 0.14073
  -1  -4  -5  186.01    3.17   0-0.12895 0.03148 0.82234-0.95373-0.56577 0.29954
  -1  -3 -18   69.90    3.74   0-0.12149-0.06882 0.82632-0.92643-0.56053-0.37710
  -1  -2  -2 1451.49   11.08   0-0.11749 0.04145 0.82842-0.89437-0.55771 0.44598
  -1  10   6   10.06    2.17   0-0.13411 0.11602 0.81954-0.49231-0.56936 0.86990
  -1  13   7   14.43    2.40   0-0.12642 0.11556 0.82370-0.39811-0.56400 0.91686
  -1  18   8    7.87    2.61   0-0.13200 0.12812 0.82069-0.23087-0.56789 0.97272
   0  -5 -14   71.32    3.23   0-0.12929 0.02841 0.82216-0.98663-0.56600-0.15568
   0  -5  -8    2.44    2.13   0-0.12923 0.07200 0.82219-0.98665-0.56596 0.15323
   0  -1  -1  421.73   10.92   0-0.12386 0.11610 0.82506-0.85842-0.56220 0.50991
   0   4   3  351.92    5.44   0-0.12648 0.14845 0.82367-0.69280-0.56404 0.71866
   0  19   8   99.61    3.26   0-0.12742 0.18513 0.82316-0.20112-0.56470 0.97806
   1  -5 -13    0.71    1.96   0-0.12338 0.09332 0.82532-0.98909-0.56186-0.09990
   1  -5  -9    2.00    2.19   0-0.12639 0.12291 0.82371-0.98788-0.56398 0.10850
   1  11   6  698.79    4.97   0-0.12093 0.22546 0.82661-0.46646-0.56014 0.87775
   1  15   7   95.71    3.02   0-0.13055 0.24224 0.82148-0.33041-0.56689 0.93659
   1  21   8   51.55    2.79   0-0.12426 0.24343 0.82485-0.13779-0.56248 0.98438
   1  22   8   57.59    2.93   0-0.12958 0.24840 0.82200-0.10101-0.56620 0.98837
   2  -5 -12    1.89    2.16   0-0.13606 0.17284 0.81848-0.98320-0.57071-0.03147
   2  -5 -11  167.04    3.65   0-0.13503 0.17816 0.81904-0.98378-0.57000 0.01975
   2  -4 -16   -0.15    3.13   0-0.12958 0.14311 0.82200-0.95405-0.56620-0.24112
   2  -3 -18   11.68    3.50   0-0.12641 0.11973 0.82370-0.92248-0.56399-0.34735
   2   7   4  738.46    5.32   0-0.12251 0.27384 0.82578-0.59693-0.56125 0.78399
   2  12   6  161.53    2.83   0-0.11877 0.28462 0.82775-0.43493-0.55862 0.88493
   2  16   7   20.34    2.20   0-0.12118 0.29409 0.82648-0.30282-0.56032 0.93815
   3  -4 -15   16.18    2.79   0-0.12665 0.20290 0.82357-0.95539-0.56416-0.18421
   3   6   3 1050.62    6.08   0-0.12384 0.32956 0.82507-0.62885-0.56219 0.74219
   3   8   4  297.68    3.39   0-0.12302 0.33570 0.82551-0.56386-0.56161 0.79300
   3  14   6  267.41    3.22   0-0.12902 0.35641 0.82231-0.36411-0.56581 0.90103
   3  19   7   49.08    2.35   0-0.12708 0.36156 0.82335-0.20144-0.56446 0.95136
   4  -4 -13   70.37    3.54   0-0.13160 0.28322 0.82091-0.95260-0.56761-0.06874
   4  -4 -10   14.72    2.86   0-0.13971 0.31304 0.81646-0.94809-0.57324 0.09142
   4   7   3  727.31    4.75   0-0.11999 0.38684 0.82711-0.59820-0.55948 0.74770
   4  12   5   87.86    2.33   0-0.12307 0.40460 0.82548-0.43252-0.56165 0.85338
   4  16   6   96.68    2.59   0-0.12607 0.41487 0.82388-0.30037-0.56375 0.90762
   4  23   7    1.32    2.68   0-0.12245 0.41728 0.82581-0.07235-0.56121 0.95485
   4  24   7   27.40    2.87   0-0.12288 0.41835 0.82558-0.03981-0.56151 0.95655
   4  25   7    3.26    2.87   0-0.12366 0.41958 0.82517-0.00571-0.56206 0.95705
   4  26   7   10.28    3.05   0-0.12300 0.41831 0.82552 0.02670-0.56160 0.95713
   5  -3 -15   92.44    3.90   0-0.13158 0.32994 0.82092-0.91984-0.56760-0.16359
   5  11   4   73.43    2.05   0-0.12527 0.46106 0.82431-0.46435-0.56319 0.81200
   5  14   5    2.56    1.63   0-0.12200 0.46416 0.82605-0.36675-0.56090 0.86220
   5  19   6   79.65    2.67   0-0.12349 0.47337 0.82526-0.20330-0.56194 0.91407
   5  20   6    4.51    2.26   0-0.13113 0.48072 0.82116-0.16578-0.56729 0.91908
   6  -2 -16   23.90    3.77   0-0.13967 0.39193 0.81649-0.88288-0.57321-0.20110
   6   8   2  746.63    4.70   0-0.12343 0.50603 0.82529-0.56349-0.56190 0.71578
   6  10   3    3.61    1.54   0-0.11886 0.50810 0.82770-0.49962-0.55868 0.76432
   6  13   4    8.68    1.77   0-0.12307 0.51963 0.82548-0.39988-0.56165 0.81905
   6  17   5    1.45    2.17   0-0.12352 0.52762 0.82524-0.26764-0.56196 0.87108
   7   6   0  333.01    3.29   0-0.11836 0.54776 0.82797-0.63193-0.55832 0.61757
   7   8   1  486.79    3.86   0-0.12806 0.56506 0.82282-0.56122-0.56515 0.67608
   7  10   2  223.94    2.88   0-0.12595 0.57018 0.82395-0.49655-0.56367 0.72619
   7  16   4  128.95    2.75   0-0.12371 0.58211 0.82514-0.30134-0.56210 0.82801
   7  22   5   -2.35    2.49   0-0.12148 0.58312 0.82632-0.10412-0.56053 0.87850
   7  23   5    9.36    2.67   0-0.12289 0.58799 0.82558-0.07151-0.56152 0.87924
   7  24   5    3.81    2.76   0-0.12401 0.58969 0.82498-0.03795-0.56231 0.88056
   8   3  -4  299.92    4.10   0-0.13372 0.59556 0.81976-0.72144-0.56909 0.43034
   8   4  -3   14.96    2.23   0-0.13236 0.60142 0.82050-0.68972-0.56814 0.48081
   8   5  -2   18.50    1.81   0-0.12362 0.60028 0.82519-0.66147-0.56203 0.52676
   8   8   0    3.05    1.61   0-0.12476 0.61537 0.82459-0.56226-0.56283 0.63110
   8  10   1    6.63    1.70   0-0.12545 0.62428 0.82422-0.49653-0.56331 0.68271
   8  12   2  276.66    2.88   0-0.11782 0.62303 0.82824-0.43561-0.55795 0.72883
   8  16   3   16.37    2.05   0-0.12767 0.64099 0.82303-0.29925-0.56487 0.78819
   8  21   4    4.94    2.54   0-0.12319 0.64226 0.82542-0.13694-0.56173 0.83558
   8  22   4    5.69    2.52   0-0.12555 0.64588 0.82416-0.10254-0.56339 0.83848
   8  23   4    1.28    2.45   0-0.12540 0.64788 0.82424-0.06794-0.56329 0.84099
   8  24   4    5.03    2.90   0-0.12920 0.65016 0.82221-0.03452-0.56594 0.84167
   9   1 -11   63.06    4.36   0-0.16315 0.63601 0.80308-0.77085-0.58920 0.09815
   9   3  -6   66.30    2.64   0-0.13646 0.64567 0.81826-0.72024-0.57099 0.33788
   9   7  -2  100.87    2.35   0-0.12763 0.66582 0.82305-0.59380-0.56484 0.53806
   9  10   0  114.71    2.30   0-0.11775 0.67009 0.82828-0.50093-0.55789 0.63412
   9  13   1   16.05    2.27   0-0.12952 0.68956 0.82203-0.39634-0.56617 0.69493
   9  16   2   12.41    2.01   0-0.12682 0.69407 0.82348-0.30037-0.56428 0.74343
   9  20   3   17.61    2.37   0-0.11786 0.69274 0.82822-0.17246-0.55798 0.78909
   9  21   3    4.90    2.50   0-0.12272 0.69644 0.82567-0.13693-0.56140 0.79381
   9  22   3   -0.17    2.61   0-0.12476 0.69816 0.82459-0.10089-0.56283 0.79844
   9  23   3    1.45    2.51   0-0.12889 0.70365 0.82237-0.06793-0.56572 0.79778
  10   3  -9    0.53    2.44   0-0.14168 0.68914 0.81537-0.71659-0.57460 0.19588
  10   4  -7   96.65    2.92   0-0.13314 0.69611 0.82007-0.68908-0.56869 0.29255
  10   8  -3   53.41    2.44   0-0.13285 0.72478 0.82023-0.55832-0.56849 0.49851
  10   9  -2   53.68    2.22   0-0.11947 0.71855 0.82738-0.53278-0.55911 0.54075
  10  11  -1  104.48    2.39   0-0.12348 0.73024 0.82527-0.46542-0.56193 0.59524
  10  13   0    4.14    1.96   0-0.12081 0.73339 0.82668-0.40001-0.56006 0.64496
  10  16   1    6.20    2.30   0-0.11924 0.74018 0.82750-0.30315-0.55895 0.69621
  10  17   1    4.25    2.09   0-0.12889 0.75058 0.82237-0.26458-0.56572 0.70299
  10  21   2    7.51    2.38   0-0.11928 0.74638 0.82748-0.13929-0.55898 0.74756
  10  22   2   -1.39    2.86   0-0.12269 0.74844 0.82568-0.10241-0.56138 0.75236
  11   5  -9    3.69    2.60   0-0.13883 0.74985 0.81695-0.65317-0.57263 0.20198
  11   6  -7    2.70    2.51   0-0.13110 0.75533 0.82118-0.62390-0.56726 0.29991
  11   7  -6    3.28    2.32   0-0.13519 0.76735 0.81895-0.58914-0.57011 0.35437
  11   8  -5   24.01    2.29   0-0.13372 0.77287 0.81976-0.55788-0.56909 0.40435
  11   9  -4   -0.08    1.84   0-0.12510 0.77333 0.82440-0.52691-0.56307 0.45450
  11  12  -2   66.60    2.44   0-0.12164 0.78226 0.82624-0.43323-0.56064 0.55039
  11  15  -1   77.73    2.78   0-0.12954 0.79866 0.82202-0.33010-0.56618 0.60801
  11  18   0   11.04    2.52   0-0.12460 0.80031 0.82467-0.23413-0.56272 0.65689
  12   7  -9   18.09    2.75   0-0.12515 0.79737 0.82438-0.59535-0.56311 0.20198
  12  12  -4    4.41    2.22   0-0.12360 0.83228 0.82520-0.43143-0.56202 0.45842
  12  14  -3    6.93    2.42   0-0.12500 0.84121 0.82445-0.36477-0.56300 0.51056
  12  16  -2   24.15    2.49   0-0.11903 0.84189 0.82761-0.30420-0.55880 0.55710
  12  17  -2   37.77    2.47   0-0.12854 0.85152 0.82256-0.26534-0.56548 0.56498
  13   9 -11    1.03    3.47   0-0.13439 0.85131 0.81939-0.52365-0.56956 0.11318
  13  10  -9   32.97    3.63   0-0.13052 0.86375 0.82149-0.49386-0.56686 0.21332
  13  11  -8   58.63    3.32   0-0.13519 0.87553 0.81895-0.45873-0.57011 0.26795
  13  12  -7   -1.09    3.02   0-0.13130 0.88224 0.82107-0.42490-0.56740 0.32044
  13  13  -6    7.50    3.06   0-0.12955 0.88366 0.82202-0.39613-0.56619 0.36742
  13  14  -5    2.08    2.42   0-0.11924 0.88178 0.82750-0.36821-0.55895 0.41240
  13  15  -5   20.29    3.09   0-0.13334 0.89525 0.81996-0.32801-0.56883 0.42121
  13  16  -4    0.76    2.62   0-0.11855 0.88831 0.82786-0.30304-0.55846 0.46359
  13  17  -4    4.57    2.68   0-0.12814 0.89840 0.82278-0.26505-0.56520 0.47018
 -14   7  -5    9.23    2.84   0-0.14410-0.75040 0.81395-0.58528-0.57633 0.20017
 -14   8  -4   43.02    3.24   0-0.13597-0.75099 0.81846-0.55770-0.57072 0.24593
 -14  11  -1    2.82    2.92   0-0.13539-0.73033 0.81878-0.45909-0.57032 0.39950
 -14  12   0   -0.30    3.01   0-0.13711-0.71414 0.81783-0.42572-0.57151 0.45110
 -14  14   1    1.27    3.21   0-0.14359-0.70580 0.81424-0.35648-0.57598 0.50823
 -13   4  -8    3.10    2.66   0-0.14157-0.71284 0.81536-0.68483-0.57459 0.05164
 -13   5  -5   17.60    2.58   0-0.13899-0.69361 0.81679-0.65307-0.57281 0.20486
 -13   7  -2   13.62    2.46   0-0.14490-0.66675 0.81350-0.58520-0.57688 0.36436
 -13   8  -1    5.45    2.46   0-0.14671-0.65833 0.81248-0.55006-0.57813 0.41734
 -13  11   1   28.32    3.18   0-0.14401-0.64572 0.81400-0.45366-0.57627 0.51847
 -13  13   2   22.54    3.17   0-0.14432-0.63832 0.81383-0.38847-0.57648 0.56940
 -12   3  -6    9.01    2.43   0-0.13433-0.64515 0.81936-0.72177-0.56957 0.15885
 -12   3  -5    3.18    2.34   0-0.14232-0.62716 0.81495-0.71643-0.57511 0.21559
 -12   4  -4    0.40    2.07   0-0.13711-0.63192 0.81783-0.68917-0.57151 0.26333
 -12   5  -2    7.19    2.29   0-0.14758-0.60379 0.81200-0.64896-0.57872 0.37442
 -12   6  -1    9.59    2.40   0-0.14698-0.59589 0.81233-0.61674-0.57831 0.42642
 -12  15   4   25.40    3.94   0-0.15768-0.54934 0.80621-0.31408-0.58560 0.69045
 -11   1 -11   32.32    2.87   0-0.13597-0.61722 0.81846-0.78706-0.57071-0.08994
 -11   1 -10    3.99    2.57   0-0.13409-0.61343 0.81949-0.78869-0.56941-0.04046
 -11   1  -9    4.08    2.44   0-0.13196-0.60713 0.82065-0.78906-0.56792 0.01001
 -11   1  -8    9.59    2.30   0-0.13419-0.59814 0.81944-0.78777-0.56948 0.06337
 -11   1  -7   28.07    2.27   0-0.13838-0.58561 0.81714-0.78514-0.57238 0.11856
 -11   3  -3    0.81    1.85   0-0.13407-0.56234 0.81950-0.72201-0.56940 0.32090
 -11   7   1   64.92    2.49   0-0.13686-0.53040 0.81797-0.58921-0.57133 0.52968
 -10   0 -13    0.82    2.99   0-0.13848-0.56421 0.81708-0.81916-0.57246-0.18322
 -10   0 -12   57.20    3.03   0-0.13169-0.56659 0.82079-0.82231-0.56774-0.13547
 -10   0  -6  165.89    2.86   0-0.13835-0.51691 0.81715-0.81787-0.57237 0.17853
 -10   1  -4  119.84    2.53   0-0.13590-0.50552 0.81850-0.78702-0.57067 0.27977
 -10   3  -1   25.28    2.30   0-0.14531-0.47448 0.81327-0.71595-0.57717 0.44093
 -10  13   5   78.86    4.54   0-0.15986-0.41719 0.80494-0.37868-0.58707 0.76003
  -9  -1 -14   -2.28    3.08   0-0.14397-0.50520 0.81402-0.84947-0.57624-0.22297
  -9  -1 -13   97.17    3.28   0-0.13436-0.50984 0.81934-0.85391-0.56960-0.17686
  -9  -1  -6   25.54    1.86   0-0.13584-0.45842 0.81853-0.85243-0.57062 0.18522
  -9   0  -4    0.06    1.73   0-0.13711-0.44786 0.81783-0.82090-0.57151 0.28838
  -9   1  -2  133.98    2.77   0-0.14575-0.42022 0.81303-0.78127-0.57747 0.39831
  -9   2  -1  161.54    2.80   0-0.13840-0.42005 0.81712-0.75193-0.57240 0.44442
  -9   3   0  301.13    3.61   0-0.13878-0.41264 0.81691-0.71894-0.57266 0.49619
  -9   7   3  496.64    5.84   0-0.15009-0.38019 0.81057-0.58181-0.58044 0.65885
  -9   9   4    9.70    2.49   0-0.14711-0.37657 0.81226-0.51724-0.57840 0.70848
  -8  -2 -14    7.46    2.89   0-0.14262-0.44805 0.81478-0.88107-0.57532-0.21434
  -8  -2 -13    2.06    2.58   0-0.13431-0.44995 0.81937-0.88679-0.56956-0.16953
  -8  -2  -6   23.47    1.92   0-0.13813-0.39456 0.81727-0.88349-0.57221 0.19502
  -8  -1  -4    2.88    1.75   0-0.13504-0.38507 0.81897-0.85280-0.57007 0.29547
  -8   1  -1   16.80    1.67   0-0.14150-0.35570 0.81540-0.78312-0.57454 0.45525
  -8   2   0    7.90    1.59   0-0.13991-0.34985 0.81629-0.75141-0.57345 0.50495
  -8   6   3    2.90    2.16   0-0.14364-0.32636 0.81421-0.61783-0.57602 0.66269
  -7  -3 -13   -1.55    2.43   0-0.13728-0.38161 0.81774-0.91845-0.57163-0.15843
  -7  -3  -7   45.54    1.97   0-0.13648-0.34206 0.81818-0.91791-0.57107 0.15143
  -6  -4 -12    0.68    2.15   0-0.14020-0.31406 0.81613-0.94810-0.57364-0.09645
  -6  -4 -11  102.96    2.64   0-0.13616-0.31022 0.81836-0.95080-0.57084-0.04686
  -6  -4 -10    8.55    1.96   0-0.13450-0.30472 0.81926-0.95143-0.56970 0.00294
  -6  -4  -9  136.69    2.39   0-0.13652-0.29537 0.81816-0.95032-0.57110 0.05658
  -6  -4  -8   27.63    1.88   0-0.14181-0.28298 0.81523-0.94692-0.57476 0.11156
  -6  -3 -15    1.03    2.78   0-0.13608-0.33875 0.81840-0.91780-0.57079-0.25374
  -6  -3  -5  546.86    4.23   0-0.13935-0.26416 0.81660-0.91512-0.57306 0.26438
  -6   3   2   83.26    2.93   0-0.13948-0.21410 0.81652-0.71825-0.57315 0.62527
  -6  20   8    1.10    3.32   0-0.14482-0.16646 0.81355-0.15759-0.57683 0.94074
  -5  -4 -14   33.89    2.63   0-0.13642-0.26999 0.81822-0.95026-0.57102-0.19298
  -5  -3  -4   94.84    2.32   0-0.14168-0.19306 0.81530-0.91393-0.57467 0.32602
  -4  -5 -12   12.86    1.94   0-0.14035-0.19097 0.81604-0.98031-0.57375-0.07890
  -4  -5 -11  129.32    2.76   0-0.13696-0.18723 0.81792-0.98240-0.57140-0.02979
  -4  -5 -10    7.47    1.95   0-0.13705-0.17999 0.81787-0.98255-0.57147 0.02198
  -4  -5  -9   45.67    1.97   0-0.14034-0.16940 0.81605-0.98038-0.57374 0.07595
  -4  -4 -15   19.48    2.92   0-0.13267-0.22031 0.82026-0.95261-0.56842-0.23978
  -4  -3 -17   13.29    2.94   0-0.13161-0.23542 0.82084-0.92053-0.56769-0.34270
  -4  -2  -2   20.30    1.72   0-0.14363-0.11575 0.81422-0.88029-0.57601 0.43874
  -4  10   6   31.87    3.27   0-0.16160-0.04028 0.80393-0.47588-0.58825 0.86401
  -4  18   8   63.05    3.33   0-0.15087-0.03645 0.81013-0.22018-0.58097 0.96008
  -3  -5 -14   64.20    2.80   0-0.14468-0.14024 0.81363-0.97859-0.57673-0.17013
  -3  -5 -13    2.64    2.05   0-0.13436-0.14229 0.81934-0.98413-0.56960-0.12637
  -3  -5  -8  788.21    5.08   0-0.13593-0.10526 0.81848-0.98314-0.57069 0.13272
  -3  -4 -16   31.55    3.05   0-0.13436-0.16489 0.81934-0.95160-0.56960-0.28103
  -3  -4  -5    2.18    1.64   0-0.13721-0.08263 0.81778-0.94929-0.57158 0.28804
  -3  13   7    1.65    2.66   0-0.15346 0.02019 0.80864-0.38310-0.58274 0.91694
  -2  -5 -14   11.04    2.23   0-0.13532-0.08708 0.81881-0.98373-0.57027-0.16901
  -2  -5  -7 1157.03    6.56   0-0.14399-0.02885 0.81401-0.97827-0.57626 0.19831
  -2  -4 -17   80.37    3.88   0-0.14300-0.10245 0.81457-0.94659-0.57558-0.31817
  -2  13   7   67.91    3.03   0-0.14063 0.06852 0.81589-0.39032-0.57394 0.91832
  -2  18   8   86.22    3.34   0-0.14442 0.07956 0.81378-0.22400-0.57655 0.97273
  -1  -5 -15    5.80    2.89   0-0.14466-0.02435 0.81364-0.97884-0.57672-0.20572
  -1  -5  -7    8.14    2.03   0-0.14435 0.03286 0.81381-0.97809-0.57651 0.20699
  -1  -4 -17    2.41    2.86   0-0.13755-0.04523 0.81759-0.94991-0.57181-0.31362
  -1  19   8   58.11    3.27   0-0.14493 0.14142 0.81349-0.19081-0.57690 0.98139
   0  -5 -15   22.62    2.86   0-0.14435 0.03645 0.81381-0.97860-0.57650-0.19648
   0  -4 -17    0.78    2.71   0-0.13574 0.01479 0.81859-0.95064-0.57055-0.30591
   0  -4  -5  684.37    6.36   0-0.14443 0.10862 0.81377-0.94518-0.57656 0.31885
   0   6   4   12.07    1.78   0-0.14534 0.17400 0.81326-0.61707-0.57719 0.78340
   0   8   5  115.98    2.73   0-0.13573 0.17156 0.81859-0.55662-0.57055 0.82813
   0  14   7  245.20    3.50   0-0.13448 0.18454 0.81927-0.36066-0.56968 0.93059
   0  20   8   16.39    2.44   0-0.13734 0.19503 0.81771-0.16308-0.57167 0.98465
   0  21   8   18.98    2.88   0-0.14484 0.20301 0.81354-0.12554-0.57684 0.98971
   1  -5 -14   99.19    2.94   0-0.13685 0.09748 0.81798-0.98291-0.57132-0.14195
   1  -4 -17    0.62    3.16   0-0.13919 0.07923 0.81668-0.94815-0.57295-0.29477
   1   3   2 1629.50   10.90   0-0.13697 0.21263 0.81791-0.72007-0.57141 0.68273
   1  23   8   38.66    2.73   0-0.13443 0.25363 0.81930-0.06468-0.56965 0.99090
   1  24   8   13.69    2.95   0-0.13644 0.25543 0.81820-0.03235-0.57104 0.99232
   1  25   8    9.68    3.07   0-0.13686 0.25569 0.81797 0.00138-0.57133 0.99287
   1  26   8    3.70    3.06   0-0.13577 0.25470 0.81857 0.03377-0.57058 0.99245
   2  -5 -13   84.23    3.04   0-0.14148 0.17061 0.81541-0.97998-0.57453-0.07835
   2  -5 -10    0.62    2.17   0-0.14041 0.19166 0.81601-0.98010-0.57379 0.07513
   2  13   6    6.29    1.89   0-0.14183 0.30722 0.81522-0.38936-0.57477 0.90205
   2  17   7   23.10    2.21   0-0.13509 0.30769 0.81894-0.26246-0.57010 0.94807
   3  -4 -16  214.87    4.65   0-0.15023 0.21831 0.81049-0.94299-0.58053-0.21921
   3  -3 -18   15.37    3.58   0-0.14458 0.19802 0.81368-0.91324-0.57667-0.32596
   3   3   1 2920.50   12.01   0-0.14072 0.33168 0.81584-0.71815-0.57401 0.65087
   3  11   5  388.35    3.61   0-0.13723 0.35723 0.81777-0.45761-0.57159 0.85530
   3  20   7   10.92    2.28   0-0.13515 0.36871 0.81891-0.16285-0.57015 0.95723
   3  21   7    8.66    2.30   0-0.14020 0.37502 0.81613-0.12849-0.57364 0.96102
   3  22   7   -2.62    2.59   0-0.15082 0.38352 0.81015-0.09251-0.58094 0.96306
   4  -4 -14    1.62    2.80   0-0.14759 0.29309 0.81199-0.94402-0.57873-0.10953
   4  -3 -17    6.51    3.20   0-0.14243 0.26574 0.81488-0.91406-0.57519-0.26726
   4   4   1 2475.55    9.46   0-0.14279 0.39523 0.81468-0.68418-0.57543 0.66086
   4  13   5  823.34    4.70   0-0.14328 0.42466 0.81441-0.38912-0.57577 0.86792
   4  17   6  400.43    3.67   0-0.13824 0.42708 0.81721-0.26090-0.57229 0.91626
   5  -2 -18    2.00    3.81   0-0.15335 0.33150 0.80871-0.87533-0.58266-0.30324
   5   5   1    1.94    1.52   0-0.13299 0.44696 0.82009-0.65709-0.56864 0.66217
   5   7   2  227.58    2.88   0-0.14323 0.46425 0.81444-0.58575-0.57573 0.72148
   5   9   3  316.76    3.29   0-0.13899 0.46719 0.81679-0.52272-0.57281 0.77024
   5  15   5   50.11    2.10   0-0.13725 0.48006 0.81776-0.32699-0.57161 0.87226
   5  21   6   25.09    2.52   0-0.13623 0.48595 0.81832-0.13142-0.57089 0.92289
   5  22   6    2.71    2.49   0-0.13917 0.48958 0.81670-0.09544-0.57293 0.92608
   5  23   6   23.69    2.50   0-0.14191 0.49293 0.81517-0.06276-0.57483 0.92767
   5  24   6    3.13    2.94   0-0.14146 0.49306 0.81543-0.02728-0.57451 0.92948
   5  25   6   14.44    2.94   0-0.14392 0.49461 0.81405 0.00521-0.57621 0.92928
   5  26   6    1.94    3.06   0-0.14649 0.49526 0.81261 0.03753-0.57797 0.92825
   6   5   0  255.29    3.13   0-0.14114 0.50924 0.81560-0.65246-0.57429 0.62542
   6  11   3  208.97    2.72   0-0.14181 0.53138 0.81523-0.45531-0.57475 0.78049
   6  14   4   11.18    1.74   0-0.13899 0.53563 0.81680-0.35882-0.57281 0.83079
   6  18   5    9.76    2.13   0-0.13264 0.53583 0.82028-0.23177-0.56840 0.87801
   6  19   5   42.83    2.33   0-0.14020 0.54475 0.81613-0.19491-0.57364 0.88300
   7   5  -1  102.09    2.30   0-0.13757 0.55965 0.81758-0.65452-0.57182 0.57996
   7  13   3   19.24    1.90   0-0.13310 0.58352 0.82003-0.39497-0.56872 0.78303
   7  17   4   16.50    2.06   0-0.13460 0.59255 0.81921-0.26294-0.56977 0.83581
   7  18   4   -1.35    1.82   0-0.14003 0.59898 0.81622-0.22319-0.57353 0.84431
   8   1  -7    5.51    2.44   0-0.15244 0.59321 0.80923-0.77692-0.58204 0.28931
   8  13   2   34.51    1.81   0-0.13556 0.64075 0.81869-0.39276-0.57043 0.74153
   8  17   3    1.28    2.13   0-0.13747 0.65107 0.81764-0.25999-0.57175 0.79607
   9   2  -8   48.37    2.81   0-0.15422 0.64920 0.80821-0.74335-0.58325 0.24742
   9   4  -5   16.32    2.21   0-0.14672 0.66293 0.81248-0.68191-0.57813 0.39658
   9   5  -4   14.58    2.23   0-0.14591 0.67013 0.81294-0.64933-0.57758 0.44774
   9   6  -3   79.48    2.32   0-0.13874 0.66975 0.81694-0.62113-0.57263 0.49475
   9   9  -1  233.14    2.90   0-0.13820 0.68376 0.81723-0.52326-0.57226 0.59758
   9  11   0  393.27    3.55   0-0.13824 0.69089 0.81721-0.45777-0.57229 0.64918
   9  17   2   -0.65    2.15   0-0.13677 0.70190 0.81802-0.25881-0.57127 0.75407
  10   5  -6    0.57    2.05   0-0.14363 0.71476 0.81422-0.65051-0.57601 0.35188
  10   6  -5   33.84    2.37   0-0.14612 0.72429 0.81282-0.61660-0.57772 0.40465
  10   7  -4  303.81    3.58   0-0.14127 0.72650 0.81553-0.58700-0.57438 0.45333
  10  10  -2  149.56    2.75   0-0.14215 0.74180 0.81504-0.48832-0.57499 0.55715
  10  12  -1    3.78    2.07   0-0.14191 0.74915 0.81517-0.42223-0.57483 0.60857
  10  14   0    5.69    2.09   0-0.13402 0.74785 0.81953-0.36075-0.56936 0.65497
  10  18   1    0.25    2.28   0-0.13780 0.75886 0.81746-0.22756-0.57198 0.70912
  10  19   1    1.40    2.52   0-0.14729 0.76577 0.81216-0.19079-0.57852 0.71407
  11  11  -3   25.96    2.04   0-0.13719 0.79096 0.81779-0.45802-0.57156 0.51054
  11  13  -2    9.05    2.08   0-0.13720 0.79831 0.81779-0.39212-0.57157 0.56261
  11  16  -1    2.86    2.37   0-0.13974 0.80922 0.81638-0.29189-0.57333 0.61658
  11  19   0    5.89    2.33   0-0.13161 0.80721 0.82084-0.19776-0.56769 0.66233
  11  20   0   28.56    2.86   0-0.13750 0.81352 0.81762-0.16333-0.57178 0.66522
  11  21   0    4.82    2.91   0-0.14153 0.81762 0.81539-0.12707-0.57457 0.66925
  12   7 -10   14.49    3.00   0-0.14549 0.80994 0.81317-0.58375-0.57729 0.16404
  12   8  -8   20.01    2.27   0-0.13774 0.81709 0.81749-0.55608-0.57194 0.26198
  12   9  -7    0.61    2.32   0-0.14191 0.82892 0.81517-0.52049-0.57483 0.31632
  12  10  -6    0.54    2.10   0-0.13883 0.83454 0.81689-0.48704-0.57270 0.36953
  12  11  -5    0.44    2.23   0-0.13368 0.83528 0.81971-0.45908-0.56912 0.41436
  12  13  -4    5.75    2.43   0-0.13941 0.84873 0.81657-0.39065-0.57310 0.46979
  12  15  -3   21.47    2.52   0-0.13788 0.85333 0.81741-0.32683-0.57204 0.51991
  12  18  -2    9.75    2.66   0-0.13707 0.85980 0.81786-0.22788-0.57148 0.57129
  12  19  -2    2.77    2.81   0-0.14397 0.86671 0.81402-0.19144-0.57624 0.57594
  13  10 -10   11.62    3.37   0-0.14664 0.87242 0.81252-0.48550-0.57808 0.17270
  13  14  -6   55.28    3.53   0-0.14368 0.89849 0.81419-0.35693-0.57604 0.37668
  13  16  -5    2.38    2.76   0-0.14363 0.90629 0.81422-0.29005-0.57601 0.42939
 -14   6  -6    3.54    2.77   0-0.15511-0.74649 0.80766-0.61239-0.58357 0.15564
 -14   7  -4    2.52    2.76   0-0.15987-0.73013 0.80489-0.57711-0.58680 0.26190
 -14   8  -3    2.56    2.71   0-0.15300-0.72733 0.80887-0.54794-0.58214 0.30905
 -14   9  -2   57.08    3.03   0-0.15196-0.71990 0.80947-0.51545-0.58143 0.36104
 -14  10  -1    1.71    2.92   0-0.15752-0.70812 0.80626-0.47972-0.58521 0.41534
 -13   4  -7    0.97    2.68   0-0.14890-0.69956 0.81122-0.68494-0.57933 0.10656
 -13   4  -6   82.98    2.95   0-0.15237-0.68637 0.80924-0.67927-0.58170 0.16344
 -13   5  -4   55.08    2.83   0-0.15261-0.67166 0.80910-0.64602-0.58187 0.26677
 -13   6  -3   10.15    2.38   0-0.14815-0.67130 0.81164-0.61709-0.57882 0.31410
 -13   9   0    4.95    2.60   0-0.15268-0.64387 0.80905-0.51492-0.58192 0.47147
 -13  15   3    1.10    3.50   0-0.16312-0.61280 0.80299-0.31220-0.58899 0.63417
 -12   2 -10    2.04    2.84   0-0.14864-0.66136 0.81136-0.74885-0.57916-0.03916
 -12   2  -9   -1.19    2.35   0-0.14838-0.65344 0.81151-0.75065-0.57898 0.01060
 -12   2  -8    4.16    2.46   0-0.14787-0.64602 0.81180-0.74794-0.57863 0.06404
 -12   2  -7   25.02    2.53   0-0.15171-0.63320 0.80961-0.74562-0.58125 0.11952
 -12   4  -3   43.81    2.24   0-0.15118-0.60579 0.80991-0.68021-0.58090 0.32519
 -12   7   0  114.75    2.89   0-0.15137-0.58411 0.80981-0.58162-0.58102 0.47988
 -12  10   2   90.51    3.52   0-0.15611-0.56508 0.80708-0.48025-0.58425 0.58613
 -12  12   3    0.79    2.95   0-0.16287-0.55188 0.80313-0.41057-0.58882 0.64241
 -12  19   5   -0.17    5.21   0-0.17303-0.52565 0.79707-0.17557-0.59563 0.75164
 -11   1  -6   22.23    2.20   0-0.14789-0.56937 0.81179-0.78090-0.57864 0.17657
 -11   2  -4  112.36    2.55   0-0.14605-0.55682 0.81283-0.74918-0.57738 0.27857
 -11   4  -1   -0.47    2.11   0-0.15847-0.52388 0.80571-0.67559-0.58585 0.44124
 -11   8   2    0.18    2.40   0-0.15876-0.50186 0.80554-0.54405-0.58605 0.59632
 -11  10   3   50.82    2.86   0-0.15364-0.49926 0.80850-0.48157-0.58257 0.64412
 -10  -1 -12   11.86    2.86   0-0.15791-0.54159 0.80604-0.84017-0.58547-0.11755
 -10  -1 -11   -0.13    2.56   0-0.15232-0.53637 0.80926-0.84454-0.58167-0.07074
 -10  -1 -10   12.32    2.43   0-0.15097-0.53368 0.81004-0.84439-0.58075-0.01920
 -10  -1  -9   51.54    2.61   0-0.15115-0.52569 0.80993-0.84434-0.58087 0.03333
 -10  -1  -8   24.98    2.21   0-0.15429-0.51576 0.80813-0.84216-0.58301 0.08636
 -10   0  -5    0.63    1.86   0-0.15222-0.49710 0.80932-0.81032-0.58160 0.23889
 -10   1  -3   76.71    2.49   0-0.15808-0.47611 0.80594-0.77455-0.58559 0.34653
 -10   2  -2    6.21    1.89   0-0.14972-0.47757 0.81075-0.74691-0.57990 0.39205
 -10   4   0   32.26    2.06   0-0.14843-0.46474 0.81148-0.68220-0.57901 0.49452
 -10   5   1  415.23    4.54   0-0.15702-0.44865 0.80655-0.64363-0.58487 0.55175
  -9  -2 -12   64.31    2.84   0-0.15450-0.48351 0.80801-0.87476-0.58316-0.11119
  -9  -2 -11  109.26    2.87   0-0.15039-0.48016 0.81037-0.87767-0.58035-0.06219
  -9  -2 -10    2.88    2.23   0-0.14831-0.47557 0.81155-0.87853-0.57893-0.01344
  -9  -2  -9    0.07    2.01   0-0.14890-0.46776 0.81122-0.87805-0.57933 0.03857
  -9  -2  -8    1.49    2.05   0-0.15300-0.45670 0.80887-0.87582-0.58214 0.09300
  -9  -1  -5   75.58    2.12   0-0.15041-0.43653 0.81035-0.84464-0.58037 0.24673
  -9   0  -3  595.71    4.18   0-0.15545-0.41743 0.80746-0.80848-0.58380 0.35299
  -9   4   1    2.10    1.83   0-0.14938-0.39558 0.81094-0.68105-0.57966 0.55518
  -9  11   5   38.04    4.26   0-0.18007-0.33611 0.79278-0.43249-0.60029 0.78179
  -9  22   7    6.55    5.81   0-0.21464-0.28739 0.77065-0.05048-0.62263 0.90754
  -8  -3 -12   10.78    2.23   0-0.15599-0.42099 0.80715-0.90649-0.58417-0.10201
  -8  -3 -11   -3.00    2.35   0-0.15146-0.41453 0.80975-0.91046-0.58109-0.05411
  -8  -3 -10    3.51    2.03   0-0.15027-0.41207 0.81044-0.90992-0.58027-0.00356
  -8  -3  -9  102.88    2.50   0-0.15121-0.40315 0.80990-0.90924-0.58091 0.04944
  -8  -3  -8   14.02    1.66   0-0.15628-0.39149 0.80698-0.90639-0.58436 0.10427
  -8  -2 -15   -0.19    2.90   0-0.15300-0.44031 0.80887-0.87603-0.58214-0.25888
  -8  -2  -5  123.85    2.48   0-0.15451-0.37155 0.80800-0.87443-0.58316 0.25756
  -8   0  -2  469.58    4.11   0-0.14981-0.35479 0.81070-0.81220-0.57996 0.40922
  -8   3   1   29.39    1.98   0-0.15017-0.33290 0.81049-0.71330-0.58020 0.56429
  -8  18   7    3.70    4.96   0-0.21802-0.22244 0.76838-0.17916-0.62477 0.91822
  -7  -3 -14    7.86    2.63   0-0.14739-0.38290 0.81207-0.91188-0.57830-0.20301
  -7  -3  -6   35.05    1.97   0-0.14899-0.32275 0.81116-0.91066-0.57940 0.21087
  -7  -2  -4  287.07    3.21   0-0.14556-0.31184 0.81310-0.87991-0.57705 0.31161
  -7   0  -1 1081.76    5.98   0-0.15474-0.28108 0.80787-0.80865-0.58332 0.47239
  -7   1   0   33.73    1.90   0-0.15394-0.27507 0.80833-0.77625-0.58278 0.52317
  -7   5   3   99.17    3.33   0-0.15339-0.25424 0.80865-0.64543-0.58240 0.67761
  -7  16   7   36.05    4.62   0-0.20420-0.17519 0.77753-0.25338-0.61599 0.91775
  -6  -4 -14   -0.77    2.24   0-0.15386-0.30884 0.80838-0.94023-0.58272-0.18813
  -6  -4 -13   14.32    2.48   0-0.14800-0.31354 0.81173-0.94481-0.57871-0.14190
  -6  -4  -7   10.33    1.83   0-0.15206-0.26571 0.80941-0.94134-0.58149 0.16936
  -6  -3 -16   -1.68    2.98   0-0.15129-0.32730 0.80985-0.91112-0.58097-0.29574
  -6  -2  -3   74.57    2.22   0-0.14651-0.24242 0.81257-0.87912-0.57770 0.37230
  -6   6   4    0.20    2.99   0-0.19707-0.14513 0.78212-0.58555-0.61140 0.76918
  -6  21   8    0.88    3.68   0-0.16589-0.14444 0.80135-0.11326-0.59085 0.95349
  -5  -5 -12  147.33    3.10   0-0.15772-0.23481 0.80614-0.97139-0.58534-0.07521
  -5  -5 -11    0.90    2.05   0-0.15437-0.23113 0.80809-0.97315-0.58307-0.02699
  -5  -5 -10  151.43    2.70   0-0.15351-0.22427 0.80858-0.97306-0.58248 0.02483
  -5  -5  -9   12.55    2.05   0-0.15830-0.21268 0.80581-0.97104-0.58573 0.07912
  -5  -4 -15   15.43    2.66   0-0.14928-0.26555 0.81100-0.94314-0.57959-0.23726
  -5  -4  -6   16.31    1.81   0-0.14616-0.20321 0.81277-0.94502-0.57745 0.22521
  -5  -1  -1  129.49    2.72   0-0.15454-0.15871 0.80798-0.84127-0.58319 0.48908
  -5   0   0    1.68    1.49   0-0.15286-0.15340 0.80895-0.80939-0.58204 0.53941
  -5  19   8    0.09    2.73   0-0.15509-0.09460 0.80767-0.18485-0.58355 0.95552
  -4  -5 -14    8.08    2.44   0-0.15737-0.18848 0.80635-0.97155-0.58511-0.17070
  -4  -5 -13    1.55    2.22   0-0.14832-0.19012 0.81155-0.97692-0.57893-0.12600
  -4  -5  -8    0.71    1.74   0-0.15050-0.15266 0.81030-0.97588-0.58043 0.13316
  -4  -4 -16    0.52    2.82   0-0.14821-0.21158 0.81161-0.94435-0.57886-0.28076
  -4  -4  -5 1003.27    5.69   0-0.15123-0.12951 0.80989-0.94160-0.58093 0.28911
  -4  19   8   18.74    3.08   0-0.16765-0.01953 0.80030-0.17759-0.59203 0.97154
  -3  -5 -15    5.29    2.65   0-0.15994-0.13213 0.80485-0.97166-0.58685-0.21434
  -3  -5  -7  212.50    2.99   0-0.15086-0.08300 0.81010-0.97451-0.58067 0.19406
  -3  -4 -17   -2.56    2.97   0-0.15180-0.14885 0.80956-0.94196-0.58132-0.32033
  -3  -3  -3  226.72    3.30   0-0.15043-0.05472 0.81034-0.90920-0.58038 0.40015
  -3   2   2  359.65    8.28   0-0.16142-0.00787 0.80399-0.73874-0.58784 0.66543
  -3  10   6   14.52    2.74   0-0.16410 0.02363 0.80241-0.47501-0.58965 0.87385
  -3  18   8   52.10    2.95   0-0.15170 0.02539 0.80962-0.22037-0.58125 0.96894
  -2  -5 -15   32.64    2.71   0-0.14891-0.08206 0.81121-0.97643-0.57934-0.21074
  -2  -3  -3  126.27    2.90   0-0.14517 0.00113 0.81332-0.91212-0.57678 0.40495
  -2  10   6    4.98    2.07   0-0.15233 0.07263 0.80926-0.48196-0.58168 0.87416
  -2  19   8   92.90    3.53   0-0.15769 0.09287 0.80616-0.18408-0.58532 0.98170
  -1  -5 -16   -0.17    2.72   0-0.15892-0.01182 0.80544-0.96951-0.58616-0.24538
  -1  -4 -18    1.05    3.39   0-0.15253-0.03618 0.80914-0.93733-0.58181-0.34956
  -1  -3  -3  930.27    7.77   0-0.15333 0.07052 0.80868-0.90718-0.58236 0.41919
  -1  14   7    1.81    2.27   0-0.15593 0.14483 0.80718-0.34855-0.58413 0.93665
  -1  20   8  131.81    3.60   0-0.15412 0.15040 0.80823-0.15341-0.58290 0.98784
  -1  21   8   41.72    2.97   0-0.16225 0.15875 0.80350-0.11532-0.58840 0.99292
   0  -5  -7  485.80    4.97   0-0.15620 0.10625 0.80703-0.97132-0.58431 0.22357
   0  -4 -18    4.10    3.49   0-0.16139 0.03286 0.80400-0.93694-0.58782-0.34120
   0  -2  -2  148.48    5.01   0-0.15826 0.14368 0.80583-0.87179-0.58570 0.48226
   0  11   6   64.67    2.22   0-0.14968 0.19243 0.81077-0.45045-0.57987 0.88935
   0  15   7   16.89    2.35   0-0.15454 0.20508 0.80798-0.31674-0.58319 0.94504
   0  22   8   -0.23    2.48   0-0.15095 0.20852 0.81005-0.08912-0.58074 0.99328
   0  23   8   10.52    2.56   0-0.15217 0.20934 0.80935-0.05406-0.58157 0.99582
   0  24   8   11.82    3.31   0-0.15339 0.21072 0.80865-0.02126-0.58240 0.99702
   0  25   8   46.44    3.68   0-0.15476 0.21326 0.80786 0.01137-0.58333 0.99704
   0  26   8   -1.71    3.11   0-0.15215 0.20783 0.80936 0.04308-0.58155 0.99662
   1  -5 -15   13.80    2.33   0-0.15169 0.10502 0.80963-0.97438-0.58124-0.18319
   1  -5  -8   64.84    2.38   0-0.14932 0.15347 0.81098-0.97539-0.57962 0.17571
   1   9   5  415.40    4.20   0-0.14856 0.24535 0.81141-0.51702-0.57910 0.84526
   1  12   6   87.54    2.42   0-0.15047 0.25466 0.81032-0.41754-0.58041 0.89839
   1  16   7  182.29    3.17   0-0.14820 0.25943 0.81161-0.28776-0.57886 0.94844
   2  -5 -14   10.10    2.61   0-0.15348 0.17587 0.80860-0.97320-0.58246-0.12248
   2  -5  -9  563.09    5.95   0-0.16023 0.21819 0.80468-0.96924-0.58704 0.13969
   2  -4 -17   41.02    3.18   0-0.15220 0.15241 0.80933-0.94124-0.58159-0.27817
   2   1   0 6024.69   24.15   0-0.15018 0.27303 0.81048-0.77796-0.58021 0.59678
   2  10   5  127.35    2.57   0-0.14707 0.30528 0.81225-0.48512-0.57808 0.85292
   2  18   7    7.19    2.14   0-0.14567 0.31895 0.81305-0.22310-0.57712 0.95600
   2  19   7    8.65    2.12   0-0.15488 0.32775 0.80779-0.18535-0.58341 0.96250
   3  15   6    5.55    1.84   0-0.14581 0.37306 0.81296-0.32139-0.57722 0.91300
   3  23   7   36.52    3.09   0-0.14876 0.38323 0.81129-0.05847-0.57924 0.96581
   3  24   7    5.22    2.81   0-0.15018 0.38429 0.81049-0.02387-0.58021 0.96711
   3  25   7   69.40    3.17   0-0.15042 0.38541 0.81035 0.00759-0.58037 0.96713
   3  26   7    4.17    2.87   0-0.14986 0.38397 0.81067 0.04132-0.57999 0.96670
   4  -4 -15  110.89    3.89   0-0.16597 0.30306 0.80130-0.93323-0.59091-0.14889
   4  -2  -5   72.60    5.89   0-0.22963 0.43893 0.76048-0.82641-0.63201 0.40778
   4  10   4  736.08    4.63   0-0.14446 0.41828 0.81373-0.48633-0.57629 0.81668
   4  18   6   33.00    2.22   0-0.14882 0.43725 0.81126-0.22181-0.57928 0.92321
   4  19   6   73.33    2.63   0-0.15638 0.44518 0.80692-0.18503-0.58443 0.92889
   5  -3 -16   53.65    3.77   0-0.16358 0.35459 0.80271-0.90229-0.58930-0.19370
   5  12   4   78.06    2.12   0-0.14784 0.48290 0.81182-0.41892-0.57861 0.82750
   5  16   5   61.71    2.22   0-0.15066 0.49321 0.81021-0.28642-0.58054 0.88112
   6   7   1  800.38    4.82   0-0.15422 0.52934 0.80817-0.57924-0.58297 0.68582
   6   9   2   64.34    2.00   0-0.15276 0.53562 0.80901-0.51416-0.58197 0.73637
   6  15   4   28.73    1.77   0-0.15295 0.54976 0.80890-0.31841-0.58210 0.84016
   6  20   5   36.67    2.42   0-0.14660 0.55106 0.81252-0.15809-0.57775 0.88732
   6  21   5   35.95    2.58   0-0.15145 0.55594 0.80976-0.12301-0.58107 0.89076
   6  22   5   77.73    2.89   0-0.15504 0.55973 0.80770-0.08753-0.58352 0.89330
   6  23   5   20.10    2.78   0-0.15814 0.56267 0.80590-0.05168-0.58562 0.89480
   6  24   5   10.31    2.70   0-0.15847 0.56363 0.80571-0.01939-0.58585 0.89573
   7  -1 -17    4.95    4.95   0-0.18299 0.48992 0.79098-0.82389-0.60222-0.21406
   7   1  -5   38.46    2.47   0-0.15278 0.54650 0.80900-0.77643-0.58198 0.38390
   7   4  -2  335.34    3.63   0-0.15307 0.56830 0.80883-0.67795-0.58218 0.53858
   7   7   0  186.63    2.70   0-0.15488 0.58448 0.80779-0.57839-0.58342 0.64299
   7   9   1  254.51    2.89   0-0.15633 0.59302 0.80695-0.51244-0.58440 0.69587
   7  11   2 1457.00    5.99   0-0.14924 0.59283 0.81102-0.45057-0.57957 0.74199
   7  14   3    2.89    1.67   0-0.14960 0.60002 0.81082-0.35159-0.57981 0.79384
   7  19   4    3.80    2.20   0-0.15070 0.60918 0.81019-0.18702-0.58057 0.84705
   7  20   4   25.35    2.22   0-0.15583 0.61476 0.80724-0.15146-0.58406 0.85123
   8   7  -1   68.85    2.15   0-0.14582 0.62936 0.81296-0.58363-0.57722 0.59364
   8   9   0   65.30    1.98   0-0.15143 0.64248 0.80977-0.51495-0.58106 0.64954
   8  11   1  165.45    2.59   0-0.14773 0.64566 0.81188-0.45159-0.57853 0.69801
   8  14   2  111.48    2.38   0-0.15045 0.65548 0.81033-0.35187-0.58040 0.75158
   8  18   3   23.03    2.21   0-0.14775 0.66005 0.81186-0.22243-0.57855 0.80136
   8  19   3    2.48    2.33   0-0.15403 0.66715 0.80828-0.18508-0.58283 0.80641
   9   1 -13   25.11    4.70   0-0.20031 0.65982 0.78004-0.74739-0.61349 0.02017
   9   1 -12    0.01    3.57   0-0.17845 0.64595 0.79378-0.76202-0.59922 0.05650
   9   8  -2   25.50    2.02   0-0.15755 0.69566 0.80624-0.54435-0.58523 0.55883
   9  12   0  116.06    2.42   0-0.15744 0.70986 0.80631-0.41348-0.58515 0.66174
   9  14   1   38.46    2.09   0-0.14495 0.70431 0.81345-0.35527-0.57662 0.70513
   9  15   1  274.96    3.37   0-0.15747 0.71716 0.80629-0.31556-0.58517 0.71372
   9  18   2   39.53    2.26   0-0.14531 0.71193 0.81325-0.22459-0.57687 0.75682
   9  19   2    3.78    2.25   0-0.15137 0.71900 0.80981-0.18642-0.58102 0.76202
   9  20   2   87.08    2.96   0-0.15736 0.72497 0.80635-0.15176-0.58510 0.76522
  10   3 -10    0.43    2.62   0-0.16276 0.70556 0.80320-0.70519-0.58875 0.15789
  10   9  -3    4.33    2.14   0-0.15847 0.75143 0.80571-0.51013-0.58585 0.51667
  10  13  -1  277.18    3.41   0-0.15832 0.76492 0.80580-0.38041-0.58575 0.61943
  10  15   0    3.31    1.99   0-0.14795 0.76079 0.81175-0.31964-0.57869 0.66366
  10  16   0   56.76    2.50   0-0.15712 0.77143 0.80649-0.28293-0.58493 0.67032
  10  20   1    6.28    2.58   0-0.15042 0.77140 0.81035-0.15441-0.58037 0.71760
  10  21   1   12.76    2.71   0-0.15403 0.77621 0.80828-0.12032-0.58283 0.71989
  10  22   1   14.56    2.88   0-0.15803 0.77944 0.80596-0.08546-0.58555 0.72216
  11   5 -10   38.20    3.16   0-0.16154 0.76512 0.80392-0.64016-0.58792 0.16551
  11   6  -8   81.37    3.25   0-0.15729 0.77519 0.80640-0.60992-0.58505 0.26624
  11   9  -5    7.76    2.13   0-0.15923 0.79932 0.80527-0.51061-0.58637 0.42218
  11  10  -4    0.93    1.82   0-0.15095 0.79740 0.81005-0.48198-0.58074 0.46807
  11  12  -3    1.39    1.98   0-0.15240 0.80906 0.80922-0.41560-0.58172 0.52198
  11  14  -2   59.84    2.48   0-0.15158 0.81272 0.80968-0.35120-0.58117 0.57166
  11  17  -1   47.04    2.72   0-0.15065 0.81869 0.81022-0.25372-0.58053 0.62257
  11  18  -1    2.72    2.51   0-0.15895 0.82668 0.80543-0.21549-0.58617 0.62838
  12   7 -11    3.07    2.97   0-0.15750 0.81605 0.80627-0.57705-0.58520 0.11998
  12   8  -9    2.00    2.89   0-0.16081 0.83232 0.80434-0.54194-0.58743 0.22539
  12  12  -5   31.67    2.43   0-0.15215 0.85350 0.80936-0.41629-0.58156 0.42663
  12  14  -4   14.52    2.64   0-0.15448 0.86301 0.80802-0.34950-0.58314 0.47920
  12  16  -3    1.35    2.42   0-0.15005 0.86465 0.81056-0.28575-0.58012 0.52771
  12  17  -3    4.88    2.75   0-0.15925 0.87390 0.80525-0.24809-0.58638 0.53392
  13  10 -11   -0.49    3.40   0-0.15767 0.87884 0.80617-0.47605-0.58531 0.13160
  13  11  -9    2.20    2.81   0-0.15264 0.88678 0.80908-0.44857-0.58189 0.22847
  13  12  -8    4.81    2.75   0-0.15368 0.89527 0.80848-0.41517-0.58260 0.28083
  13  13  -7    1.27    2.68   0-0.15038 0.89904 0.81037-0.38395-0.58035 0.33048
  13  15  -6    2.45    3.13   0-0.15821 0.91144 0.80586-0.31458-0.58567 0.38704
 -14   6  -5    5.67    2.64   0-0.16515-0.72907 0.80213-0.60673-0.59039 0.21370
 -14  11   0   23.55    3.25   0-0.16808-0.68965 0.80039-0.43993-0.59236 0.47433
 -14  13   1   35.75    3.51   0-0.16658-0.68344 0.80128-0.37638-0.59135 0.52494
 -13   3  -8   27.99    2.92   0-0.16447-0.69001 0.80253-0.70529-0.58993 0.06804
 -13   3  -7   15.07    2.66   0-0.16938-0.67739 0.79961-0.70302-0.59323 0.12241
 -13   4  -5   -1.45    2.44   0-0.16464-0.66735 0.80243-0.67477-0.59005 0.22065
 -13   5  -3    9.23    2.59   0-0.17371-0.64619 0.79701-0.63403-0.59612 0.33171
 -13   6  -2   37.56    2.66   0-0.17018-0.64066 0.79914-0.60391-0.59376 0.38127
 -13   7  -1   42.92    2.66   0-0.17305-0.63145 0.79740-0.56894-0.59568 0.43460
 -13  10   1    4.21    2.89   0-0.17019-0.61961 0.79913-0.47288-0.59377 0.53474
 -13  12   2    5.98    2.99   0-0.16889-0.61326 0.79990-0.40716-0.59290 0.58547
 -12   1 -10   28.00    2.64   0-0.16947-0.63760 0.79956-0.76819-0.59329-0.02339
 -12   1  -9   17.39    2.46   0-0.16960-0.63034 0.79948-0.76806-0.59337 0.02833
 -12   2  -6   17.18    2.48   0-0.16106-0.61742 0.80454-0.74106-0.58763 0.17703
 -12   2  -5   49.99    2.67   0-0.17246-0.59924 0.79776-0.73321-0.59529 0.23617
 -12   3  -4   29.58    2.25   0-0.16076-0.60361 0.80472-0.70815-0.58743 0.27985
 -12   8   1    3.60    2.19   0-0.16457-0.56377 0.80247-0.54184-0.59000 0.53936
 -11   0 -11    4.81    2.80   0-0.16154-0.59252 0.80426-0.80611-0.58796-0.07315
 -11   0 -10   -0.74    2.28   0-0.16157-0.58571 0.80424-0.80901-0.58798-0.02372
 -11   0  -9    2.22    2.20   0-0.15959-0.58057 0.80540-0.80727-0.58664 0.02852
 -11   0  -8   -0.84    2.26   0-0.16328-0.56803 0.80324-0.80732-0.58913 0.08206
 -11   0  -7   43.13    2.40   0-0.16690-0.55676 0.80109-0.80218-0.59156 0.13802
 -11   1  -5   91.87    2.61   0-0.16016-0.54955 0.80506-0.77391-0.58703 0.23640
 -11   2  -3   30.99    2.03   0-0.16576-0.52942 0.80177-0.73700-0.59080 0.34320
 -11   3  -2  117.61    2.67   0-0.16050-0.52793 0.80487-0.70846-0.58725 0.39104
 -11   5   0    2.26    1.86   0-0.16242-0.51250 0.80374-0.64082-0.58855 0.49520
 -11   6   1    2.24    2.05   0-0.17343-0.49349 0.79718-0.60123-0.59593 0.55411
 -11  12   4    1.40    2.76   0-0.16707-0.47790 0.80099-0.40842-0.59168 0.70395
 -11  15   5    2.29    3.99   0-0.18580-0.45299 0.78959-0.29849-0.60410 0.76916
 -10  -1 -13   -1.19    2.91   0-0.16413-0.54153 0.80273-0.83633-0.58970-0.16545
 -10  -1  -7   10.81    2.10   0-0.16140-0.50130 0.80434-0.83873-0.58786 0.14262
 -10  -1  -6   59.23    2.50   0-0.17188-0.48431 0.79811-0.83212-0.59490 0.20146
 -10   0  -4   44.33    2.04   0-0.16987-0.47121 0.79932-0.79991-0.59355 0.30322
 -10   8   3   52.08    2.87   0-0.16714-0.42419 0.80095-0.53920-0.59173 0.66171
 -10  10   4  229.36    5.11   0-0.17648-0.40796 0.79533-0.46836-0.59795 0.71956
  -9  -2 -14   18.85    2.82   0-0.16985-0.48224 0.79933-0.86565-0.59354-0.20380
  -9  -2 -13    3.19    2.81   0-0.16357-0.48295 0.80306-0.87130-0.58933-0.15862
  -9  -2  -7    2.53    1.78   0-0.16255-0.44152 0.80366-0.87171-0.58864 0.15058
  -9  -2  -6   41.83    2.15   0-0.17128-0.42316 0.79847-0.86488-0.59450 0.20956
  -9  -1  -4   23.14    1.81   0-0.17026-0.41042 0.79909-0.83263-0.59381 0.31176
  -9   5   2  156.07    3.43   0-0.16828-0.36895 0.80027-0.63677-0.59249 0.61932
  -9  23   7    2.19    5.83   0-0.22197-0.27965 0.76607-0.01372-0.62731 0.91200
  -8  -3 -14   27.31    3.04   0-0.17160-0.41965 0.79828-0.89771-0.59471-0.19451
  -8  -3 -13    3.10    2.63   0-0.16360-0.42055 0.80305-0.90307-0.58934-0.14956
  -8  -3  -7   17.26    1.83   0-0.16504-0.37535 0.80219-0.90164-0.59032 0.16174
  -8  -1  -3   54.21    2.12   0-0.16115-0.35070 0.80449-0.83822-0.58769 0.36511
  -8   4   2   66.04    2.84   0-0.17088-0.30495 0.79871-0.66817-0.59423 0.62968
  -7  -4 -13    3.63    2.50   0-0.16924-0.35333 0.79970-0.93171-0.59313-0.13680
  -7  -4 -12   63.23    2.65   0-0.16351-0.35300 0.80310-0.93513-0.58928-0.08932
  -7  -4 -11    0.50    2.07   0-0.16225-0.34407 0.80384-0.93926-0.58844-0.03940
  -7  -4 -10   97.35    2.48   0-0.15867-0.34166 0.80594-0.93825-0.58602 0.01159
  -7  -4  -9   -0.43    1.77   0-0.16311-0.32879 0.80334-0.93805-0.58901 0.06492
  -7  -4  -8    0.25    1.76   0-0.16685-0.32012 0.80112-0.93306-0.59153 0.11936
  -7  -3 -15    1.99    2.36   0-0.16047-0.37723 0.80488-0.90546-0.58724-0.24736
  -7  -3  -5  118.50    2.33   0-0.16674-0.29800 0.80119-0.89979-0.59146 0.27457
  -7  -1  -2   64.87    2.13   0-0.16364-0.27972 0.80302-0.83701-0.58937 0.42691
  -7   2   1  278.96    3.67   0-0.16472-0.25699 0.80238-0.73779-0.59010 0.58236
  -6  -4 -15  116.31    3.33   0-0.16741-0.30829 0.80079-0.93244-0.59191-0.23158
  -6  -4  -6   24.44    1.86   0-0.16764-0.24325 0.80065-0.93212-0.59206 0.23222
  -6  -3  -4    6.95    1.76   0-0.16595-0.23090 0.80165-0.90039-0.59093 0.33314
  -6  22   8   14.65    4.09   0-0.17647-0.13355 0.79533-0.07444-0.59795 0.96017
  -6  23   8   14.11    4.08   0-0.18057-0.12935 0.79283-0.03826-0.60066 0.96337
  -6  24   8   35.34    4.56   0-0.18374-0.12635 0.79087-0.00414-0.60275 0.96491
  -6  25   8   51.93    4.79   0-0.18243-0.12774 0.79168 0.02750-0.60189 0.96419
  -5  -5 -14    1.00    2.58   0-0.16719-0.23713 0.80092-0.96203-0.59176-0.16914
  -5  -5 -13   13.62    2.32   0-0.16399-0.23562 0.80281-0.96793-0.58961-0.12233
  -5  -5  -8    3.38    1.76   0-0.16524-0.19860 0.80208-0.96627-0.59045 0.13535
  -5  -4 -16    1.49    2.82   0-0.16489-0.25680 0.80229-0.93534-0.59021-0.27822
  -5  -4  -5   53.84    2.20   0-0.16899-0.17319 0.79985-0.93130-0.59296 0.29320
  -5  -2  -2  473.85    4.37   0-0.16496-0.15563 0.80224-0.86819-0.59026 0.44476
  -5   1   1  538.95    5.66   0-0.16552-0.13354 0.80191-0.76949-0.59064 0.59964
  -5  14   7    0.64    2.82   0-0.18081-0.07534 0.79268-0.33406-0.60082 0.91983
  -5  20   8   33.21    3.42   0-0.17518-0.07412 0.79612-0.14082-0.59709 0.96738
  -4  -5 -15  187.50    3.84   0-0.16845-0.18480 0.80017-0.96433-0.59260-0.21494
  -4  -5  -7   98.09    2.41   0-0.16355-0.13168 0.80308-0.96775-0.58931 0.19437
  -4  -4 -17   13.19    3.03   0-0.16455-0.20247 0.80249-0.93421-0.58998-0.32026
  -4  -3  -3  349.44    3.85   0-0.16367-0.10275 0.80300-0.90190-0.58939 0.40084
  -4   2   2  622.29    8.04   0-0.17914-0.05147 0.79371-0.72842-0.59972 0.66902
  -4  20   8   20.08    3.03   0-0.17928-0.00789 0.79362-0.13869-0.59981 0.97957
  -3  -6 -11    3.24    2.21   0-0.17444-0.08956 0.79657-0.99596-0.59660 0.00188
  -3  -5 -16   24.90    3.10   0-0.17196-0.12659 0.79806-0.96267-0.59495-0.25568
  -3  19   8   36.31    2.84   0-0.16630 0.04048 0.80145-0.17966-0.59116 0.97889
  -3  20   8   20.80    2.75   0-0.17787 0.05149 0.79448-0.13953-0.59888 0.98637
  -2  -6 -13   66.91    2.81   0-0.17196-0.04442 0.79806-0.99537-0.59495-0.09180
  -2  -6 -12   -0.04    1.99   0-0.16651-0.04212 0.80132-0.99842-0.59131-0.04458
  -2  -6 -11  237.18    3.33   0-0.16507-0.03666 0.80218-0.99929-0.59034 0.00618
  -2  -6 -10    0.94    1.79   0-0.16822-0.02620 0.80031-0.99760-0.59245 0.05953
  -2  -5 -16   -0.34    2.50   0-0.16515-0.07214 0.80213-0.96721-0.59039-0.25213
  -2  -5  -6  153.82    2.95   0-0.17163 0.00582 0.79826-0.96250-0.59473 0.26870
  -2  -4 -18    4.85    3.29   0-0.16471-0.08641 0.80239-0.93435-0.59009-0.35528
  -2  14   7  105.02    3.19   0-0.17377 0.10166 0.79697-0.33841-0.59615 0.94027
  -2  20   8   25.64    2.93   0-0.16795 0.10275 0.80046-0.14520-0.59227 0.98868
  -2  21   8    0.82    2.69   0-0.17705 0.11230 0.79498-0.10719-0.59833 0.99382
  -1  -6 -13   36.58    2.57   0-0.17092 0.01595 0.79869-0.99610-0.59426-0.08430
  -1  -6 -12   74.75    2.57   0-0.16526 0.01787 0.80207-0.99907-0.59046-0.03652
  -1  -6 -11   54.20    2.32   0-0.16469 0.02427 0.80240-0.99961-0.59008 0.01432
  -1  -6 -10  281.70    3.61   0-0.16832 0.03491 0.80025-0.99723-0.59252 0.06866
  -1   8   5 1938.12   10.15   0-0.16757 0.14249 0.80069-0.53882-0.59201 0.84153
  -1  22   8  117.62    3.20   0-0.16651 0.16320 0.80132-0.08085-0.59130 0.99633
  -1  23   8   13.02    3.06   0-0.17055 0.16649 0.79891-0.04442-0.59401 0.99857
  -1  24   8   14.73    3.49   0-0.17161 0.16756 0.79828-0.01160-0.59472 0.99949
  -1  25   8    3.43    3.24   0-0.17203 0.16865 0.79802 0.02055-0.59500 0.99934
  -1  26   8   -0.79    3.70   0-0.16958 0.16625 0.79949 0.05238-0.59336 0.99827
   0  -6 -12    4.46    2.47   0-0.17163 0.08522 0.79826-0.99562-0.59473-0.02450
   0  -6 -11   64.82    2.86   0-0.17120 0.09169 0.79852-0.99557-0.59444 0.02728
   0  -5 -16   -1.28    2.36   0-0.16379 0.05412 0.80294-0.96808-0.58947-0.23535
   0  16   7    4.86    2.49   0-0.17332 0.22395 0.79724-0.27257-0.59586 0.95745
   1  -5 -16  172.63    3.91   0-0.17005 0.11565 0.79921-0.96367-0.59367-0.22264
   1  -4 -18   53.41    3.85   0-0.16568 0.09696 0.80182-0.93376-0.59074-0.32816
   1   5   3  434.05    4.85   0-0.16944 0.25277 0.79957-0.63612-0.59327 0.75631
   1   7   4   40.93    2.05   0-0.16673 0.25723 0.80119-0.57226-0.59145 0.80620
   1  17   7   -0.37    2.12   0-0.16311 0.27274 0.80334-0.24618-0.58901 0.95862
   1  18   7  228.51    3.51   0-0.17407 0.28595 0.79679-0.20750-0.59636 0.96589
   2  -5 -15   67.87    3.15   0-0.16884 0.18329 0.79994-0.96429-0.59286-0.16366
   2  -4  -6   84.48    3.39   0-0.17494 0.25410 0.79627-0.92774-0.59693 0.30438
   2   4   2   20.90    1.81   0-0.16710 0.30445 0.80097-0.67049-0.59170 0.71144
   2   8   4 1281.74    6.70   0-0.16804 0.31990 0.80042-0.53869-0.59233 0.81559
   2  14   6  112.47    2.51   0-0.16356 0.32935 0.80307-0.34460-0.58932 0.91584
   2  20   7   22.63    2.27   0-0.16344 0.33711 0.80314-0.14810-0.58924 0.96732
   2  21   7  130.56    2.98   0-0.16884 0.34218 0.79993-0.11257-0.59287 0.97115
   2  22   7    8.81    2.74   0-0.17285 0.34638 0.79753-0.07687-0.59554 0.97382
   2  26   7   -2.53    3.27   0-0.17253 0.34439 0.79772 0.05578-0.59533 0.97590
   2  27   7   -0.49    3.24   0-0.17162 0.34298 0.79827 0.08667-0.59472 0.97392
   3  -5 -13   11.50    2.96   0-0.17691 0.26690 0.79506-0.95977-0.59824-0.04696
   3  -5 -12    0.68    2.18   0-0.16953 0.26752 0.79952-0.96259-0.59333 0.00050
   3  -5 -11    5.79    2.50   0-0.17840 0.28297 0.79416-0.95865-0.59923 0.05711
   3  -4 -17    9.46    3.35   0-0.17691 0.23756 0.79507-0.92741-0.59824-0.25310
   3   5   2  401.02    4.06   0-0.16949 0.36796 0.79955-0.63635-0.59330 0.72161
   3   9   4   17.65    1.78   0-0.15935 0.37176 0.80554-0.51124-0.58648 0.81828
   3  12   5    0.05    1.77   0-0.16345 0.38144 0.80314-0.40901-0.58924 0.87334
   3  16   6   88.34    2.49   0-0.16113 0.38797 0.80450-0.28059-0.58768 0.92287
   3  17   6   50.33    2.70   0-0.17258 0.40018 0.79769-0.24144-0.59536 0.93069
   4  -4  -9  552.32    8.08   0-0.18112 0.36170 0.79248-0.92384-0.60103 0.17073
   4  -3 -18    2.68    3.51   0-0.17724 0.29386 0.79486-0.89347-0.59846-0.29549
   4   6   2   54.77    2.15   0-0.16013 0.41964 0.80508-0.60882-0.58700 0.72405
   4   8   3   87.28    1.89   0-0.15799 0.42464 0.80633-0.54462-0.58555 0.77437
   4  11   4    3.69    1.64   0-0.16918 0.44459 0.79973-0.43912-0.59309 0.83420
   4  14   5  129.37    2.40   0-0.16194 0.44305 0.80402-0.34570-0.58822 0.88012
   4  20   6   -0.36    2.17   0-0.16413 0.45051 0.80273-0.14645-0.58970 0.93441
   4  21   6    2.82    2.32   0-0.16822 0.45751 0.80031-0.11188-0.59245 0.93687
   4  22   6    7.48    2.53   0-0.17176 0.46136 0.79818-0.07652-0.59482 0.93920
   5   4   0    9.94    1.77   0-0.16187 0.46857 0.80407-0.67299-0.58818 0.63064
   5  10   3   -0.05    1.56   0-0.16685 0.49572 0.80112-0.47312-0.59153 0.78927
   5  13   4   28.85    1.91   0-0.16673 0.50257 0.80119-0.37571-0.59145 0.84022
   5  17   5    3.99    2.10   0-0.16176 0.50457 0.80413-0.24666-0.58810 0.88897
   5  18   5   14.55    2.01   0-0.17060 0.51362 0.79888-0.21017-0.59404 0.89472
   6  -2 -17   18.20    4.06   0-0.18494 0.43060 0.79012-0.85640-0.60354-0.22179
   6   0  -5    4.81    2.27   0-0.18160 0.51421 0.79219-0.79238-0.60134 0.39443
   6   4  -1 1285.98    6.57   0-0.16444 0.52512 0.80255-0.67172-0.58991 0.58906
   6  12   3  184.71    2.63   0-0.16269 0.55224 0.80358-0.41064-0.58874 0.79443
   6  16   4    3.71    1.79   0-0.16527 0.56289 0.80206-0.27731-0.59047 0.84868
   6  25   5   -1.98    2.35   0-0.16174 0.56202 0.80414 0.01447-0.58809 0.89690
   7  -1  -9    9.62    3.44   0-0.20411 0.56923 0.77793-0.81045-0.61599 0.21184
   7   2  -4   49.96    2.12   0-0.16483 0.56535 0.80232-0.73713-0.59017 0.44323
   7   3  -3   27.73    1.91   0-0.16378 0.57137 0.80294-0.70478-0.58946 0.49409
   7  12   2    3.17    1.89   0-0.16805 0.61244 0.80041-0.40685-0.59234 0.75542
   7  15   3   64.50    2.04   0-0.16228 0.61305 0.80382-0.31295-0.58845 0.80285
   7  21   4    1.93    2.25   0-0.16481 0.62109 0.80233-0.11496-0.59016 0.85365
   7  22   4   27.87    2.59   0-0.16480 0.62348 0.80234-0.08268-0.59016 0.85620
   7  23   4    2.47    2.51   0-0.16553 0.62507 0.80191-0.04748-0.59064 0.85813
   7  24   4   10.86    2.75   0-0.16699 0.62568 0.80104-0.01418-0.59163 0.85908
   7  25   4    2.43    2.87   0-0.16720 0.62641 0.80091 0.01864-0.59176 0.85856
   8   0 -10    9.68    3.36   0-0.19770 0.61753 0.78207-0.78179-0.61185 0.16456
   8   2  -6   56.35    2.86   0-0.17857 0.62640 0.79405-0.72891-0.59935 0.35813
   8   6  -2  209.26    2.87   0-0.16424 0.64070 0.80267-0.60610-0.58978 0.55425
   8  12   1  400.79    3.40   0-0.16595 0.66436 0.80166-0.40928-0.59093 0.71065
   8  15   2   49.82    2.24   0-0.16349 0.66879 0.80311-0.31198-0.58927 0.76042
   8  20   3    6.47    2.25   0-0.16025 0.67278 0.80501-0.14988-0.58708 0.81046
   8  21   3   37.39    2.60   0-0.16479 0.67737 0.80234-0.11507-0.59015 0.81322
   8  22   3   15.37    2.68   0-0.16701 0.68103 0.80103-0.07992-0.59164 0.81507
   8  23   3    7.55    2.65   0-0.16905 0.68318 0.79981-0.04604-0.59301 0.81633
   8  24   3    3.25    2.52   0-0.16994 0.68359 0.79928-0.01230-0.59360 0.81740
   9  10  -1  116.20    2.41   0-0.16303 0.70813 0.80338-0.47582-0.58896 0.61373
   9  16   1  137.03    2.69   0-0.16842 0.72834 0.80019-0.27679-0.59258 0.72114
   9  21   2    1.11    2.46   0-0.16208 0.72917 0.80394-0.11517-0.58832 0.76886
   9  22   2   17.74    2.72   0-0.16520 0.73279 0.80210-0.08148-0.59043 0.77041
   9  23   2   -2.59    2.70   0-0.16617 0.73213 0.80152-0.04536-0.59108 0.77443
  10   3 -15    3.31    4.70   0-0.20521 0.71234 0.77722-0.67971-0.61669-0.07210
  10   3 -11   66.91    3.69   0-0.18767 0.72292 0.78842-0.68974-0.60533 0.12405
  10   4  -8    1.41    2.03   0-0.16679 0.72304 0.80116-0.66980-0.59149 0.26416
  10   8  -4   77.67    2.64   0-0.17184 0.75652 0.79814-0.53654-0.59487 0.47359
  10  11  -2   50.40    2.13   0-0.16373 0.76321 0.80297-0.44236-0.58943 0.57112
  10  14  -1   11.31    2.24   0-0.17260 0.77911 0.79768-0.33982-0.59538 0.62887
  10  17   0    5.18    2.34   0-0.16623 0.78104 0.80149-0.24397-0.59112 0.67699
  11   5 -11    3.00    2.93   0-0.17778 0.77497 0.79454-0.63095-0.59882 0.12467
  11   7  -7  101.13    2.79   0-0.16495 0.78985 0.80225-0.57318-0.59026 0.32291
  11   8  -6   -0.14    1.95   0-0.16549 0.79785 0.80193-0.53947-0.59062 0.37497
  11  11  -4   16.13    2.27   0-0.17088 0.81717 0.79872-0.43898-0.59423 0.48183
  11  13  -3    2.61    2.20   0-0.17128 0.82542 0.79847-0.37216-0.59450 0.53371
  11  15  -2   -0.58    2.26   0-0.16447 0.82432 0.80253-0.30825-0.58993 0.58368
  11  19  -1    9.08    2.61   0-0.16502 0.83319 0.80221-0.17941-0.59030 0.63302
  11  20  -1    9.69    2.70   0-0.16952 0.83898 0.79953-0.14401-0.59332 0.63557
  12   7 -13    7.29    3.58   0-0.17528 0.81866 0.79606-0.56703-0.59716 0.02830
  12   7 -12   33.32    3.51   0-0.16967 0.82026 0.79944-0.56995-0.59342 0.07656
  12   8 -10   70.45    3.33   0-0.17805 0.84303 0.79437-0.53240-0.59900 0.18590
  12   9  -8    5.85    2.31   0-0.16579 0.84548 0.80175-0.50688-0.59082 0.28052
  12  10  -7   13.49    2.21   0-0.16600 0.85251 0.80162-0.47451-0.59096 0.33296
  12  11  -6   16.91    2.21   0-0.16240 0.85575 0.80375-0.44332-0.58853 0.38094
  12  13  -5   30.26    2.69   0-0.16861 0.86991 0.80007-0.37440-0.59271 0.43716
  12  15  -4   25.91    2.59   0-0.16673 0.87505 0.80119-0.31027-0.59145 0.48817
  12  18  -3   -0.57    2.62   0-0.16549 0.88089 0.80193-0.20919-0.59062 0.54192
  12  19  -3    9.54    2.84   0-0.17219 0.88801 0.79793-0.17516-0.59510 0.54357
  13  11 -10    4.32    3.19   0-0.16742 0.89512 0.80078-0.44027-0.59192 0.18709
  13  12  -9   15.41    3.30   0-0.17239 0.90625 0.79781-0.40523-0.59523 0.24134
  13  13  -8   19.40    3.21   0-0.17200 0.91239 0.79804-0.37194-0.59497 0.29332
  13  14  -7    4.05    2.83   0-0.16537 0.91377 0.80200-0.34289-0.59054 0.34057
  13  16  -6    6.02    2.90   0-0.16657 0.92254 0.80128-0.27668-0.59135 0.39305
 -14   5  -6    3.51    2.76   0-0.17720-0.72516 0.79460-0.63248-0.59856 0.17025
 -14   6  -4    0.34    2.52   0-0.17895-0.70691 0.79353-0.60028-0.59972 0.27323
 -14   7  -3   63.86    3.20   0-0.17551-0.70437 0.79564-0.56810-0.59743 0.32447
 -14   8  -2   36.39    3.04   0-0.17553-0.69707 0.79562-0.53574-0.59745 0.37585
 -14   9  -1    9.19    2.60   0-0.17966-0.68557 0.79310-0.49935-0.60019 0.43009
 -14  12   1   10.98    3.23   0-0.19042-0.66171 0.78640-0.39469-0.60726 0.53998
 -13   3  -6    6.76    2.50   0-0.17734-0.66285 0.79452-0.69759-0.59865 0.17858
 -13   4  -4    6.40    2.60   0-0.17883-0.64698 0.79361-0.66357-0.59963 0.28297
 -13   8   0    1.55    2.42   0-0.18167-0.61596 0.79186-0.53046-0.60151 0.49174
 -13  14   3   13.76    3.61   0-0.18819-0.58802 0.78780-0.33003-0.60580 0.65012
 -12   1  -8   23.67    2.39   0-0.17250-0.61972 0.79746-0.76689-0.59543 0.08114
 -12   1  -7    0.29    2.45   0-0.17828-0.60593 0.79395-0.76436-0.59927 0.13557
 -12   3  -3   29.45    2.17   0-0.17962-0.57706 0.79312-0.69594-0.60016 0.34370
 -12   4  -2   21.18    2.02   0-0.17660-0.57334 0.79497-0.66588-0.59816 0.39363
 -12   5  -1  113.24    2.72   0-0.17668-0.56618 0.79492-0.63241-0.59821 0.44537
 -12   6   0   25.29    2.59   0-0.18268-0.55308 0.79123-0.59570-0.60218 0.50038
 -12   9   2  156.68    3.65   0-0.19017-0.53169 0.78655-0.49362-0.60710 0.60806
 -12  14   4   14.15    3.72   0-0.19077-0.51704 0.78617-0.32918-0.60749 0.71106
 -12  18   5   10.53    5.59   0-0.20645-0.49404 0.77609-0.18737-0.61763 0.77261
 -11  -1 -10    2.49    2.62   0-0.18129-0.56184 0.79210-0.82448-0.60126-0.00625
 -11  -1  -9    4.34    2.53   0-0.18834-0.55393 0.78770-0.82351-0.60590 0.04686
 -11   0  -6    1.28    2.05   0-0.17731-0.54062 0.79453-0.79599-0.59863 0.19547
 -11   1  -4   -1.73    1.90   0-0.17760-0.52445 0.79436-0.76467-0.59882 0.29857
 -10  -2 -12    7.36    2.86   0-0.18331-0.51459 0.79085-0.85735-0.60259-0.10089
 -10  -2 -11   11.81    2.59   0-0.17994-0.51190 0.79292-0.85922-0.60037-0.05187
 -10  -2 -10   28.86    2.53   0-0.17871-0.50539 0.79368-0.86038-0.59955-0.00053
 -10  -2  -9    1.86    2.33   0-0.17914-0.49752 0.79342-0.85926-0.59984 0.05102
 -10  -2  -8   69.05    2.61   0-0.18449-0.48461 0.79011-0.85722-0.60337 0.10657
 -10   2  -1   19.79    2.34   0-0.18463-0.43557 0.79003-0.72579-0.60346 0.46697
 -10   6   2    7.32    2.26   0-0.17925-0.41997 0.79335-0.59764-0.59991 0.61816
  -9  -3 -12   36.71    2.73   0-0.18321-0.45344 0.79091-0.89117-0.60253-0.09241
  -9  -3 -11    8.41    2.42   0-0.17909-0.45117 0.79345-0.89258-0.59981-0.04372
  -9  -3 -10   72.61    2.66   0-0.17827-0.44433 0.79395-0.89342-0.59926 0.00782
  -9  -3  -9   13.25    2.19   0-0.17971-0.43586 0.79307-0.89199-0.60022 0.06020
  -9   1  -1  327.94    3.74   0-0.18319-0.37541 0.79092-0.75907-0.60252 0.47461
  -9   2   0  114.07    2.86   0-0.18681-0.36496 0.78867-0.72431-0.60489 0.52860
  -8  -4 -11  133.05    2.80   0-0.18363-0.38517 0.79064-0.92288-0.60281-0.03175
  -8  -4 -10    2.40    2.06   0-0.18336-0.37889 0.79081-0.92285-0.60263 0.01910
  -8  -3  -6  211.84    2.87   0-0.17776-0.35537 0.79426-0.89375-0.59893 0.22203
  -8  -2  -4  194.90    2.84   0-0.17710-0.34170 0.79467-0.86140-0.59849 0.32478
  -7  -4 -14   96.22    3.18   0-0.17753-0.35169 0.79440-0.92671-0.59877-0.18253
  -7  -4  -7    5.71    1.72   0-0.17624-0.30265 0.79519-0.92703-0.59792 0.17753
  -7  -2  -3  353.46    3.58   0-0.17574-0.27477 0.79550-0.86189-0.59759 0.38374
  -7   3   2  411.79    4.85   0-0.19056-0.22403 0.78631-0.68925-0.60735 0.65097
  -6  -5 -13  120.60    3.05   0-0.18094-0.27940 0.79231-0.95697-0.60103-0.11977
  -6  -5 -12    8.74    2.25   0-0.17590-0.27753 0.79540-0.96037-0.59769-0.07189
  -6  -5 -11   57.34    2.47   0-0.17324-0.27284 0.79701-0.96212-0.59592-0.02147
  -6  -5 -10    0.27    1.91   0-0.17590-0.26117 0.79540-0.96309-0.59769 0.03053
  -6  -5  -9    0.76    1.72   0-0.17726-0.25504 0.79457-0.95960-0.59859 0.08311
  -6  -5  -8   21.16    1.75   0-0.18394-0.24037 0.79045-0.95481-0.60301 0.13999
  -6  -4 -16   -0.15    3.00   0-0.17997-0.29747 0.79291-0.92546-0.60039-0.27531
  -6  -1  -1  148.07    2.75   0-0.18221-0.19219 0.79153-0.82490-0.60187 0.49937
  -6   0   0  447.14    4.49   0-0.18405-0.18355 0.79038-0.79098-0.60309 0.55211
  -6  15   7    1.24    3.56   0-0.20715-0.11122 0.77563-0.28461-0.61807 0.92744
  -5  -5 -15    1.16    2.79   0-0.18302-0.23069 0.79102-0.95595-0.60241-0.21356
  -5  -5  -7   13.01    1.65   0-0.17838-0.17799 0.79388-0.95842-0.59934 0.19594
  -5  -3  -3   88.47    2.32   0-0.18010-0.14776 0.79283-0.89137-0.60048 0.40334
  -5  21   8    9.42    3.11   0-0.18576-0.06358 0.78932-0.10105-0.60421 0.97448
  -5  22   8   41.64    3.75   0-0.19215-0.05869 0.78530-0.06510-0.60839 0.97846
  -5  23   8    1.81    3.71   0-0.19448-0.05514 0.78382-0.03034-0.60991 0.98084
  -5  25   8    3.35    4.20   0-0.19184-0.05788 0.78550 0.03408-0.60819 0.98025
  -4  -6 -12   14.92    2.09   0-0.18271-0.14786 0.79122-0.98868-0.60220-0.05077
  -4  -6 -11   87.89    2.55   0-0.18051-0.14299 0.79257-0.98962-0.60075 0.00002
  -4  -6 -10  179.90    2.88   0-0.18281-0.13366 0.79115-0.98845-0.60226 0.05268
  -4  -5 -16   14.57    3.23   0-0.18294-0.17714 0.79107-0.95591-0.60235-0.25800
  -4  -5  -6   -0.00    1.73   0-0.18370-0.10471 0.79060-0.95510-0.60285 0.25935
  -4  14   7    0.31    2.51   0-0.17867-0.01767 0.79370-0.33438-0.59953 0.93047
  -4  21   8    1.03    3.07   0-0.18926 0.00108 0.78713-0.09917-0.60650 0.98560
  -3  -6 -14    8.55    2.58   0-0.18680-0.09706 0.78867-0.98685-0.60489-0.14299
  -3  -6 -13   12.00    2.12   0-0.17784-0.09863 0.79421-0.99183-0.59898-0.09573
  -3  -6 -12   71.02    2.56   0-0.17284-0.09689 0.79725-0.99479-0.59566-0.04821
  -3  -6 -10  206.34    3.10   0-0.17325-0.08203 0.79701-0.99436-0.59593 0.05519
  -3  -6  -9  387.84    3.75   0-0.17933-0.06872 0.79330-0.99017-0.59997 0.11056
  -3  -5  -6  521.06    4.37   0-0.17438-0.05245 0.79632-0.96072-0.59668 0.26181
  -3  -4  -4   51.16    2.19   0-0.17802-0.03421 0.79410-0.92561-0.59910 0.36770
  -3  14   7   18.87    2.52   0-0.18542 0.05140 0.78953-0.33130-0.60399 0.93984
  -3  21   8   52.17    3.38   0-0.18482 0.05751 0.78990-0.10142-0.60359 0.99150
  -3  22   8    7.58    3.04   0-0.18946 0.06211 0.78700-0.06606-0.60663 0.99485
  -3  26   8    2.79    3.73   0-0.18888 0.06206 0.78737 0.06519-0.60625 0.99505
  -2  -6 -14   84.20    2.75   0-0.17949-0.04303 0.79320-0.99023-0.60007-0.13861
  -2  -6  -9  101.08    2.65   0-0.17643-0.01053 0.79508-0.99261-0.59804 0.11728
  -2  -5 -17   46.46    3.70   0-0.18210-0.06119 0.79159-0.95662-0.60180-0.29175
  -2  -4  -4    7.30    1.56   0-0.17698 0.02592 0.79474-0.92603-0.59841 0.37549
  -2  22   8   12.80    2.87   0-0.18046 0.11510 0.79261-0.07250-0.60071 0.99703
  -2  23   8    8.07    3.40   0-0.18400 0.11867 0.79042-0.03624-0.60305 0.99911
  -2  24   8   47.31    3.89   0-0.18497 0.11850 0.78981-0.00429-0.60369 0.99979
  -2  25   8   12.16    3.66   0-0.18377 0.11796 0.79056 0.02827-0.60290 0.99943
  -2  26   8   35.85    3.91   0-0.18145 0.11571 0.79199 0.05968-0.60137 0.99804
  -1  -6 -14   44.94    2.48   0-0.17871 0.01750 0.79368-0.99094-0.59956-0.13043
  -1  -6  -9  140.40    2.94   0-0.17818 0.05257 0.79401-0.99116-0.59920 0.12652
  -1  -5 -17    0.75    2.88   0-0.17895 0.00149 0.79353-0.95806-0.59972-0.28464
  -1  -5  -6  987.96    6.41   0-0.17753 0.07322 0.79440-0.95880-0.59877 0.28074
  -1   4   3   31.67    2.68   0-0.18757 0.14761 0.78819-0.65767-0.60540 0.75121
  -1  11   6  132.66    3.01   0-0.17754 0.15895 0.79440-0.43417-0.59878 0.89963
  -1  15   7  117.23    2.94   0-0.17823 0.16670 0.79398-0.30276-0.59924 0.95204
   0  -6 -14    7.07    2.79   0-0.18352 0.08400 0.79071-0.98782-0.60274-0.11866
   0  -6 -13  394.64    4.16   0-0.17621 0.08310 0.79521-0.99298-0.59790-0.07222
   0  -6 -10   38.21    2.30   0-0.17747 0.10600 0.79444-0.99178-0.59873 0.08341
   0  -5 -17   58.60    3.48   0-0.18141 0.05952 0.79202-0.95642-0.60134-0.27577
   0   9   5   43.85    2.51   0-0.18582 0.22149 0.78928-0.49491-0.60425 0.86214
   0  12   6   38.37    2.15   0-0.18116 0.22398 0.79217-0.39935-0.60118 0.91091
   0  17   7  231.48    3.74   0-0.18810 0.23753 0.78786-0.23121-0.60574 0.96692
   1  -6 -13   61.69    2.73   0-0.19004 0.15861 0.78663-0.98425-0.60701-0.05486
   1  -6 -12  134.94    3.36   0-0.18645 0.16227 0.78889-0.98625-0.60466-0.00539
   1  -6 -11  248.48    3.87   0-0.18905 0.17204 0.78726-0.98463-0.60636 0.04771
   1  -5  -7  151.32    3.36   0-0.18650 0.19795 0.78886-0.95311-0.60469 0.25238
   1  -4  -5   21.66    2.09   0-0.18977 0.21533 0.78681-0.91821-0.60684 0.35755
   1  10   5  105.44    2.71   0-0.18625 0.28323 0.78901-0.46170-0.60453 0.87103
   1  13   6  238.27    3.33   0-0.17619 0.28025 0.79522-0.36947-0.59788 0.91568
   1  19   7   10.12    2.19   0-0.18200 0.29362 0.79165-0.16971-0.60174 0.97203
   2  -5 -16    9.96    3.17   0-0.18857 0.19700 0.78756-0.95279-0.60605-0.20202
   2  -4 -18    1.24    3.32   0-0.18579 0.18092 0.78930-0.92364-0.60423-0.31026
   2   0  -1    1.34    2.25   0-0.18908 0.30423 0.78724-0.78800-0.60639 0.57093
   2   6   3 1287.46    7.11   0-0.17812 0.32230 0.79404-0.59770-0.59916 0.77069
   2  11   5   89.04    2.30   0-0.17755 0.33595 0.79439-0.43403-0.59879 0.87367
   2  15   6  107.64    2.52   0-0.18013 0.34551 0.79281-0.30170-0.60050 0.92736
   2  23   7   52.27    2.89   0-0.17507 0.34737 0.79590-0.04277-0.59714 0.97566
   2  24   7    4.77    2.85   0-0.17656 0.34924 0.79499-0.00867-0.59813 0.97620
   2  25   7    1.98    2.81   0-0.17556 0.34836 0.79560 0.02373-0.59747 0.97619
   3  -5 -14  240.61    4.35   0-0.18534 0.26934 0.78958-0.95405-0.60393-0.09237
   3  -5 -10  268.76    4.75   0-0.19413 0.30740 0.78404-0.94805-0.60968 0.11969
   3  -4  -7    4.07    2.52   0-0.19543 0.33007 0.78322-0.91460-0.61052 0.27488
   3   2   0  576.50    6.04   0-0.17811 0.36206 0.79405-0.72894-0.59916 0.62427
   3   7   3  256.77    3.27   0-0.17207 0.37750 0.79772-0.56875-0.59514 0.77502
   3  13   5    1.41    1.65   0-0.18243 0.40278 0.79139-0.36496-0.60202 0.88641
   3  18   6   53.77    2.30   0-0.18224 0.40886 0.79150-0.20232-0.60189 0.93750
   4  -4 -16    8.75    3.34   0-0.19074 0.32126 0.78620-0.91870-0.60747-0.18317
   4   3   0  169.79    3.02   0-0.17632 0.42150 0.79514-0.69710-0.59797 0.63146
   4  15   5  148.74    2.57   0-0.17717 0.45797 0.79462-0.30313-0.59854 0.89043
   4  23   6    6.98    2.36   0-0.17420 0.46279 0.79643-0.04313-0.59656 0.94074
   4  24   6    1.21    2.62   0-0.17702 0.46480 0.79471-0.00872-0.59844 0.94102
   4  25   6   82.89    3.25   0-0.17552 0.46368 0.79563 0.02328-0.59744 0.94123
   4  26   6   40.12    3.14   0-0.17402 0.46203 0.79654 0.05519-0.59644 0.94050
   5  -3 -17   17.25    3.96   0-0.19656 0.38308 0.78249-0.88085-0.61126-0.22259
   5   6   1   67.04    2.13   0-0.17876 0.49282 0.79365-0.59737-0.59959 0.69362
   5   8   2  470.26    3.92   0-0.17874 0.49971 0.79366-0.53189-0.59958 0.74520
   5  14   4   15.71    1.69   0-0.18302 0.51765 0.79102-0.33272-0.60241 0.85161
   5  19   5    1.83    2.09   0-0.17854 0.52108 0.79379-0.17109-0.59944 0.89981
   5  20   5   62.96    2.43   0-0.18333 0.52558 0.79083-0.13623-0.60261 0.90404
   6  -3 -13    8.75    3.94   0-0.21822 0.49434 0.76827-0.86669-0.62510 0.00624
   6  -3 -12    0.16    4.82   0-0.26027 0.54466 0.73855-0.83818-0.65087 0.08252
   6   3  -2   77.10    2.28   0-0.18205 0.53583 0.79162-0.69358-0.60177 0.54947
   6   6   0    6.80    1.49   0-0.18442 0.55283 0.79015-0.59356-0.60333 0.65447
   6  10   2  249.93    2.83   0-0.17876 0.56126 0.79365-0.46627-0.59959 0.75390
   6  13   3  186.49    2.67   0-0.17976 0.56924 0.79303-0.36753-0.60025 0.80634
   6  17   4  517.08    4.10   0-0.17657 0.57281 0.79499-0.23838-0.59814 0.85540
   6  18   4   -0.96    1.98   0-0.18404 0.58133 0.79039-0.20025-0.60307 0.86097
   7   0  -7  336.16    5.93   0-0.19826 0.57810 0.78140-0.78101-0.61236 0.31142
   7   6  -1    6.21    1.56   0-0.17875 0.60159 0.79365-0.59691-0.59959 0.60760
   7  10   1  541.03    3.93   0-0.18149 0.61810 0.79197-0.46449-0.60139 0.71256
   7  13   2   68.79    2.35   0-0.18471 0.62838 0.78997-0.36456-0.60352 0.76667
   7  16   3   54.51    2.19   0-0.17346 0.62427 0.79688-0.27322-0.59607 0.81053
   7  17   3   70.96    2.38   0-0.18298 0.63375 0.79105-0.23440-0.60238 0.81715
   8   3  -5   41.18    2.50   0-0.18896 0.64441 0.78731-0.68852-0.60631 0.41662
   8   4  -4   23.04    2.45   0-0.18729 0.64918 0.78836-0.65723-0.60521 0.46723
   8   5  -3  458.08    4.07   0-0.17775 0.64720 0.79427-0.63062-0.59892 0.51209
   8   8  -1   39.67    1.88   0-0.17626 0.65970 0.79518-0.53335-0.59793 0.61433
   8  10   0    5.88    1.69   0-0.17608 0.66698 0.79529-0.46696-0.59781 0.66614
   8  13   1   35.10    1.83   0-0.18267 0.68067 0.79124-0.36555-0.60217 0.72202
   8  16   2   31.93    2.07   0-0.17405 0.67912 0.79652-0.27260-0.59646 0.76821
   8  17   2   41.70    2.24   0-0.18302 0.68807 0.79102-0.23453-0.60241 0.77463
   9   2  -9   63.85    3.26   0-0.19445 0.68323 0.78384-0.71778-0.60989 0.22342
   9   3  -7   79.17    2.70   0-0.18002 0.68243 0.79288-0.69482-0.60042 0.31656
   9   6  -4  362.95    4.07   0-0.18533 0.70893 0.78959-0.59289-0.60393 0.47463
   9   7  -3  483.10    4.18   0-0.17405 0.70459 0.79652-0.56729-0.59646 0.51809
   9   9  -2   36.95    1.94   0-0.18366 0.72176 0.79063-0.49604-0.60283 0.57656
   9  11  -1    1.81    1.85   0-0.18268 0.72846 0.79123-0.43057-0.60218 0.62737
   9  13   0  414.66    3.69   0-0.17361 0.72575 0.79679-0.37139-0.59616 0.67293
   9  17   1  102.89    2.56   0-0.17801 0.73737 0.79411-0.23749-0.59910 0.72758
   9  18   1   20.81    2.43   0-0.18531 0.74491 0.78960-0.20039-0.60391 0.73265
  10   5  -7   37.85    2.22   0-0.17886 0.74289 0.79359-0.63001-0.59966 0.32430
  10   6  -6   10.68    2.09   0-0.18378 0.75452 0.79055-0.59373-0.60291 0.37915
  10   7  -5  225.86    3.28   0-0.17927 0.75769 0.79334-0.56428-0.59992 0.42765
  10  10  -3   39.34    2.11   0-0.18111 0.77360 0.79220-0.46476-0.60115 0.53220
  10  12  -2   29.54    2.00   0-0.18092 0.78019 0.79232-0.39955-0.60102 0.58342
  10  15  -1   70.42    2.54   0-0.18417 0.79079 0.79031-0.29911-0.60317 0.63736
  10  18   0   92.72    2.75   0-0.17468 0.78822 0.79614-0.20642-0.59688 0.68250
  10  19   0   -0.57    2.35   0-0.17946 0.79304 0.79322-0.16799-0.60005 0.68901
  10  20   0    8.79    2.60   0-0.18477 0.79975 0.78993-0.13449-0.60356 0.68953
  11   5 -15   -0.30    4.25   0-0.19722 0.76547 0.78207-0.61862-0.61168-0.06831
  11   5 -14    6.29    4.19   0-0.20241 0.77870 0.77872-0.61503-0.61503-0.01288
  11   5 -12    1.21    3.01   0-0.19073 0.78135 0.78620-0.62296-0.60746 0.08189
  11   6  -9   72.87    3.12   0-0.18206 0.79332 0.79162-0.59533-0.60177 0.23202
  11  10  -5   24.18    2.28   0-0.18281 0.82235 0.79115-0.46366-0.60227 0.43868
  11  14  -3    5.17    2.27   0-0.18506 0.83877 0.78976-0.33087-0.60375 0.54315
  11  16  -2   39.94    2.57   0-0.17472 0.83553 0.79611-0.27208-0.59691 0.58740
  11  17  -2   11.21    2.38   0-0.18261 0.84449 0.79128-0.23397-0.60213 0.59310
  11  21  -1    3.86    2.75   0-0.17549 0.84224 0.79565-0.10752-0.59742 0.63917
  12   9  -9   -0.21    2.82   0-0.18939 0.86084 0.78705-0.49197-0.60659 0.24450
  12  11  -7    3.69    2.39   0-0.18789 0.87430 0.78799-0.42747-0.60561 0.34664
  12  12  -6    4.67    2.24   0-0.17942 0.87387 0.79324-0.39996-0.60003 0.39288
  12  14  -5   17.78    2.78   0-0.18195 0.88354 0.79169-0.33244-0.60170 0.44761
  12  16  -4   32.56    2.68   0-0.17805 0.88548 0.79408-0.27020-0.59912 0.49582
  12  17  -4    6.04    2.89   0-0.18818 0.89485 0.78781-0.23079-0.60580 0.50121
  13  12 -10   24.54    3.63   0-0.18764 0.91544 0.78814-0.39450-0.60544 0.20111
  13  14  -8    1.51    3.12   0-0.18708 0.92704 0.78850-0.32973-0.60507 0.30304
  13  15  -7    6.49    2.93   0-0.17788 0.92629 0.79419-0.30247-0.59901 0.34905
 -14   4  -6   -1.28    2.92   0-0.19856-0.70208 0.78168-0.65435-0.61209 0.18215
 -14   5  -5   15.99    2.71   0-0.18786-0.70627 0.78847-0.62649-0.60513 0.22963
 -14   6  -3    2.21    2.73   0-0.19960-0.68222 0.78101-0.58600-0.61277 0.33909
 -14   7  -2   62.21    3.12   0-0.19789-0.67481 0.78211-0.55498-0.61166 0.38874
 -14  10   0   14.84    2.86   0-0.19202-0.66603 0.78585-0.46006-0.60785 0.48955
 -14  14   2    8.10    3.75   0-0.19981-0.64443 0.78088-0.32381-0.61290 0.59698
 -13   2  -8   10.73    2.65   0-0.18778-0.66689 0.78852-0.72439-0.60508 0.08281
 -13   2  -7   20.35    2.61   0-0.19258-0.65427 0.78550-0.72094-0.60821 0.13712
 -13   3  -5   12.00    2.55   0-0.18974-0.64381 0.78729-0.69042-0.60636 0.23843
 -13   4  -3    0.94    2.40   0-0.19957-0.62028 0.78104-0.65137-0.61274 0.34739
 -13   5  -2   39.56    2.73   0-0.19614-0.61503 0.78324-0.62101-0.61053 0.39642
 -13   6  -1    4.04    2.44   0-0.20029-0.60478 0.78057-0.58518-0.61321 0.45152
 -13   9   1   28.20    2.87   0-0.19835-0.59204 0.78182-0.48914-0.61195 0.55251
 -13  11   2   55.33    3.37   0-0.19796-0.58557 0.78207-0.42357-0.61170 0.60355
 -13  17   4    2.32    4.33   0-0.21450-0.55540 0.77125-0.21501-0.62229 0.71877
 -12   0 -10   71.25    3.24   0-0.19287-0.61277 0.78532-0.78701-0.60840-0.00835
 -12   0  -9    2.45    2.63   0-0.19368-0.60631 0.78480-0.78528-0.60893 0.04325
 -12   0  -8  113.85    3.28   0-0.19841-0.59395 0.78178-0.78425-0.61199 0.09733
 -12   1  -6   50.52    2.63   0-0.18736-0.59076 0.78878-0.75776-0.60481 0.19368
 -12   2  -4   23.00    2.29   0-0.18898-0.57472 0.78777-0.72432-0.60587 0.29818
 -12   7   1   16.20    2.67   0-0.19830-0.53064 0.78185-0.55453-0.61192 0.56148
 -12  11   3   47.19    3.24   0-0.19485-0.51993 0.78406-0.42497-0.60969 0.66192
 -11  -1 -11   25.52    2.61   0-0.18583-0.56679 0.78974-0.82411-0.60380-0.05700
 -11  -1  -8    7.24    2.40   0-0.18939-0.54299 0.78751-0.82140-0.60613 0.09953
 -11  -1  -7   28.18    2.32   0-0.19584-0.52748 0.78343-0.81790-0.61033 0.15573
 -11   0  -5   98.38    2.62   0-0.19080-0.51899 0.78662-0.78821-0.60705 0.25629
 -11   1  -3   90.41    2.47   0-0.19888-0.49624 0.78148-0.75070-0.61230 0.36350
 -11   2  -2   10.67    1.97   0-0.19295-0.49567 0.78527-0.72034-0.60845 0.41211
 -11   3  -1   81.80    2.38   0-0.19237-0.48877 0.78563-0.68865-0.60808 0.46290
 -11   4   0   61.77    2.70   0-0.19868-0.47575 0.78161-0.65277-0.61217 0.51805
 -11   7   2   -1.01    2.37   0-0.19845-0.46178 0.78176-0.55534-0.61202 0.62104
 -11   9   3    3.21    2.37   0-0.19700-0.45677 0.78269-0.48865-0.61108 0.67294
 -10  -2 -13   25.36    3.08   0-0.19057-0.51546 0.78677-0.85396-0.60690-0.14804
 -10  -2  -7   21.20    2.18   0-0.19222-0.47051 0.78573-0.85236-0.60798 0.16197
 -10  -1  -5   28.19    1.97   0-0.18632-0.46209 0.78943-0.82365-0.60412 0.26210
 -10   0  -3    1.12    1.88   0-0.19302-0.44135 0.78522-0.78530-0.60850 0.36909
 -10   1  -2  134.07    2.62   0-0.18723-0.43967 0.78887-0.75746-0.60472 0.41725
 -10   3   0   44.92    2.10   0-0.18921-0.42402 0.78762-0.69058-0.60602 0.52156
 -10   4   1    1.31    2.12   0-0.20021-0.40575 0.78062-0.65032-0.61316 0.57980
  -9  -3 -13   22.51    2.93   0-0.18942-0.45516 0.78749-0.88746-0.60615-0.14046
  -9  -3  -8    5.89    1.89   0-0.18805-0.42369 0.78835-0.88887-0.60526 0.11538
  -9  -3  -7   25.88    1.99   0-0.19350-0.40757 0.78491-0.88403-0.60881 0.17106
  -9  -2  -5  183.49    2.66   0-0.18723-0.39981 0.78886-0.85547-0.60472 0.27097
  -9  -1  -3  187.17    2.77   0-0.19523-0.37714 0.78381-0.81790-0.60994 0.37819
  -9   0  -2    1.22    1.83   0-0.18719-0.37947 0.78889-0.78928-0.60469 0.42557
  -9   3   1   60.16    2.65   0-0.19835-0.34641 0.78182-0.68519-0.61196 0.58644
  -8  -4 -13   73.79    3.04   0-0.19204-0.39023 0.78584-0.91800-0.60786-0.12938
  -8  -4 -12    4.54    2.42   0-0.18685-0.39007 0.78910-0.92074-0.60447-0.08204
  -8  -4  -9   38.52    2.07   0-0.18617-0.36837 0.78952-0.92150-0.60402 0.07279
  -8  -4  -8   16.32    1.80   0-0.19184-0.35499 0.78597-0.91777-0.60773 0.12817
  -8  -3  -5  218.37    2.99   0-0.19466-0.33054 0.78418-0.88342-0.60956 0.28334
  -8  -1  -2  292.90    3.41   0-0.19529-0.30898 0.78377-0.81758-0.60998 0.43832
  -8   0  -1    0.98    1.56   0-0.19191-0.30640 0.78592-0.78658-0.60778 0.48836
  -8   1   0  298.95    3.41   0-0.19353-0.29683 0.78489-0.75292-0.60883 0.54043
  -7  -5 -12   65.56    2.73   0-0.19603-0.31723 0.78331-0.94836-0.61045-0.06777
  -7  -5 -11    1.74    2.09   0-0.19341-0.31462 0.78497-0.94914-0.60875-0.01791
  -7  -5 -10   56.44    2.48   0-0.19359-0.30585 0.78486-0.94923-0.60887 0.03353
  -7  -5  -9   73.47    2.37   0-0.19814-0.29421 0.78196-0.94709-0.61182 0.08765
  -7  -4 -15    1.37    2.80   0-0.18955-0.34806 0.78741-0.92031-0.60624-0.22746
  -7  -4  -6  488.07    3.86   0-0.19143-0.28025 0.78623-0.91821-0.60746 0.23857
  -7  -3  -4    9.11    1.68   0-0.19202-0.26540 0.78585-0.88474-0.60785 0.34260
  -6  -5 -15    5.01    3.17   0-0.20030-0.27494 0.78057-0.94572-0.61321-0.21182
  -6  -5 -14    7.76    2.43   0-0.19010-0.27820 0.78706-0.95219-0.60660-0.16628
  -6  -5  -7   94.69    2.35   0-0.19649-0.22017 0.78301-0.94772-0.61075 0.19837
  -6  -4  -5 1598.77    6.79   0-0.18976-0.21374 0.78728-0.91924-0.60637 0.29770
  -6  -2  -2  352.34    3.73   0-0.18943-0.19242 0.78749-0.85373-0.60616 0.45222
  -6   1   1    9.21    1.95   0-0.19852-0.16225 0.78171-0.75002-0.61207 0.61217
  -6   4   3  630.57    7.21   0-0.19618-0.15048 0.78321-0.65286-0.61055 0.71403
  -5  -6 -12    5.10    2.24   0-0.19633-0.19547 0.78312-0.98062-0.61065-0.05099
  -5  -6 -11   82.60    2.47   0-0.19411-0.19001 0.78453-0.98160-0.60921-0.00075
  -5  -6 -10   79.77    2.41   0-0.19620-0.18060 0.78320-0.98059-0.61056 0.05193
  -5  -5 -16   17.64    3.33   0-0.19710-0.22267 0.78262-0.94795-0.61114-0.25788
  -5  -5  -6   15.09    1.76   0-0.19733-0.15114 0.78248-0.94713-0.61129 0.25909
  -5  24   8    6.61    3.46   0-0.19695-0.05326 0.78272 0.00296-0.61105 0.98163
  -4  -6 -14    0.33    2.29   0-0.19598-0.14959 0.78334-0.98086-0.61042-0.14604
  -4  -6 -13   65.74    2.62   0-0.18787-0.15070 0.78846-0.98564-0.60514-0.09887
  -4  -6  -9    3.52    1.72   0-0.18922-0.12082 0.78762-0.98469-0.60602 0.10780
  -4  -5 -17   49.12    3.68   0-0.19948-0.16638 0.78109-0.94630-0.61269-0.29887
  -4  -4  -4    5.36    1.69   0-0.18696-0.08711 0.78903-0.92046-0.60454 0.36474
  -4  22   8    5.37    3.17   0-0.19570 0.00724 0.78351-0.06358-0.61024 0.98931
  -4  23   8   23.84    3.37   0-0.19859 0.00866 0.78167-0.02872-0.61211 0.99112
  -4  24   8   25.80    3.58   0-0.19939 0.00950 0.78115 0.00451-0.61263 0.99166
  -4  25   8   14.53    3.90   0-0.19630 0.00677 0.78313 0.03570-0.61063 0.99071
  -4  26   8   22.60    3.99   0-0.19462 0.00555 0.78421 0.06672-0.60954 0.98900
  -3  -6 -15   46.98    3.05   0-0.19715-0.09291 0.78259-0.98013-0.61118-0.18772
  -3  -6  -8  398.33    3.90   0-0.19201-0.04878 0.78586-0.98273-0.60784 0.16950
  -3  -5 -17    4.03    3.15   0-0.18915-0.11673 0.78766-0.95233-0.60597-0.29645
  -3  23   8   22.06    3.16   0-0.19340 0.06527 0.78498-0.03217-0.60875 0.99677
  -3  24   8   -0.08    3.25   0-0.19721 0.06894 0.78255 0.00133-0.61122 0.99757
  -3  25   8   -1.61    3.60   0-0.19676 0.06849 0.78284 0.03359-0.61093 0.99701
  -2  -6 -15   80.33    3.04   0-0.19146-0.03834 0.78621-0.98328-0.60748-0.18261
  -2  -6  -8   24.22    1.89   0-0.19001 0.01017 0.78712-0.98394-0.60654 0.17702
  -2   8   5  108.29    3.39   0-0.20126 0.11381 0.77994-0.51836-0.61384 0.85465
  -2  11   6  136.24    3.56   0-0.20337 0.12294 0.77858-0.41851-0.61519 0.90780
  -2  15   7   81.60    3.08   0-0.19820 0.12448 0.78192-0.29113-0.61186 0.95637
  -1  -6 -15    0.88    2.36   0-0.19209 0.02342 0.78581-0.98354-0.60789-0.17491
  -1  -6  -8  352.25    3.89   0-0.19546 0.07764 0.78367-0.98035-0.61009 0.18909
  -1  -5 -18    2.43    3.56   0-0.20104 0.01113 0.78009-0.94478-0.61369-0.32358
  -1  -4  -4  400.35    4.59   0-0.19013 0.10008 0.78705-0.91852-0.60662 0.39167
  -1   6   4  437.15    5.62   0-0.19161 0.15881 0.78611-0.58999-0.60758 0.80539
  -1  16   7   52.24    2.88   0-0.19671 0.18427 0.78287-0.25936-0.61090 0.96415
   0  -6 -15   36.66    2.95   0-0.19594 0.08975 0.78337-0.98012-0.61039-0.16320
   0  -6  -9  522.96    4.79   0-0.19063 0.12635 0.78673-0.98367-0.60694 0.14268
   0  -5  -6   18.68    2.05   0-0.19875 0.15637 0.78156-0.94565-0.61222 0.30272
   0  -3  -3 3085.75   16.22   0-0.19207 0.17037 0.78582-0.88436-0.60788 0.45292
   0  18   7   21.04    2.60   0-0.19982 0.24849 0.78087-0.19185-0.61291 0.97447
   1  -6 -14   64.99    3.18   0-0.19794 0.16014 0.78209-0.97910-0.61169-0.10163
   1  -6 -10   28.12    2.56   0-0.19876 0.18922 0.78156-0.97846-0.61222 0.10496
   1  -5 -17    2.18    3.09   0-0.19771 0.13845 0.78223-0.94942-0.61154-0.26033
   1  14   6  218.71    3.38   0-0.19661 0.29973 0.78294-0.32475-0.61083 0.92950
   1  20   7   61.09    2.46   0-0.19037 0.30119 0.78690-0.13179-0.60677 0.97683
   1  21   7   13.94    2.33   0-0.19464 0.30562 0.78419-0.09674-0.60956 0.98027
   1  22   7    3.15    2.74   0-0.19823 0.31009 0.78189-0.06140-0.61188 0.98241
   1  23   7   -1.02    2.81   0-0.20002 0.31213 0.78074-0.02719-0.61304 0.98365
   1  24   7   46.71    3.10   0-0.20114 0.31123 0.78003 0.00629-0.61375 0.98422
   1  25   7   10.27    3.20   0-0.19981 0.31072 0.78088 0.03800-0.61290 0.98362
   1  26   7   43.72    3.71   0-0.19760 0.30752 0.78230 0.06927-0.61147 0.98250
   1  27   7    0.66    3.35   0-0.19429 0.30649 0.78442 0.10010-0.60932 0.97999
   2  -5  -8    1.37    1.94   0-0.19307 0.25845 0.78519-0.94895-0.60853 0.21276
   2  16   6  186.59    3.00   0-0.19439 0.35897 0.78435-0.26055-0.60939 0.93695
   3  -5 -15    5.97    2.78   0-0.19961 0.27690 0.78101-0.94478-0.61277-0.13469
   3  -4 -18   25.96    3.53   0-0.20475 0.26046 0.77768-0.90932-0.61608-0.28545
   3  10   4    5.61    1.68   0-0.19084 0.40432 0.78660-0.45834-0.60708 0.83918
   3  19   6    9.79    2.14   0-0.19096 0.41788 0.78652-0.16424-0.60715 0.94252
   3  20   6  252.37    3.43   0-0.19619 0.42192 0.78320-0.12861-0.61056 0.94701
   3  27   6    7.08    3.37   0-0.19789 0.42644 0.78212 0.10366-0.61166 0.94902
   4   9   3   75.32    2.12   0-0.19132 0.45791 0.78630-0.49144-0.60739 0.79631
   4  12   4   58.19    1.90   0-0.19244 0.46586 0.78559-0.39264-0.60812 0.84922
   4  16   5    1.62    1.82   0-0.18974 0.47137 0.78729-0.26303-0.60636 0.89852
   5  -1  -5  115.20    4.22   0-0.21093 0.48213 0.77363-0.80606-0.62002 0.40486
   5   3  -1  601.35    4.98   0-0.18800 0.48740 0.78838-0.69024-0.60522 0.59587
   5  11   3   81.40    2.04   0-0.19155 0.51936 0.78615-0.42571-0.60754 0.80502
   5  15   4   14.21    1.61   0-0.19634 0.53108 0.78310-0.29125-0.61066 0.86105
   5  21   5    5.41    2.17   0-0.19009 0.53226 0.78707-0.09955-0.60659 0.90608
   5  22   5    1.12    2.41   0-0.19185 0.53471 0.78596-0.06535-0.60774 0.90825
   5  23   5   -0.19    2.42   0-0.19159 0.53569 0.78613-0.03210-0.60757 0.90972
   5  24   5   18.44    2.68   0-0.19327 0.53527 0.78506 0.00078-0.60867 0.91057
   5  25   5   -1.74    2.59   0-0.19226 0.53352 0.78570 0.03445-0.60801 0.91078
   5  26   5   15.33    3.02   0-0.19128 0.53440 0.78632 0.06591-0.60736 0.90855
   6  -3 -14    2.37    3.92   0-0.22215 0.49049 0.76611-0.86385-0.62711-0.04310
   6   1  -4   22.55    2.25   0-0.19638 0.53629 0.78308-0.75010-0.61068 0.45579
   6   2  -3  101.59    2.55   0-0.19344 0.54019 0.78495-0.71946-0.60877 0.50560
   6   8   1  475.84    3.89   0-0.18800 0.56303 0.78839-0.52663-0.60522 0.70776
   6  14   3  162.14    2.58   0-0.19520 0.58411 0.78383-0.32498-0.60992 0.81688
   6  19   4  104.07    2.57   0-0.19149 0.58759 0.78619-0.16394-0.60750 0.86575
   6  20   4    7.68    2.14   0-0.19611 0.59294 0.78325-0.12804-0.61051 0.86915
   7   8   0    2.46    1.55   0-0.18696 0.61594 0.78904-0.52757-0.60454 0.66363
   7  18   3   32.51    2.14   0-0.19147 0.64177 0.78620-0.19666-0.60749 0.82254
   7  19   3   27.31    2.06   0-0.19733 0.64738 0.78248-0.15996-0.61129 0.82728
   8   1  -8  241.38    4.74   0-0.20907 0.64314 0.77485-0.74158-0.61884 0.27494
   8   7  -2    3.17    1.92   0-0.19687 0.67421 0.78277-0.55341-0.61100 0.57640
   8  11   0  133.13    2.42   0-0.19627 0.68676 0.78315-0.42241-0.61061 0.68000
   8  14   1  172.58    2.58   0-0.19656 0.69401 0.78297-0.32403-0.61080 0.73210
   8  18   2   29.28    2.21   0-0.19162 0.69635 0.78611-0.19635-0.60759 0.77962
   8  19   2    8.81    1.95   0-0.19733 0.70289 0.78248-0.15880-0.61129 0.78358
   9   4  -6   51.79    2.23   0-0.19157 0.70117 0.78614-0.65442-0.60756 0.37514
   9   5  -5   12.64    1.80   0-0.19166 0.70845 0.78608-0.62180-0.60762 0.42683
   9  14   0   47.74    2.29   0-0.18791 0.74009 0.78844-0.32997-0.60517 0.68202
   9  19   1   42.65    2.49   0-0.19216 0.75100 0.78576-0.16339-0.60794 0.73714
   9  20   1   -2.69    2.28   0-0.19412 0.75456 0.78452-0.12662-0.60921 0.74179
  10   3 -14   19.10    4.20   0-0.22232 0.73606 0.76599-0.66710-0.62722-0.00837
  10   3 -13   20.29    3.81   0-0.21747 0.73866 0.76927-0.67049-0.62416 0.03983
  10   3 -12   16.40    3.07   0-0.20533 0.73377 0.77730-0.67847-0.61645 0.08351
  10   4  -9   89.91    3.14   0-0.19757 0.74757 0.78232-0.65021-0.61145 0.23362
  10   9  -4    1.66    2.11   0-0.19699 0.78268 0.78269-0.48767-0.61108 0.48992
  10  13  -2   14.18    2.08   0-0.19632 0.79563 0.78312-0.35662-0.61064 0.59414
  10  16  -1    1.30    2.11   0-0.19225 0.80162 0.78571-0.26107-0.60800 0.64289
  10  21   0   -0.15    2.54   0-0.18922 0.80392 0.78762-0.09938-0.60602 0.69168
  10  22   0   -0.06    2.74   0-0.19192 0.80458 0.78591-0.06296-0.60779 0.69593
  11   5 -13    0.97    3.40   0-0.20116 0.78367 0.78001-0.61631-0.61377 0.03710
  11   6 -10    9.78    2.93   0-0.20521 0.80936 0.77738-0.58048-0.61637 0.19474
  11   7  -8    4.01    2.09   0-0.19217 0.81087 0.78576-0.55646-0.60795 0.28875
  11   8  -7    3.29    2.29   0-0.19555 0.82065 0.78361-0.52143-0.61014 0.34279
  11   9  -6    6.00    2.01   0-0.19118 0.82413 0.78638-0.49153-0.60730 0.39090
  11  12  -4    1.09    1.94   0-0.19053 0.83581 0.78679-0.39338-0.60688 0.49372
  11  15  -3    8.09    2.28   0-0.19637 0.85053 0.78309-0.29120-0.61068 0.55056
  11  18  -2    4.88    2.47   0-0.19108 0.85208 0.78644-0.19661-0.60724 0.59774
  11  19  -2    5.05    2.47   0-0.19518 0.85800 0.78385-0.16098-0.60990 0.60131
  12   8 -12   -0.00    3.22   0-0.20524 0.85805 0.77736-0.51250-0.61639 0.10235
  12   8 -11    0.98    2.94   0-0.19232 0.85102 0.78566-0.52369-0.60804 0.14256
  12  10  -8   10.13    2.39   0-0.19061 0.86968 0.78674-0.45940-0.60693 0.29660
  12  13  -6   -0.19    2.31   0-0.19530 0.88964 0.78377-0.35776-0.60998 0.40273
  12  15  -5   20.13    2.70   0-0.19446 0.89579 0.78431-0.29113-0.60944 0.45551
  12  18  -4   22.68    2.82   0-0.19350 0.90198 0.78492-0.19422-0.60881 0.50604
  12  19  -4    5.53    2.88   0-0.19953 0.90805 0.78106-0.15837-0.61272 0.50909
  13  13  -9    3.19    2.90   0-0.19014 0.92356 0.78704-0.36099-0.60662 0.25300
 -14   4  -5    2.96    2.71   0-0.20782-0.68511 0.77630-0.64511-0.61736 0.24121
 -14   5  -4    2.91    2.41   0-0.20407-0.68503 0.77875-0.61620-0.61496 0.29084
 -14   8  -1    4.36    2.53   0-0.20470-0.66189 0.77834-0.51709-0.61537 0.44622
 -14   9   0   25.61    3.05   0-0.21577-0.64285 0.77106-0.47584-0.62240 0.50577
 -14  11   1   26.62    3.54   0-0.21190-0.63892 0.77362-0.41285-0.61995 0.55460
 -13   1  -8   44.01    2.69   0-0.21053-0.64401 0.77453-0.74193-0.61908 0.09779
 -13   2  -6   47.94    2.72   0-0.20238-0.63779 0.77984-0.71565-0.61388 0.19497
 -13   3  -4   71.81    2.98   0-0.20518-0.61973 0.77803-0.68156-0.61568 0.30030
 -13   7   0   -0.99    2.32   0-0.20900-0.58863 0.77553-0.54732-0.61811 0.50798
 -13  13   3   -0.32    3.36   0-0.21816-0.55902 0.76947-0.34658-0.62390 0.66869
 -12   0  -7    2.56    2.38   0-0.20533-0.58175 0.77793-0.77886-0.61577 0.15315
 -12   1  -5    2.10    2.22   0-0.20229-0.57157 0.77989-0.74846-0.61383 0.25485
 -12   2  -3    0.98    1.96   0-0.20684-0.54879 0.77695-0.71052-0.61673 0.36074
 -12   3  -2    8.18    1.90   0-0.20589-0.54444 0.77756-0.67990-0.61613 0.41154
 -12   4  -1   59.05    2.41   0-0.20669-0.53533 0.77704-0.64664-0.61664 0.46434
 -12   5   0   18.96    2.50   0-0.21463-0.51999 0.77182-0.60854-0.62168 0.52184
 -12  13   4    4.68    3.28   0-0.22422-0.48230 0.76538-0.34024-0.62769 0.73272
 -11  -2 -11   -0.31    2.43   0-0.20883-0.53969 0.77564-0.84175-0.61800-0.04156
 -11  -2 -10   12.29    2.46   0-0.21071-0.53571 0.77441-0.84057-0.61920 0.01062
 -11  -2  -9   27.76    2.69   0-0.21278-0.52705 0.77305-0.83892-0.62051 0.06438
 -11  -1  -6   22.71    2.20   0-0.20634-0.51102 0.77727-0.81025-0.61642 0.21447
 -11   0  -4    1.40    1.96   0-0.20567-0.49598 0.77771-0.77625-0.61599 0.31732
 -11   5   1   24.43    2.23   0-0.21150-0.45527 0.77389-0.61005-0.61970 0.57933
 -11  11   4   18.18    3.16   0-0.21404-0.43101 0.77221-0.41246-0.62131 0.73517
 -11  14   5    9.67    4.09   0-0.23026-0.40793 0.76125-0.30314-0.63144 0.79644
 -10  -3 -12    1.93    2.66   0-0.21136-0.48797 0.77399-0.87321-0.61961-0.08489
 -10  -3 -11   79.21    3.05   0-0.20739-0.48441 0.77659-0.87470-0.61708-0.03396
 -10  -3 -10    0.42    2.44   0-0.20698-0.47507 0.77686-0.87651-0.61682 0.01614
 -10  -3  -9    2.77    2.38   0-0.20849-0.46852 0.77587-0.87345-0.61779 0.06913
 -10  -2  -6   24.88    2.25   0-0.20404-0.45135 0.77877-0.84535-0.61495 0.22144
 -10  -1  -4  115.66    2.59   0-0.20548-0.43592 0.77783-0.81162-0.61587 0.32526
 -10   7   3   52.28    3.06   0-0.21845-0.37302 0.76927-0.54068-0.62408 0.69506
 -10  12   5   47.64    4.09   0-0.22655-0.35042 0.76379-0.37102-0.62914 0.80312
  -9  -4 -12   66.23    3.13   0-0.21236-0.42641 0.77332-0.90486-0.62024-0.07430
  -9  -4 -11   -0.63    2.41   0-0.21001-0.42100 0.77487-0.90689-0.61875-0.02573
  -9  -4 -10   34.81    2.56   0-0.20962-0.41454 0.77513-0.90635-0.61850 0.02774
  -9  -3  -6   82.99    2.30   0-0.20644-0.38807 0.77721-0.87575-0.61648 0.23137
  -9  -2  -4   10.90    1.71   0-0.20771-0.37280 0.77638-0.84175-0.61729 0.33542
  -9   6   3   89.41    3.13   0-0.20777-0.32220 0.77634-0.57999-0.61733 0.69630
  -9   8   4   31.12    2.81   0-0.21415-0.30890 0.77214-0.51056-0.62137 0.75185
  -8  -4 -14    1.75    2.87   0-0.20229-0.39063 0.77990-0.91265-0.61383-0.17691
  -8  -4  -7  115.07    2.30   0-0.20230-0.33775 0.77989-0.91183-0.61383 0.18525
  -8  -2  -3   70.01    2.19   0-0.20551-0.30636 0.77781-0.84405-0.61589 0.39359
  -8   2   1   23.03    1.86   0-0.20629-0.27672 0.77731-0.71222-0.61638 0.60048
  -8   5   3  465.49    5.63   0-0.21503-0.25371 0.77155-0.60838-0.62193 0.70948
  -8   7   4  464.76    6.65   0-0.21517-0.24647 0.77146-0.54274-0.62202 0.76091
  -8  19   7    2.98    4.71   0-0.25308-0.18587 0.74512-0.12327-0.64533 0.93966
  -7  -5 -14   28.08    2.90   0-0.20861-0.32236 0.77579-0.93941-0.61786-0.16338
  -7  -5 -13    5.10    2.52   0-0.20192-0.32207 0.78014-0.94434-0.61359-0.11614
  -7  -5  -8    0.87    1.67   0-0.20529-0.28219 0.77795-0.94152-0.61575 0.14422
  -7  -4  -5   16.03    1.68   0-0.21169-0.25369 0.77376-0.90508-0.61982 0.30301
  -7  -1  -1  501.26    4.42   0-0.21081-0.22493 0.77435-0.80738-0.61926 0.50893
  -6  -6 -12   49.39    2.63   0-0.21281-0.24276 0.77302-0.97024-0.62053-0.04813
  -6  -6 -11   51.25    2.41   0-0.21122-0.23659 0.77408-0.97118-0.61952 0.00269
  -6  -6 -10    2.42    2.21   0-0.21316-0.22701 0.77279-0.97033-0.62075 0.05317
  -6  -5 -16    3.23    3.15   0-0.21440-0.26956 0.77197-0.93763-0.62153-0.25651
  -6  -3  -3 1163.25    6.07   0-0.20210-0.18700 0.78002-0.87909-0.61370 0.40817
  -5  -6 -14   32.33    2.64   0-0.20799-0.20074 0.77619-0.97252-0.61747-0.14693
  -5  -6 -13    9.61    2.30   0-0.20091-0.19926 0.78079-0.97749-0.61294-0.09978
  -5  -6  -9   22.73    1.91   0-0.20237-0.16848 0.77984-0.97690-0.61388 0.10755
  -5  -6  -8  428.19    4.01   0-0.21236-0.15227 0.77332-0.97017-0.62024 0.16597
  -5  -4  -4  117.50    2.51   0-0.20092-0.13405 0.78078-0.91236-0.61295 0.36429
  -5   2   2  254.23    4.33   0-0.20521-0.08670 0.77800-0.71306-0.61570 0.67666
  -5   8   5  608.81   14.57   0-0.30575 0.03556 0.70465-0.44257-0.67565 0.89202
  -5  15   7   61.53    3.50   0-0.22488-0.03143 0.76493-0.27413-0.62810 0.94741
  -4  -6 -15   13.87    2.97   0-0.20554-0.14746 0.77779-0.97435-0.61591-0.19027
  -4  -6  -8  269.75    3.28   0-0.20034-0.10200 0.78115-0.97800-0.61258 0.16603
  -3  -6 -16   25.49    3.28   0-0.21155-0.08944 0.77385-0.97124-0.61973-0.23194
  -3  -6  -7   38.00    1.91   0-0.21112-0.02341 0.77414-0.97057-0.61946 0.23360
  -3  -5  -5    2.66    1.58   0-0.20658-0.01349 0.77712-0.94075-0.61657 0.33315
  -3  15   7   12.83    2.38   0-0.21511 0.08197 0.77150-0.28020-0.62198 0.95837
  -2  -6 -16    0.34    2.58   0-0.20631-0.02707 0.77729-0.97432-0.61639-0.22588
  -2  -6  -7  211.80    3.24   0-0.21298 0.03958 0.77291-0.96979-0.62064 0.24307
  -2  -5 -18    1.37    3.27   0-0.20293-0.05019 0.77948-0.94370-0.61424-0.33152
  -2  -5  -5   75.80    2.34   0-0.21011 0.05117 0.77481-0.93860-0.61881 0.34423
  -1  -6 -16   55.09    2.89   0-0.20556 0.02880 0.77778-0.97449-0.61592-0.21695
  -1  12   6  683.44    5.89   0-0.21282 0.19531 0.77302-0.38032-0.62053 0.92200
  -1  17   7    8.94    2.47   0-0.21212 0.20218 0.77348-0.21692-0.62009 0.97362
   0  -6 -16   19.10    2.93   0-0.21300 0.09607 0.77290-0.97081-0.62065-0.20453
   0  -6  -8  212.04    3.57   0-0.21364 0.15563 0.77248-0.96931-0.62105 0.20854
   0  -5 -18    4.38    3.24   0-0.20464 0.07431 0.77838-0.94229-0.61533-0.31340
   0  13   6    3.26    1.97   0-0.20851 0.25160 0.77585-0.35058-0.61780 0.92791
   0  19   7   92.66    2.64   0-0.20884 0.26052 0.77564-0.15409-0.61801 0.97983
   1  -6 -15   21.43    2.60   0-0.21035 0.16229 0.77465-0.97183-0.61897-0.14645
   1  -5 -18    0.89    3.46   0-0.21111 0.14223 0.77415-0.93647-0.61945-0.29800
   1   2   1 1019.75   10.36   0-0.20953 0.27828 0.77518-0.71011-0.61845 0.67827
   1  15   6  174.50    3.16   0-0.21478 0.32004 0.77172-0.28088-0.62177 0.94011
   2  -6 -13   41.46    2.62   0-0.21827 0.24595 0.76939-0.96694-0.62397-0.02943
   2  -6 -12   90.49    3.03   0-0.21748 0.25257 0.76992-0.96723-0.62347 0.02177
   2  -5 -17   -0.30    2.96   0-0.21214 0.21718 0.77347-0.93730-0.62010-0.23974
   2  -1  -2    9.52    3.50   0-0.24229 0.35008 0.75285-0.78596-0.63881 0.55209
   2   9   4  912.21    5.56   0-0.20675 0.35861 0.77700-0.48286-0.61668 0.84030
   2  12   5  878.74    5.17   0-0.20358 0.36207 0.77906-0.38658-0.61466 0.88973
   2  17   6  101.93    2.61   0-0.20641 0.37316 0.77722-0.22098-0.61646 0.94380
   3  -5 -16    7.32    3.06   0-0.21865 0.28702 0.76914-0.93280-0.62420-0.17542
   3   8   3 2196.85    8.29   0-0.21229 0.41816 0.77337-0.51197-0.62020 0.80037
   3  14   5   72.21    2.18   0-0.20177 0.42143 0.78023-0.32200-0.61349 0.89756
   3  21   6   10.13    2.31   0-0.20091 0.42806 0.78079-0.09376-0.61294 0.94936
   3  22   6  100.76    2.76   0-0.20467 0.43191 0.77836-0.05842-0.61535 0.95107
   3  23   6    1.80    2.52   0-0.20631 0.43392 0.77729-0.02411-0.61639 0.95198
   3  24   6   42.91    3.05   0-0.20644 0.43476 0.77721 0.00731-0.61648 0.95202
   3  25   6   -2.07    2.68   0-0.20529 0.43140 0.77795 0.04113-0.61575 0.95230
   3  26   6   15.89    2.99   0-0.20340 0.43134 0.77918 0.07200-0.61454 0.95043
   4  -4 -17   68.78    3.89   0-0.21826 0.33916 0.76940-0.90138-0.62396-0.21909
   4   2  -1   30.43    1.83   0-0.20632 0.44464 0.77729-0.71215-0.61640 0.59850
   4   5   1  623.02    4.80   0-0.20136 0.45367 0.78050-0.61711-0.61323 0.69867
   4   7   2 1348.14    6.39   0-0.20322 0.46284 0.77930-0.55040-0.61442 0.75149
   4  13   4    5.70    1.67   0-0.21100 0.48663 0.77422-0.34828-0.61938 0.86037
   4  17   5    8.81    2.03   0-0.20040 0.48138 0.78112-0.22516-0.61261 0.90528
   4  18   5    8.45    2.04   0-0.20900 0.49089 0.77553-0.18649-0.61811 0.91054
   5  -4 -14  127.73    4.55   0-0.22673 0.43213 0.76367-0.89452-0.62925-0.05046
   5  -4 -13   11.79    3.38   0-0.22195 0.43449 0.76691-0.89808-0.62628-0.00186
   5  -4 -12    1.82    3.27   0-0.23277 0.45380 0.75951-0.89060-0.63299 0.05576
   5   2  -2  226.47    3.66   0-0.20955 0.50184 0.77517-0.71013-0.61846 0.55731
   5   9   2  130.04    2.52   0-0.20893 0.53039 0.77558-0.48153-0.61807 0.76371
   5  12   3   21.16    1.62   0-0.21169 0.54068 0.77376-0.38094-0.61982 0.81710
   5  16   4    4.98    1.78   0-0.20862 0.54431 0.77578-0.25198-0.61787 0.86743
   6  -2 -18    1.61    4.72   0-0.24612 0.48634 0.75013-0.81704-0.64114-0.23860
   6   5  -1  333.64    3.67   0-0.21332 0.57432 0.77269-0.60936-0.62085 0.61982
   6  11   2    2.31    1.56   0-0.20220 0.58504 0.77996-0.41975-0.61377 0.76757
   6  15   3   74.28    2.10   0-0.20860 0.59909 0.77579-0.28521-0.61786 0.82344
   6  21   4    1.00    2.27   0-0.20380 0.59957 0.77892-0.09207-0.61479 0.87020
   6  22   4   -1.34    2.43   0-0.20428 0.59930 0.77861-0.05725-0.61510 0.87365
   6  23   4   27.80    2.54   0-0.20501 0.60218 0.77814-0.02661-0.61557 0.87353
   6  24   4    0.23    2.50   0-0.20597 0.60293 0.77751 0.00828-0.61618 0.87352
   6  25   4   74.81    3.01   0-0.20464 0.60188 0.77838 0.03868-0.61533 0.87332
   6  26   4    0.82    2.63   0-0.20395 0.59866 0.77883 0.07303-0.61489 0.87294
   7   5  -2  183.04    2.79   0-0.20089 0.61569 0.78080-0.61704-0.61293 0.56936
   7  11   1  188.00    2.71   0-0.20357 0.64003 0.77907-0.41883-0.61465 0.72583
   7  14   2   11.38    1.64   0-0.19956 0.64351 0.78165-0.32351-0.61207 0.77556
   7  15   2  119.97    2.20   0-0.21200 0.65692 0.77356-0.28290-0.62002 0.78260
   7  20   3   22.92    2.35   0-0.20293 0.65421 0.77948-0.12405-0.61424 0.82923
   7  21   3    9.01    2.39   0-0.20625 0.65823 0.77733-0.08993-0.61636 0.83118
   7  22   3    2.59    2.36   0-0.20852 0.66051 0.77585-0.05506-0.61780 0.83291
   7  23   3   14.06    2.65   0-0.20931 0.66248 0.77533-0.02154-0.61831 0.83321
   7  24   3   38.22    2.82   0-0.21001 0.66294 0.77487 0.01030-0.61875 0.83315
   7  25   3    3.43    2.71   0-0.20934 0.66118 0.77531 0.04361-0.61832 0.83332
   8   0 -11    0.68    3.77   0-0.24042 0.65336 0.75417-0.75487-0.63768 0.13683
   8   9  -1   51.14    1.91   0-0.20353 0.68679 0.77910-0.48408-0.61462 0.63106
   8  15   1   61.95    2.11   0-0.20894 0.70797 0.77558-0.28516-0.61807 0.73736
   8  20   2   13.76    2.29   0-0.20239 0.70801 0.77984-0.12433-0.61389 0.78625
   8  21   2    6.82    2.25   0-0.20560 0.71237 0.77775-0.08983-0.61595 0.78776
   8  22   2    1.53    2.54   0-0.20762 0.71452 0.77644-0.05553-0.61723 0.78948
   8  23   2   17.80    2.68   0-0.20967 0.71647 0.77509-0.02318-0.61854 0.78963
   8  24   2    0.97    2.68   0-0.20967 0.71586 0.77509 0.01120-0.61854 0.79052
   8  25   2   18.40    2.97   0-0.20900 0.71587 0.77553 0.04208-0.61811 0.78940
   9   8  -3  126.62    2.65   0-0.20375 0.73433 0.77896-0.51656-0.61476 0.53651
   9  10  -2   33.54    2.04   0-0.20672 0.74490 0.77703-0.45025-0.61666 0.58968
   9  12  -1    9.44    1.93   0-0.20115 0.74572 0.78063-0.38768-0.61310 0.63902
   9  15   0   51.55    2.19   0-0.19971 0.75178 0.78156-0.29036-0.61217 0.68981
   9  16   0   56.12    2.31   0-0.20975 0.76292 0.77504-0.25176-0.61858 0.69480
   9  21   1    5.05    2.36   0-0.20023 0.76130 0.78122-0.09362-0.61251 0.74061
   9  22   1    5.34    2.57   0-0.20470 0.76348 0.77834-0.05830-0.61537 0.74255
   9  23   1    9.02    2.77   0-0.20509 0.76477 0.77808-0.02509-0.61562 0.74340
   9  24   1    1.22    2.82   0-0.20496 0.76295 0.77817 0.00943-0.61553 0.74577
  10   5  -8    2.60    2.31   0-0.21428 0.77023 0.77205-0.60851-0.62145 0.29269
  10   8  -5    3.04    1.85   0-0.20781 0.78718 0.77631-0.51441-0.61736 0.44426
  10  11  -3   34.08    2.07   0-0.20250 0.79415 0.77976-0.41919-0.61396 0.54461
  10  14  -2    2.18    2.00   0-0.20774 0.80978 0.77636-0.31768-0.61731 0.59986
  10  17  -1    6.68    2.21   0-0.20451 0.81084 0.77846-0.22178-0.61525 0.64812
  10  18  -1    6.00    2.35   0-0.21035 0.81751 0.77465-0.18502-0.61897 0.65286
  11  10  -6   10.20    2.33   0-0.21567 0.84701 0.77113-0.44339-0.62233 0.40599
  11  11  -5    9.41    2.02   0-0.20407 0.84290 0.77875-0.41836-0.61497 0.45040
  11  13  -4   56.80    2.39   0-0.20473 0.85096 0.77832-0.35211-0.61539 0.50270
  11  16  -3   24.95    2.44   0-0.20637 0.86065 0.77726-0.25435-0.61643 0.55528
  11  20  -2    4.82    2.53   0-0.20125 0.86332 0.78057-0.12578-0.61316 0.60319
  11  21  -2   11.37    2.71   0-0.20565 0.86632 0.77772-0.09057-0.61598 0.60614
  12   8 -13    0.48    3.53   0-0.21407 0.85693 0.77219-0.51018-0.62132 0.05218
  12   9 -10   33.13    3.08   0-0.20662 0.87146 0.77709-0.48237-0.61659 0.20305
  12  10  -9   -0.47    3.06   0-0.21203 0.88497 0.77354-0.44335-0.62003 0.26026
  12  11  -8   30.54    2.86   0-0.21094 0.89010 0.77426-0.41468-0.61934 0.30810
  12  12  -7   20.42    2.32   0-0.20544 0.89168 0.77786-0.38513-0.61584 0.35720
  12  14  -6    3.32    2.47   0-0.20801 0.90312 0.77618-0.31761-0.61748 0.40992
  12  16  -5    3.51    2.57   0-0.20534 0.90617 0.77793-0.25390-0.61578 0.45947
  12  17  -5    6.17    2.77   0-0.21246 0.91451 0.77326-0.21614-0.62030 0.46449
 -14   3  -6    2.09    2.86   0-0.21980-0.68140 0.76735-0.67043-0.62597 0.19691
 -14   4  -4    2.31    2.55   0-0.22644-0.66238 0.76284-0.63375-0.63012 0.30408
 -14   5  -3   29.26    2.67   0-0.22029-0.65871 0.76702-0.60441-0.62628 0.35262
 -14   6  -2    1.88    2.62   0-0.22082-0.65179 0.76666-0.57104-0.62661 0.40401
 -14   7  -1    4.81    2.86   0-0.22674-0.63881 0.76263-0.53432-0.63031 0.45970
 -14  13   2    1.64    3.49   0-0.22174-0.62269 0.76604-0.34094-0.62719 0.61118
 -13   1  -7   20.52    2.49   0-0.21692-0.63031 0.76929-0.73766-0.62415 0.15304
 -13   1  -6   -1.11    2.64   0-0.22583-0.61147 0.76326-0.73402-0.62974 0.20835
 -13   2  -5   32.38    2.67   0-0.21411-0.61890 0.77117-0.70638-0.62238 0.25469
 -13   3  -3   -0.22    2.38   0-0.21928-0.59388 0.76770-0.66966-0.62564 0.35939
 -13   4  -2   24.33    2.75   0-0.22288-0.58833 0.76527-0.63608-0.62790 0.41290
 -13   5  -1   17.75    2.54   0-0.22723-0.57815 0.76230-0.60026-0.63061 0.46713
 -13   8   1   23.48    2.77   0-0.22599-0.56430 0.76314-0.50308-0.62985 0.56996
 -13  10   2    1.33    2.86   0-0.22542-0.55766 0.76353-0.43675-0.62949 0.62169
 -13  16   4   -0.95    4.33   0-0.23875-0.53152 0.75428-0.23333-0.63773 0.73274
 -12  -1 -10    7.61    3.11   0-0.21847-0.58964 0.76825-0.80304-0.62514 0.00691
 -12  -1  -9   10.55    2.78   0-0.21929-0.58097 0.76770-0.80192-0.62565 0.05908
 -12  -1  -8   23.12    2.65   0-0.22366-0.56893 0.76474-0.79947-0.62839 0.11303
 -12   0  -6   45.27    2.66   0-0.21453-0.56393 0.77089-0.77212-0.62264 0.21233
 -12   1  -4   65.28    2.50   0-0.21741-0.54656 0.76896-0.73754-0.62446 0.31710
 -12   6   1  161.77    3.45   0-0.23104-0.49777 0.75967-0.56548-0.63298 0.58210
 -12   8   2  157.83    3.72   0-0.22203-0.49932 0.76584-0.50485-0.62737 0.62797
 -12  10   3    2.02    3.07   0-0.23637-0.48083 0.75596-0.42855-0.63627 0.69078
 -12  17   5    5.79    5.00   0-0.24240-0.45784 0.75170-0.19512-0.63996 0.79552
 -11  -2  -8   -0.94    2.37   0-0.21813-0.51198 0.76848-0.83784-0.62492 0.11750
 -11  -2  -7   37.82    2.52   0-0.22504-0.49808 0.76380-0.83167-0.62925 0.17447
 -11  -1  -5   90.93    2.59   0-0.22019-0.48886 0.76709-0.80092-0.62621 0.27472
 -11   1  -2   26.74    2.32   0-0.22753-0.46044 0.76209-0.73186-0.63081 0.43352
 -11   2  -1   82.60    2.63   0-0.22780-0.45320 0.76190-0.69872-0.63097 0.48515
 -10  -3  -8   80.10    2.46   0-0.21557-0.45465 0.77019-0.86990-0.62330 0.12702
 -10  -3  -7  152.18    2.80   0-0.22355-0.43815 0.76481-0.86496-0.62832 0.18188
 -10  -2  -5    2.18    2.05   0-0.21955-0.42985 0.76752-0.83406-0.62581 0.28284
 -10   0  -2   15.15    2.25   0-0.22393-0.40295 0.76455-0.76622-0.62856 0.43958
 -10   1  -1   58.02    2.48   0-0.22310-0.39708 0.76512-0.73386-0.62804 0.49049
 -10   5   2    9.65    2.34   0-0.22435-0.37553 0.76426-0.60164-0.62882 0.64582
 -10   9   4    2.93    2.91   0-0.23198-0.35382 0.75902-0.46497-0.63356 0.75442
  -9  -4 -13   -0.61    2.83   0-0.21813-0.42398 0.76848-0.90367-0.62492-0.12371
  -9  -4  -9   -1.42    1.89   0-0.21880-0.40334 0.76802-0.90458-0.62534 0.08182
  -9  -4  -8  120.27    2.67   0-0.21837-0.39009 0.76832-0.90051-0.62507 0.13662
  -9  -3  -5    4.10    1.73   0-0.22246-0.36463 0.76555-0.86399-0.62764 0.29314
  -9   0  -1   22.55    2.27   0-0.22765-0.33106 0.76201-0.76425-0.63088 0.50183
  -9   4   2  239.55    3.90   0-0.22117-0.31630 0.76642-0.63621-0.62683 0.65267
  -8  -5 -13   13.07    2.76   0-0.22216-0.36050 0.76576-0.93105-0.62745-0.11095
  -8  -5 -12   -0.21    2.43   0-0.21847-0.35449 0.76825-0.93523-0.62513-0.06266
  -8  -5 -11   13.62    2.54   0-0.21650-0.35250 0.76957-0.93522-0.62389-0.01042
  -8  -5 -10   18.90    2.16   0-0.21719-0.34487 0.76911-0.93444-0.62432 0.04180
  -8  -5  -9   28.32    2.26   0-0.21997-0.33416 0.76724-0.93195-0.62608 0.09369
  -8  -4  -6    8.06    1.72   0-0.21646-0.31687 0.76960-0.90175-0.62386 0.24706
  -8  -3  -4   27.35    1.79   0-0.21868-0.30000 0.76811-0.86745-0.62527 0.35112
  -7  -5 -15   -0.07    2.82   0-0.21864-0.31375 0.76814-0.93508-0.62524-0.20898
  -7  -5  -7    7.20    1.81   0-0.21679-0.26229 0.76937-0.93385-0.62408 0.20424
  -7  -3  -3  471.19    4.03   0-0.22387-0.22583 0.76460-0.86415-0.62852 0.41352
  -7  -2  -2   46.41    2.05   0-0.21479-0.22788 0.77072-0.83711-0.62281 0.46036
  -7   0   0   -0.22    1.64   0-0.21679-0.21163 0.76937-0.77133-0.62408 0.56452
  -7  17   7   32.16    3.99   0-0.24861-0.13015 0.74726-0.18986-0.64373 0.94559
  -6  -6 -14    4.37    2.45   0-0.22104-0.24591 0.76651-0.96301-0.62675-0.14572
  -6  -6 -13    1.27    2.48   0-0.21679-0.24323 0.76937-0.96798-0.62408-0.09882
  -6  -6  -9   44.49    2.10   0-0.21785-0.21459 0.76866-0.96640-0.62475 0.11045
  -6  -5  -6   45.27    1.94   0-0.21411-0.19651 0.77117-0.93580-0.62238 0.26212
  -6  -4  -4    1.70    1.78   0-0.21816-0.17852 0.76846-0.90073-0.62493 0.36682
  -6  16   7   22.60    3.60   0-0.24498-0.07231 0.74986-0.22520-0.64153 0.95204
  -5  -6 -15   27.91    2.90   0-0.21787-0.19697 0.76865-0.96651-0.62475-0.19207
  -5  -5  -5    3.70    1.83   0-0.22315-0.11919 0.76508-0.92976-0.62807 0.32773
  -5  11   6   86.85    4.30   0-0.24755-0.01599 0.74802-0.38738-0.64309 0.91028
  -4  -7 -12   90.67    2.72   0-0.22469-0.10484 0.76403-0.99453-0.62904-0.02373
  -4  -7 -11   48.44    2.44   0-0.22459-0.09751 0.76410-0.99439-0.62897 0.02776
  -4  -6 -16    1.58    2.75   0-0.21914-0.14087 0.76780-0.96642-0.62555-0.23386
  -4  -6  -7  224.83    3.02   0-0.21692-0.07836 0.76929-0.96673-0.62415 0.22948
  -4  -5  -5 1088.43    5.99   0-0.21244-0.06840 0.77228-0.93674-0.62132 0.32963
  -4  -3  -2  280.10    3.55   0-0.22158-0.03730 0.76615-0.86499-0.62708 0.48954
  -4  -2  -1  479.50    4.77   0-0.21837-0.03361 0.76832-0.83441-0.62507 0.53931
  -4  15   7  217.58    4.05   0-0.22402 0.02777 0.76449-0.27353-0.62861 0.95575
  -3  -7 -13   91.67    2.57   0-0.22057-0.05547 0.76684-0.99663-0.62645-0.06922
  -3  -7 -12   10.95    2.04   0-0.21831-0.05145 0.76836-0.99865-0.62503-0.01889
  -3  -7 -11  212.79    3.18   0-0.21900-0.04357 0.76789-0.99827-0.62546 0.03290
  -3  -7 -10  146.90    2.79   0-0.22319-0.03084 0.76505-0.99521-0.62810 0.08680
  -3  -6 -17    9.18    3.30   0-0.22486-0.07997 0.76392-0.96143-0.62914-0.27294
  -3  -3  -2  132.66    2.80   0-0.22010 0.02217 0.76715-0.86581-0.62616 0.49718
  -3  -2  -1 1027.56    7.53   0-0.21780 0.02704 0.76870-0.83470-0.62471 0.54757
  -3   8   5  435.46    6.73   0-0.23410 0.08588 0.75754-0.49579-0.63487 0.86718
  -3  11   6   80.53    3.24   0-0.22616 0.08396 0.76303-0.40333-0.62995 0.91359
  -2  -7 -14   31.26    2.76   0-0.22497 0.00370 0.76384-0.99393-0.62921-0.10947
  -2  -7 -13   66.93    2.49   0-0.21915 0.00368 0.76779-0.99810-0.62556-0.06144
  -2  -7 -12  124.20    2.78   0-0.21727 0.00849 0.76906-0.99990-0.62437-0.01087
  -2  -7 -11  161.42    2.97   0-0.21824 0.01684 0.76840-0.99903-0.62499 0.04114
  -2  -7 -10  138.65    2.81   0-0.22320 0.03026 0.76505-0.99518-0.62810 0.09530
  -2  -6 -17    4.29    3.17   0-0.22010-0.02308 0.76715-0.96389-0.62616-0.26704
  -2  16   7    1.58    2.14   0-0.21865 0.14590 0.76813-0.24369-0.62524 0.96949
  -1  -7 -13   18.21    2.40   0-0.22232 0.06932 0.76564-0.99571-0.62755-0.05139
  -1  -7 -12   51.64    2.46   0-0.21966 0.07302 0.76745-0.99722-0.62588-0.00120
  -1  -7 -11   11.85    2.04   0-0.22194 0.08304 0.76590-0.99563-0.62731 0.05127
  -1  -6 -17   75.48    3.58   0-0.22133 0.03804 0.76632-0.96342-0.62693-0.25839
  -1  -6  -7  591.09    5.01   0-0.22211 0.11162 0.76579-0.96275-0.62742 0.25799
  -1  -5  -5   27.58    2.07   0-0.22532 0.12894 0.76360-0.92804-0.62943 0.36270
  -1   9   5   11.72    2.22   0-0.22657 0.19966 0.76275-0.46857-0.63021 0.87933
  -1  18   7   90.63    3.01   0-0.22331 0.21050 0.76497-0.17599-0.62817 0.98128
   0  -6 -17    0.32    3.19   0-0.22816 0.10678 0.76165-0.95923-0.63120-0.24515
   0  -4  -4    2.63    1.71   0-0.22580 0.19810 0.76327-0.89446-0.62973 0.42315
   0   3   2 2177.75   15.26   0-0.22460 0.23862 0.76410-0.66624-0.62898 0.73188
   0   7   4  477.90    5.01   0-0.21749 0.24580 0.76891-0.53990-0.62452 0.83061
   0  10   5  195.89    3.39   0-0.22782 0.26233 0.76189-0.43473-0.63099 0.88895
   0  20   7   27.84    2.43   0-0.21599 0.26603 0.76991-0.11493-0.62357 0.98455
   0  21   7  110.85    2.95   0-0.21957 0.26869 0.76751-0.08014-0.62583 0.98773
   0  22   7   73.73    3.22   0-0.22241 0.27094 0.76559-0.04488-0.62761 0.98973
   0  23   7   29.96    2.87   0-0.22349 0.27273 0.76485-0.01078-0.62828 0.99050
   0  24   7   25.70    2.91   0-0.22362 0.27273 0.76476 0.02122-0.62837 0.99037
   0  25   7   11.76    2.96   0-0.22215 0.27132 0.76576 0.05444-0.62744 0.98932
   0  26   7    1.04    3.08   0-0.21871 0.26858 0.76809 0.08422-0.62528 0.98761
   0  27   7    0.01    3.08   0-0.21730 0.26496 0.76904 0.11486-0.62439 0.98500
   1  -6 -16    0.94    2.87   0-0.22669 0.17541 0.76267-0.96111-0.63028-0.18746
   1  -6  -9  469.26    4.90   0-0.21804 0.21502 0.76854-0.96608-0.62486 0.16931
   1   8   4    7.85    1.75   0-0.21794 0.30718 0.76861-0.50661-0.62480 0.83967
   1  11   5  200.21    3.01   0-0.21848 0.31488 0.76824-0.40820-0.62514 0.89165
   2  -6 -14  107.77    3.47   0-0.22156 0.24465 0.76616-0.96301-0.62708-0.07751
   2  -6 -11  231.43    4.01   0-0.22177 0.26660 0.76602-0.96272-0.62721 0.07703
   2  13   5  131.45    2.60   0-0.22405 0.38129 0.76447-0.33861-0.62863 0.90423
   2  18   6  188.39    3.04   0-0.21665 0.38183 0.76947-0.18005-0.62399 0.95039
   2  19   6  105.73    2.59   0-0.22275 0.38692 0.76535-0.14355-0.62782 0.95545
   2  27   6    3.41    3.32   0-0.22701 0.39266 0.76244 0.12238-0.63048 0.95724
   3  -5  -9   20.89    2.57   0-0.22977 0.35006 0.76055-0.92473-0.63219 0.19390
   3   1  -1 2072.23   12.64   0-0.21690 0.39387 0.76930-0.73663-0.62414 0.59781
   3   4   1 1755.66    8.79   0-0.21844 0.40932 0.76827-0.63745-0.62511 0.70216
   3   6   2 1975.18    8.29   0-0.22363 0.42133 0.76475-0.56826-0.62837 0.75744
   3  11   4  546.63    4.07   0-0.21761 0.42972 0.76883-0.40876-0.62459 0.85627
   3  15   5  212.03    2.87   0-0.21667 0.43622 0.76946-0.27838-0.62400 0.90743
   4  10   3   92.93    2.21   0-0.21889 0.48513 0.76797-0.44046-0.62540 0.81460
   4  19   5   45.70    2.44   0-0.21566 0.49703 0.77013-0.14809-0.62336 0.91533
   4  20   5   13.35    2.17   0-0.21995 0.50049 0.76725-0.11232-0.62606 0.91926
   4  21   5  188.93    3.14   0-0.22333 0.50357 0.76496-0.07745-0.62818 0.92177
   4  22   5   60.94    2.71   0-0.22638 0.50597 0.76288-0.04148-0.63009 0.92322
   4  25   5   17.49    2.79   0-0.22382 0.50511 0.76462 0.05553-0.62849 0.92296
   4  26   5   21.99    2.99   0-0.22282 0.50332 0.76531 0.08668-0.62786 0.92125
   4  27   5   15.32    3.06   0-0.21962 0.50046 0.76748 0.11759-0.62585 0.91892
   5  -3 -18    1.67    3.82   0-0.23259 0.41135 0.75859-0.85690-0.63394-0.25086
   5   0  -4    2.10    2.18   0-0.23116 0.51006 0.75959-0.75921-0.63305 0.46946
   5   1  -3  417.42    5.11   0-0.22664 0.51196 0.76270-0.72969-0.63025 0.51838
   5   5   0  568.56    4.50   0-0.21428 0.52070 0.77105-0.60764-0.62249 0.66496
   5   7   1 1639.30    6.83   0-0.21846 0.53192 0.76826-0.53904-0.62513 0.71949
   5  17   4   48.30    2.18   0-0.21825 0.55306 0.76839-0.21148-0.62500 0.87430
   5  18   4    1.83    2.13   0-0.22747 0.56161 0.76213-0.17280-0.63077 0.87882
   6  -3 -15   82.32    5.15   0-0.24318 0.50333 0.75115-0.85016-0.64043-0.08229
   6   7   0   25.50    1.77   0-0.22126 0.58890 0.76636-0.53668-0.62689 0.67902
   6   9   1  248.32    2.97   0-0.21636 0.59140 0.76967-0.47505-0.62380 0.72634
   6  12   2   77.74    2.04   0-0.22050 0.60216 0.76688-0.37347-0.62641 0.78155
   6  16   3   -1.97    1.58   0-0.21880 0.60661 0.76802-0.24191-0.62534 0.83356
   7   1  -6    7.83    2.18   0-0.22889 0.61567 0.76115-0.72773-0.63165 0.38269
   7   4  -3   32.87    1.90   0-0.21829 0.62611 0.76837-0.63729-0.62502 0.53026
   7   7  -1  457.21    3.71   0-0.21430 0.63664 0.77104-0.54191-0.62250 0.63044
   7   9   0   50.38    1.92   0-0.21361 0.64309 0.77150-0.47702-0.62206 0.68142
   7  12   1   58.79    2.09   0-0.22061 0.65715 0.76680-0.37326-0.62648 0.73881
   7  16   2   21.63    1.75   0-0.22214 0.66521 0.76577-0.24122-0.62744 0.79145
   8   6  -3    2.42    1.74   0-0.21729 0.68662 0.76904-0.57213-0.62439 0.53803
   8  10  -1   97.91    2.32   0-0.22557 0.70866 0.76343-0.43517-0.62958 0.64722
   8  12   0   56.09    1.94   0-0.21435 0.70538 0.77101-0.37839-0.62253 0.69050
   8  16   1    0.47    1.94   0-0.21914 0.71732 0.76780-0.24318-0.62555 0.74546
   9   2 -10   65.44    3.55   0-0.23279 0.71392 0.75845-0.69275-0.63407 0.19556
   9   3  -8  100.48    2.98   0-0.22359 0.71922 0.76478-0.66591-0.62834 0.29335
   9   7  -4  142.17    2.71   0-0.21849 0.74226 0.76823-0.53872-0.62515 0.49612
   9  11  -2  143.10    2.79   0-0.22629 0.76378 0.76294-0.40189-0.63003 0.60507
   9  13  -1   20.03    1.94   0-0.21653 0.76170 0.76955-0.34366-0.62391 0.64869
   9  17   0    1.62    1.94   0-0.21839 0.77045 0.76830-0.21098-0.62508 0.70198
   9  18   0    2.17    1.97   0-0.22190 0.77724 0.76593-0.17447-0.62729 0.70593
  10   4 -10    9.18    2.41   0-0.22656 0.76941 0.76275-0.63100-0.63020 0.20046
  10   6  -7   41.69    2.21   0-0.21896 0.78299 0.76792-0.57098-0.62544 0.35084
  10   7  -6   83.38    2.41   0-0.21769 0.78822 0.76877-0.53932-0.62464 0.40098
  10  10  -4  220.05    3.06   0-0.21912 0.80442 0.76781-0.44005-0.62554 0.50545
  10  12  -3  221.16    2.92   0-0.21871 0.81080 0.76809-0.37489-0.62528 0.55651
  10  15  -2   78.59    2.51   0-0.22055 0.81994 0.76685-0.27446-0.62644 0.61037
  10  19  -1   11.46    2.29   0-0.21601 0.82281 0.76990-0.14737-0.62358 0.65714
  10  20  -1    1.86    2.48   0-0.21968 0.82680 0.76743-0.11170-0.62589 0.66016
  10  21  -1   32.00    2.72   0-0.22282 0.82882 0.76531-0.07720-0.62786 0.66336
  10  22  -1    0.25    2.74   0-0.22449 0.83171 0.76417-0.04288-0.62891 0.66323
  10  23  -1   36.02    3.03   0-0.22526 0.83215 0.76364-0.00921-0.62939 0.66428
  11   6 -11   56.80    3.48   0-0.22584 0.82272 0.76324-0.56610-0.62975 0.15737
  11   7  -9   28.21    2.29   0-0.21893 0.83028 0.76794-0.53816-0.62543 0.25567
  11   8  -8   11.90    2.37   0-0.22315 0.84122 0.76508-0.50294-0.62807 0.31093
  11   9  -7  130.51    2.95   0-0.22085 0.84645 0.76664-0.47145-0.62663 0.36058
  11  12  -5    6.30    1.99   0-0.21993 0.85931 0.76727-0.37396-0.62605 0.46339
  11  14  -4   13.97    2.10   0-0.21764 0.86374 0.76880-0.31004-0.62461 0.51216
  11  17  -3   17.25    2.29   0-0.21445 0.86930 0.77094-0.21418-0.62259 0.56095
  11  18  -3    2.18    2.36   0-0.22115 0.87544 0.76644-0.17631-0.62681 0.56640
  12   9 -11   -0.24    2.99   0-0.22449 0.88290 0.76417-0.46661-0.62891 0.16768
  12  10 -10   12.19    2.98   0-0.23108 0.89629 0.75964-0.43194-0.63300 0.22024
  12  12  -8    4.57    2.69   0-0.22852 0.90825 0.76141-0.36785-0.63142 0.32159
  12  13  -7    5.15    2.35   0-0.22009 0.90728 0.76716-0.34111-0.62615 0.36787
  12  15  -6   41.01    2.81   0-0.21999 0.91406 0.76722-0.27515-0.62609 0.42070
  12  18  -5   10.49    2.85   0-0.21964 0.92071 0.76746-0.17675-0.62587 0.47146
  12  19  -5   -0.88    2.91   0-0.22482 0.92616 0.76394-0.14113-0.62912 0.47410
 -14   3  -5    4.89    2.67   0-0.23272-0.66237 0.75893-0.66102-0.63368 0.25753
 -14   8   0   69.11    3.63   0-0.23928-0.61905 0.75435-0.49167-0.63770 0.52067
 -14  10   1    5.00    3.43   0-0.23431-0.61635 0.75782-0.42983-0.63466 0.56802
 -14  12   2    0.69    3.40   0-0.23864-0.60216 0.75480-0.36165-0.63731 0.62145
 -13   0  -8   -3.66    2.62   0-0.23328-0.61900 0.75854-0.75998-0.63403 0.11099
 -13   1  -5   47.91    2.93   0-0.23950-0.59393 0.75420-0.72074-0.63783 0.27176
 -13   2  -4    8.73    2.52   0-0.23099-0.59573 0.76012-0.69483-0.63262 0.31643
 -13   6   0   49.44    2.75   0-0.23590-0.56045 0.75671-0.55945-0.63564 0.52699
 -13  12   3    2.27    3.34   0-0.24310-0.53278 0.75166-0.35792-0.64002 0.68557
 -12  -1  -7    1.13    2.36   0-0.23111-0.55607 0.76004-0.79246-0.63269 0.17131
 -12   0  -5    0.09    2.09   0-0.22810-0.54447 0.76211-0.76160-0.63083 0.27259
 -12   1  -3   40.11    2.50   0-0.23923-0.51759 0.75439-0.72163-0.63767 0.38342
 -12   2  -2   35.54    2.13   0-0.23534-0.51431 0.75710-0.69075-0.63529 0.43194
 -12   3  -1   74.90    2.70   0-0.23777-0.50453 0.75541-0.65638-0.63678 0.48538
 -11  -3 -11    2.83    2.87   0-0.23744-0.51658 0.75564-0.85511-0.63658-0.02458
 -11  -3 -10    2.41    2.66   0-0.23744-0.50940 0.75564-0.85501-0.63658 0.02706
 -11  -2  -6    2.09    2.09   0-0.23645-0.48156 0.75634-0.82249-0.63597 0.23298
 -11   0  -3   15.48    1.91   0-0.23165-0.46353 0.75966-0.76076-0.63303 0.38547
 -11   3   0   79.65    2.49   0-0.23355-0.44054 0.75835-0.65982-0.63419 0.54156
 -11   6   2    1.15    2.26   0-0.24080-0.42120 0.75328-0.55704-0.63862 0.65025
 -11   8   3    6.89    2.45   0-0.23613-0.41609 0.75655-0.49425-0.63578 0.69806
 -10  -4 -12    0.02    2.47   0-0.23211-0.46327 0.75935-0.88642-0.63331-0.06530
 -10  -4 -11    2.93    2.71   0-0.23431-0.45747 0.75782-0.88813-0.63466-0.01667
 -10  -4 -10   -3.35    2.47   0-0.23411-0.44720 0.75796-0.88923-0.63454 0.03457
 -10  -3  -6    7.25    2.10   0-0.23538-0.42081 0.75708-0.85506-0.63532 0.24159
 -10  -1  -3   79.70    2.43   0-0.23029-0.40373 0.76060-0.79460-0.63219 0.39284
 -10   2   0   48.91    2.19   0-0.22924-0.38347 0.76132-0.69695-0.63154 0.54667
  -9  -5 -11    3.14    2.60   0-0.23794-0.39217 0.75529-0.91874-0.63689-0.00626
  -9  -4  -7    3.59    1.99   0-0.22928-0.37450 0.76130-0.89313-0.63156 0.19471
  -9  -2  -3   10.11    1.79   0-0.23421-0.33978 0.75789-0.82232-0.63460 0.40457
  -9  -1  -2  136.72    2.66   0-0.22855-0.33737 0.76180-0.79542-0.63111 0.45149
  -9   1   0   53.83    2.16   0-0.23199-0.31969 0.75943-0.72696-0.63323 0.55717
  -8  -5 -14   -1.19    2.82   0-0.23044-0.35851 0.76050-0.92729-0.63228-0.15847
  -8  -5  -8   51.14    2.12   0-0.22766-0.31948 0.76240-0.92701-0.63056 0.15019
  -8  -5  -7    5.73    1.91   0-0.23801-0.30265 0.75524-0.91885-0.63693 0.20856
  -8  -4  -5   75.89    2.20   0-0.23463-0.29209 0.75760-0.88828-0.63486 0.31017
  -8  -1  -1   18.17    1.97   0-0.23953-0.25789 0.75418-0.78655-0.63785 0.51947
  -8   3   2    4.19    2.16   0-0.23320-0.24328 0.75859-0.66041-0.63398 0.66943
  -8  20   7    3.01    4.46   0-0.26581-0.17350 0.73515-0.07949-0.65357 0.94813
  -7  -6 -14    4.49    2.93   0-0.23944-0.29006 0.75424-0.95146-0.63780-0.14404
  -7  -6 -13  158.51    3.44   0-0.23266-0.28985 0.75896-0.95565-0.63365-0.09481
  -7  -6 -12   11.98    2.55   0-0.22950-0.28491 0.76115-0.95867-0.63170-0.04514
  -7  -6 -11    4.67    2.19   0-0.22898-0.28067 0.76150-0.95886-0.63138 0.00506
  -7  -6 -10   31.12    2.37   0-0.23013-0.27028 0.76071-0.95801-0.63209 0.05769
  -7  -6  -9   20.02    2.05   0-0.23467-0.25944 0.75757-0.95398-0.63488 0.11289
  -7  -5  -6   42.50    2.02   0-0.23242-0.23987 0.75913-0.92271-0.63350 0.26518
  -7  -4  -4  201.38    2.78   0-0.23804-0.22031 0.75522-0.88620-0.63694 0.37259
  -7   1   1    1.52    1.61   0-0.23139-0.19162 0.75985-0.72730-0.63286 0.62562
  -7   4   3   35.68    2.71   0-0.24359-0.16340 0.75131-0.62032-0.64032 0.73666
  -7   6   4   44.72    3.31   0-0.24564-0.15410 0.74985-0.55283-0.64156 0.78928
  -6  -6 -15   45.48    3.16   0-0.23128-0.24399 0.75992-0.95698-0.63280-0.19078
  -6  -6  -8    3.05    1.61   0-0.22643-0.19943 0.76325-0.96001-0.62980 0.16656
  -6  -5  -5  433.84    3.84   0-0.23660-0.16759 0.75623-0.91953-0.63606 0.32825
  -6   2   2  353.73    4.74   0-0.23247-0.12075 0.75910-0.69372-0.63353 0.68594
  -5  -7 -13   74.48    2.72   0-0.23778-0.16352 0.75540-0.98525-0.63678-0.07475
  -5  -7 -12    2.05    2.24   0-0.23431-0.15840 0.75782-0.98744-0.63466-0.02678
  -5  -7 -11    7.45    2.08   0-0.23421-0.15172 0.75789-0.98737-0.63460 0.02468
  -5  -7 -10    9.47    1.93   0-0.23731-0.14196 0.75573-0.98476-0.63650 0.07958
  -5  -6 -16    2.16    2.91   0-0.22910-0.19375 0.76142-0.95846-0.63145-0.23536
  -5  -6  -7  223.42    2.98   0-0.22685-0.12936 0.76296-0.96023-0.63006 0.22650
  -5  -3  -2  363.97    3.83   0-0.23188-0.08864 0.75950-0.85826-0.63317 0.48766
  -5  -2  -1  522.82    4.66   0-0.22899-0.08454 0.76150-0.82752-0.63138 0.53729
  -5  -1   0  729.39    5.76   0-0.23556-0.07068 0.75695-0.78938-0.63543 0.59349
  -4  -7 -14   53.14    2.68   0-0.23322-0.11343 0.75858-0.98794-0.63399-0.12146
  -4  -7 -13   10.48    2.28   0-0.22815-0.11035 0.76207-0.99227-0.63087-0.07319
  -4  -7 -10   13.56    2.05   0-0.22881-0.08777 0.76162-0.99151-0.63127 0.08239
  -4  -7  -9  145.24    2.69   0-0.23651-0.07450 0.75629-0.98567-0.63601 0.13889
  -4  -6 -17   23.91    3.37   0-0.23169-0.13562 0.75964-0.95635-0.63305-0.27620
  -4  -4  -3  631.09    4.79   0-0.23284-0.03387 0.75884-0.88976-0.63376 0.44532
  -4  -1   0  598.19    5.63   0-0.22757-0.01770 0.76247-0.79569-0.63051 0.59645
  -4   8   5  104.26    5.08   0-0.26918 0.06066 0.73263-0.46999-0.65554 0.88006
  -4  11   6  107.02    3.84   0-0.24270 0.04175 0.75194-0.39119-0.63978 0.91593
  -4  16   7    9.71    2.83   0-0.24700 0.05433 0.74888-0.22480-0.64238 0.97084
  -3  -7 -15   31.56    2.72   0-0.23618-0.05745 0.75652-0.98615-0.63581-0.16312
  -3  -7 -14   36.23    2.59   0-0.22792-0.05633 0.76223-0.99249-0.63072-0.11645
  -3  -7  -9   49.77    2.18   0-0.23234-0.01612 0.75919-0.98872-0.63345 0.14440
  -3  -6  -6  652.94    4.77   0-0.23718 0.00928 0.75582-0.95241-0.63642 0.30214
  -3  -4  -3   25.10    1.77   0-0.23245 0.02711 0.75911-0.89001-0.63352 0.45366
  -3  -1   0 1621.82   10.51   0-0.23118 0.04742 0.75999-0.79298-0.63274 0.60736
  -3  16   7  150.48    3.63   0-0.23535 0.10313 0.75710-0.23291-0.63530 0.97176
  -2  -7 -15    8.86    2.47   0-0.23472 0.00351 0.75754-0.98763-0.63491-0.15565
  -2  -7  -9   31.03    2.20   0-0.23338 0.04535 0.75847-0.98772-0.63409 0.15333
  -2  -6 -18    1.63    3.38   0-0.23709-0.01577 0.75589-0.95170-0.63636-0.30677
  -2  -3  -2  591.12    5.90   0-0.23285 0.09560 0.75884-0.85711-0.63376 0.51368
  -2  -2  -1  432.13    5.73   0-0.23412 0.10422 0.75796-0.82330-0.63454 0.56617
  -2   6   4  176.83    4.53   0-0.24746 0.15469 0.74855-0.55215-0.64266 0.83223
  -2  12   6    8.48    2.59   0-0.24217 0.16377 0.75231-0.35952-0.63946 0.93211
  -2  17   7    0.37    1.85   0-0.23219 0.16120 0.75929-0.20161-0.63336 0.97892
  -1  -7 -15   50.15    2.99   0-0.23813 0.06698 0.75516-0.98557-0.63700-0.14545
  -1  -7 -14    8.77    2.38   0-0.22812 0.06627 0.76209-0.99181-0.63085-0.09960
  -1  -7 -10   54.73    2.43   0-0.23001 0.09730 0.76080-0.99054-0.63201 0.10795
  -1  -6 -18    0.31    3.65   0-0.24231 0.05209 0.75222-0.95014-0.63954-0.29810
  -1  13   6  641.81    5.74   0-0.24062 0.22388 0.75341-0.32771-0.63851 0.93967
  -1  19   7  127.81    3.08   0-0.23230 0.22215 0.75921-0.13677-0.63343 0.98668
  -1  20   7    1.34    2.72   0-0.24257 0.23271 0.75203-0.09750-0.63970 0.99043
  -1  25   7   82.87    3.65   0-0.24368 0.23460 0.75124 0.06722-0.64037 0.99296
  -1  26   7    1.09    3.37   0-0.23878 0.22776 0.75470 0.09714-0.63739 0.99115
  -1  27   7   68.66    3.76   0-0.23396 0.22519 0.75807 0.12681-0.63445 0.98802
   0  -7 -14  147.63    3.57   0-0.23853 0.13584 0.75488-0.98527-0.63724-0.08440
   0  -7 -13  102.74    2.87   0-0.23251 0.13850 0.75907-0.98874-0.63355-0.03676
   0  -7 -12  402.45    4.27   0-0.23225 0.14574 0.75925-0.98925-0.63339 0.01454
   0  -7 -11   89.16    2.91   0-0.23632 0.15584 0.75642-0.98652-0.63589 0.06873
   0   5   3   63.27    2.50   0-0.23567 0.25798 0.75688-0.59355-0.63549 0.79004
   0  14   6   72.80    2.45   0-0.23045 0.27333 0.76049-0.30247-0.63229 0.94183
   1  -6 -17    4.74    3.12   0-0.24323 0.18293 0.75156-0.94921-0.64010-0.22883
   1  16   6    4.59    2.07   0-0.22867 0.33334 0.76171-0.23802-0.63119 0.94934
   1  17   6   12.16    2.36   0-0.23905 0.34493 0.75451-0.19713-0.63756 0.95636
   2  -6 -15    4.38    2.56   0-0.23300 0.24783 0.75873-0.95580-0.63386-0.12266
   2  -6 -10  124.26    3.41   0-0.23822 0.28769 0.75509-0.95233-0.63705 0.13826
   2  -5 -18   14.93    3.48   0-0.23264 0.22545 0.75898-0.92364-0.63363-0.27635
   2   3   1 3115.78   13.68   0-0.22695 0.35664 0.76289-0.66502-0.63012 0.69841
   2   7   3    6.91    1.73   0-0.22975 0.37386 0.76097-0.53213-0.63185 0.80345
   2  10   4  401.76    3.97   0-0.23897 0.39159 0.75457-0.42759-0.63751 0.86059
   2  20   6   -0.85    2.11   0-0.23011 0.39415 0.76073-0.10550-0.63207 0.95859
   2  21   6    3.95    2.15   0-0.23218 0.39886 0.75930-0.07114-0.63335 0.96054
   2  22   6   44.16    2.50   0-0.23460 0.40229 0.75762-0.03782-0.63484 0.96153
   2  23   6   86.45    2.90   0-0.23511 0.40303 0.75726-0.00510-0.63515 0.96211
   2  24   6    0.33    2.68   0-0.23344 0.39854 0.75842 0.02873-0.63413 0.96304
   2  25   6   21.44    2.93   0-0.23325 0.40062 0.75856 0.05990-0.63401 0.96097
   2  26   6    5.42    2.73   0-0.23034 0.39775 0.76057 0.09136-0.63222 0.95927
   3  -5 -17    4.64    3.37   0-0.23864 0.30022 0.75480-0.91855-0.63731-0.21357
   3  -3  -5  816.89   16.36   0-0.29105 0.43799 0.71582-0.81531-0.66809 0.43450
   3  12   4   86.06    2.30   0-0.23892 0.45291 0.75461-0.36225-0.63748 0.86903
   3  16   5  146.23    2.62   0-0.22846 0.44817 0.76186-0.23823-0.63106 0.91505
   3  17   5   37.30    2.34   0-0.23866 0.45996 0.75479-0.19855-0.63732 0.92052
   4  -5 -14    3.11    2.79   0-0.24630 0.39068 0.74938-0.91475-0.64195-0.04729
   4  -5 -13  273.40    5.18   0-0.23923 0.38973 0.75439-0.91925-0.63767 0.00084
   4  -5 -12   10.46    2.72   0-0.24559 0.40320 0.74989-0.91493-0.64153 0.05587
   4  -4 -18    6.32    3.90   0-0.24609 0.36071 0.74953-0.88148-0.64183-0.25232
   4   1  -2   42.46    2.33   0-0.23493 0.46573 0.75739-0.72561-0.63504 0.56512
   4   8   2    4.53    1.52   0-0.23776 0.49774 0.75542-0.49398-0.63677 0.77429
   4  14   4  111.56    2.37   0-0.22730 0.50103 0.76265-0.30469-0.63034 0.87116
   4  23   5   68.83    2.83   0-0.22676 0.50825 0.76302-0.01033-0.63001 0.92315
   4  24   5    2.10    2.37   0-0.22609 0.50970 0.76348 0.02310-0.62959 0.92229
   5  -4 -15    0.08    3.24   0-0.26449 0.46623 0.73614-0.87201-0.65279-0.08282
   5  -4 -11    2.06    2.99   0-0.26317 0.48935 0.73711-0.86985-0.65202 0.12569
   5  10   2   59.20    1.96   0-0.23436 0.55652 0.75779-0.43130-0.63469 0.77971
   5  13   3   16.74    1.71   0-0.22907 0.55686 0.76144-0.33575-0.63143 0.82901
   5  19   4   32.16    2.19   0-0.23189 0.56802 0.75950-0.13786-0.63317 0.88197
   5  20   4   42.41    2.39   0-0.23572 0.57299 0.75684-0.10294-0.63553 0.88437
   5  21   4   16.39    2.27   0-0.23967 0.57634 0.75408-0.06748-0.63794 0.88621
   5  25   4    2.33    2.70   0-0.23982 0.57620 0.75397 0.06448-0.63803 0.88669
   5  26   4    1.26    2.65   0-0.23678 0.57251 0.75610 0.09561-0.63617 0.88577
   5  27   4    4.94    3.00   0-0.23255 0.56943 0.75904 0.12570-0.63358 0.88347
   6  -2  -9   44.67    5.10   0-0.32891 0.63100 0.68476-0.75200-0.68878 0.27428
   6  -1  -7   54.54    3.82   0-0.25887 0.57548 0.74029-0.77466-0.64947 0.33776
   6   4  -2   27.32    2.13   0-0.23917 0.59276 0.75443-0.62477-0.63763 0.58443
   6  13   2    2.84    1.63   0-0.23678 0.61982 0.75610-0.33055-0.63617 0.79018
   6  17   3    2.63    1.74   0-0.22945 0.61887 0.76118-0.20473-0.63167 0.83637
   6  18   3    1.35    2.07   0-0.23435 0.62499 0.75780-0.16794-0.63468 0.84124
   7  -1 -18    0.08    6.14   0-0.25614 0.55532 0.74228-0.77539-0.64785-0.22105
   7   2  -5    0.85    1.98   0-0.23528 0.62913 0.75715-0.69193-0.63526 0.43657
   7   3  -4  653.58    5.14   0-0.23094 0.63162 0.76015-0.66226-0.63259 0.48548
   7   6  -2  155.71    2.72   0-0.23971 0.65514 0.75405-0.55886-0.63796 0.59328
   7  10   0   70.28    2.05   0-0.23673 0.66669 0.75613-0.42986-0.63614 0.69464
   7  13   1    3.39    1.76   0-0.23673 0.67426 0.75614-0.33058-0.63614 0.74682
   7  17   2    1.55    1.88   0-0.23022 0.67563 0.76065-0.20391-0.63214 0.79484
   7  18   2    1.14    2.07   0-0.23310 0.68150 0.75866-0.16808-0.63392 0.79943
   8   2  -7   15.17    2.50   0-0.23471 0.67530 0.75755-0.69316-0.63490 0.34152
   8   3  -6   41.84    2.51   0-0.24449 0.69207 0.75067-0.65348-0.64087 0.39810
   8   4  -5  925.82    6.26   0-0.24219 0.69676 0.75230-0.62241-0.63947 0.44837
   8   5  -4  175.37    2.97   0-0.23177 0.69401 0.75958-0.59645-0.63310 0.49434
   8   8  -2  209.20    2.77   0-0.22753 0.70394 0.76249-0.50056-0.63048 0.59562
   8  13   0    2.56    1.68   0-0.22994 0.72125 0.76084-0.33532-0.63197 0.69954
   8  17   1   -0.35    2.06   0-0.22944 0.72456 0.76119-0.20309-0.63166 0.75220
   8  18   1   12.11    1.95   0-0.23355 0.73281 0.75835-0.16979-0.63419 0.75368
   8  19   1   11.97    2.24   0-0.23894 0.73818 0.75459-0.13287-0.63750 0.75693
   9   4  -7   22.70    2.15   0-0.23443 0.73664 0.75774-0.62775-0.63473 0.34965
   9   5  -6   51.05    2.39   0-0.23594 0.74503 0.75669-0.59433-0.63566 0.40176
   9   6  -5   55.70    2.13   0-0.23061 0.74680 0.76038-0.56425-0.63238 0.45086
   9   9  -3   95.73    2.44   0-0.22842 0.75915 0.76189-0.46719-0.63103 0.55309
   9  14  -1   19.58    2.04   0-0.22908 0.77396 0.76143-0.30365-0.63144 0.65691
   9  19   0   33.61    2.51   0-0.23023 0.78252 0.76065-0.13832-0.63215 0.70924
   9  20   0   21.89    2.39   0-0.23365 0.78751 0.75828-0.10424-0.63426 0.71034
   9  21   0   45.56    2.61   0-0.23645 0.79016 0.75634-0.07009-0.63597 0.71220
   9  22   0    2.02    2.33   0-0.23739 0.79125 0.75567-0.03446-0.63655 0.71402
   9  23   0   18.67    2.47   0-0.23878 0.79238 0.75470-0.00279-0.63739 0.71374
   9  24   0    4.63    2.54   0-0.23741 0.79143 0.75567 0.03122-0.63656 0.71409
  10   5  -9    5.80    2.52   0-0.24677 0.79475 0.74905-0.58637-0.64224 0.26319
  10   9  -5   44.88    2.08   0-0.23364 0.81210 0.75829-0.46482-0.63425 0.46077
  10  11  -4   42.52    2.34   0-0.23816 0.82378 0.75514-0.39636-0.63702 0.51463
  10  13  -3    2.37    1.97   0-0.23247 0.82585 0.75910-0.33356-0.63353 0.56392
  10  16  -2    8.03    2.08   0-0.23077 0.83049 0.76027-0.23610-0.63248 0.61414
  10  17  -2  107.19    2.60   0-0.23802 0.83833 0.75523-0.19998-0.63693 0.61789
  11   6 -12   17.65    3.09   0-0.24124 0.82991 0.75297-0.55754-0.63889 0.11247
  11   7 -10   79.38    3.27   0-0.24278 0.84566 0.75188-0.52368-0.63983 0.21665
  11  11  -6   44.47    2.39   0-0.23297 0.86568 0.75876-0.39962-0.63383 0.41745
  11  13  -5    6.69    2.09   0-0.23435 0.87445 0.75779-0.33301-0.63469 0.46965
  11  15  -4    2.23    2.19   0-0.22743 0.87500 0.76256-0.27193-0.63042 0.51719
  11  16  -4    6.40    2.21   0-0.23678 0.88412 0.75610-0.23298-0.63617 0.52296
  11  19  -3    1.10    2.16   0-0.22756 0.88099 0.76248-0.14118-0.63050 0.56882
  11  20  -3    0.96    2.33   0-0.23191 0.88482 0.75949-0.10473-0.63318 0.57183
  11  21  -3   23.36    2.72   0-0.23289 0.88817 0.75881-0.07204-0.63379 0.57217
  12   9 -13    1.19    3.58   0-0.24457 0.88815 0.75061-0.45636-0.64091 0.07211
  12   9 -12   56.40    3.80   0-0.23509 0.88566 0.75728-0.46391-0.63514 0.11726
  12  11  -9   38.48    2.74   0-0.23221 0.90488 0.75928-0.39905-0.63337 0.27044
  12  14  -7    8.36    2.54   0-0.23331 0.92023 0.75851-0.30095-0.63405 0.37431
  12  16  -6    2.00    2.44   0-0.23088 0.92399 0.76019-0.23663-0.63255 0.42477
  12  17  -6   27.17    3.03   0-0.23744 0.93185 0.75564-0.20053-0.63658 0.42789
 -15   7  -2   -2.22    3.22   0-0.25133-0.68381 0.74460-0.51940-0.64604 0.41375
 -14   2  -6    0.88    2.72   0-0.24404-0.65748 0.74985-0.68960-0.64163 0.21152
 -14   3  -4    2.14    2.54   0-0.24798-0.63935 0.74703-0.65033-0.64402 0.31899
 -14   4  -3    1.50    2.54   0-0.24495-0.63566 0.74920-0.62041-0.64219 0.36796
 -14   5  -2    2.05    2.50   0-0.24556-0.62784 0.74876-0.58679-0.64255 0.42035
 -14   6  -1   35.00    3.15   0-0.25156-0.61434 0.74444-0.54897-0.64618 0.47695
 -13   0  -7   47.97    2.71   0-0.24136-0.60624 0.75176-0.75393-0.64000 0.16895
 -13   0  -6   -1.68    2.48   0-0.25144-0.58746 0.74452-0.74842-0.64610 0.22520
 -13   2  -3   28.25    2.53   0-0.25181-0.56616 0.74425-0.68118-0.64633 0.38220
 -13   3  -2    2.57    2.52   0-0.24899-0.56195 0.74630-0.64914-0.64463 0.43067
 -13   4  -1   -1.78    2.43   0-0.25276-0.54942 0.74356-0.61589-0.64690 0.48373
 -13   7   1   11.66    2.41   0-0.25523-0.53477 0.74175-0.51427-0.64838 0.59042
 -13   9   2    0.39    2.95   0-0.24722-0.53337 0.74757-0.45391-0.64356 0.63344
 -13  15   4   19.65    4.29   0-0.26000-0.50827 0.73824-0.24797-0.65122 0.74670
 -12  -2 -10   -0.38    2.85   0-0.24355-0.56281 0.75021-0.82119-0.64133 0.02186
 -12  -2  -9   -0.37    2.60   0-0.24454-0.55362 0.74949-0.81939-0.64194 0.07448
 -12  -2  -8    1.09    2.54   0-0.24901-0.54441 0.74628-0.81326-0.64464 0.13076
 -12  -1  -6   49.19    2.67   0-0.24161-0.53672 0.75159-0.78648-0.64015 0.22989
 -12   0  -4   52.22    2.46   0-0.24516-0.51838 0.74905-0.75059-0.64231 0.33499
 -12   4   0    6.57    2.09   0-0.24573-0.48994 0.74865-0.61882-0.64266 0.54070
 -12   7   2   60.10    3.01   0-0.25734-0.46450 0.74021-0.51225-0.64964 0.65140
 -12  12   4    5.42    3.21   0-0.26012-0.44702 0.73815-0.34644-0.65129 0.75511
 -12  16   5    1.64    4.83   0-0.28012-0.41992 0.72301-0.19958-0.66299 0.81890
 -11  -3  -9   68.57    2.64   0-0.23954-0.49923 0.75306-0.85359-0.63889 0.08184
 -11  -3  -8   54.57    2.71   0-0.24465-0.48607 0.74942-0.84968-0.64200 0.13750
 -11  -2  -5   69.05    2.58   0-0.25127-0.45862 0.74464-0.81166-0.64600 0.29577
 -11  -1  -4    2.32    1.95   0-0.24248-0.46299 0.75097-0.78695-0.64068 0.34065
 -11   4   1    8.77    2.04   0-0.24831-0.41880 0.74679-0.61640-0.64422 0.60266
 -11  10   4    0.45    2.87   0-0.25385-0.39136 0.74277-0.41603-0.64755 0.75888
 -10  -4  -9  278.50    3.45   0-0.23916-0.43789 0.75332-0.88647-0.63866 0.09079
 -10  -4  -8   14.49    2.30   0-0.24512-0.42532 0.74908-0.88190-0.64229 0.14458
 -10  -2  -4   61.44    2.28   0-0.23954-0.40195 0.75306-0.82003-0.63889 0.34850
 -10   3   1  204.54    3.17   0-0.24347-0.36239 0.75026-0.65308-0.64128 0.60852
  -9  -5 -13    5.60    2.86   0-0.24432-0.39961 0.74965-0.91588-0.64180-0.10591
  -9  -5 -12   11.36    2.70   0-0.24073-0.39608 0.75221-0.91879-0.63961-0.05625
  -9  -5 -10   95.52    2.77   0-0.23978-0.38334 0.75288-0.91852-0.63904 0.04730
  -9  -5  -9    1.39    2.25   0-0.24371-0.37165 0.75009-0.91620-0.64143 0.09957
  -9  -5  -8    7.89    1.95   0-0.25099-0.35893 0.74484-0.91004-0.64584 0.15726
  -9  -4  -6   72.18    2.17   0-0.24174-0.35257 0.75149-0.88420-0.64023 0.25551
  -9  -3  -4  200.11    2.79   0-0.24511-0.33518 0.74909-0.84825-0.64228 0.36010
[truncated: 5,160,354 more chars]
