# Supplementary material for: Crystal structure of (2,11-di­aza­[3.3](2,6)pyridino­phane-κ 4 N,N′,N′′,N′′′)(1,6,7,12-tetra­aza­perylene-κ 2 N 1,N 12)ruthenium(II) bis­(hexa­fluorido­phosphate) aceto­nitrile 1.422-solvate
Source: Acta Crystallogr Sect E Struct Rep Online. 2014 Sep 30;70(Pt 10):265–8. doi: 10.1107/S1600536814021060 (PMC4257199; doi:10.1107/S1600536814021060)
Supplement: Supplementary file 2 [file e-70-00265-Isup2.hkl]

#
# h,k,l, Fc-squared, Fo-squared, sigma(Fo-squared), status flag
#
data_I
_shelx_title ' I         P 21/n       R = 0.05'
_shelx_refln_list_code          4
_shelx_F_calc_maximum      354.34
_exptl_crystal_F_000      1893.33
_reflns_d_resolution_high  0.7258

loop_
 _space_group_symop_operation_xyz
 'x, y, z'
 '-x+1/2, y+1/2, -z+1/2'
 '-x, -y, -z'
 'x-1/2, -y-1/2, z-1/2'

_cell_length_a    11.7027
_cell_length_b    21.7157
_cell_length_c    13.9377
_cell_angle_alpha  90.000
_cell_angle_beta   97.938
_cell_angle_gamma  90.000

_shelx_F_squared_multiplier     1.000

loop_
 _refln_index_h
 _refln_index_k
 _refln_index_l
 _refln_F_squared_calc
 _refln_F_squared_meas
 _refln_F_squared_sigma
 _refln_observed_status
   2   0   0      10451.07       9752.59        81.83 o
   4   0   0        716.33        763.05        18.35 o
   6   0   0       5810.60       4947.36        64.51 o
   8   0   0       1824.42       2232.68        81.17 o
  10   0   0       5442.23       5781.49        96.20 o
  12   0   0        172.87        191.91        12.20 o
  14   0   0        372.70        361.47        16.98 o
   1   1   0      35112.37      34620.36       640.00 o
   2   1   0      74836.72      91391.02      1510.08 o
   3   1   0      18440.39      19097.25       223.30 o
   4   1   0       7051.96       6424.52       150.28 o
   5   1   0       6953.18       8086.61        49.58 o
   6   1   0       4026.83       4260.48        72.68 o
   7   1   0        346.04        347.00         9.20 o
   8   1   0       3535.18       3433.02        32.28 o
   9   1   0        711.74        609.76        12.80 o
  10   1   0        371.51        367.82         9.92 o
  11   1   0        398.46        373.99         9.37 o
  12   1   0       1303.12       1400.97        24.36 o
  13   1   0        244.11        233.22         9.22 o
  14   1   0        153.49        182.12         9.84 o
  15   1   0          0.59          1.22        10.63 o
   0   2   0      24878.89      24330.82       562.86 o
   1   2   0       6661.91       7762.95       115.82 o
   2   2   0        794.80        301.46        11.97 o
   3   2   0       6533.73       6739.64       126.65 o
   4   2   0       6224.35       6418.18       115.14 o
   5   2   0        160.41        116.81         8.40 o
   6   2   0       3734.79       3728.68        78.05 o
   7   2   0       5551.82       5387.42        73.06 o
   8   2   0         73.77         87.98         7.55 o
   9   2   0       1357.59       1311.53        18.92 o
  10   2   0        677.13        575.07        11.74 o
  11   2   0       1537.78       1510.09        26.00 o
  12   2   0        403.70        380.65         9.17 o
  13   2   0        189.57        203.27         9.58 o
  14   2   0        297.17        303.28        10.78 o
  15   2   0         15.97          1.59        10.51 o
   1   3   0       2036.83       2126.15        49.54 o
   2   3   0      19547.93      17277.59       447.18 o
   3   3   0      45074.49      46585.87       664.52 o
   4   3   0       1800.14       1799.91        26.91 o
   5   3   0      11755.01      11493.03       282.29 o
   6   3   0        301.48        263.19         9.54 o
   7   3   0        124.24        353.86        14.02 o
   8   3   0       2056.04       1953.59        30.87 o
   9   3   0       3521.50       3539.62        52.23 o
  10   3   0        467.55        501.42         9.79 o
  11   3   0        938.26        902.47        20.54 o
  12   3   0         59.57         55.66         8.31 o
  13   3   0        190.33        169.83         9.36 o
  14   3   0        179.89        194.23        10.10 o
  15   3   0        202.86        123.73        16.02 o
   0   4   0       3505.34       3457.87       124.22 o
   1   4   0       5209.47       5072.53       116.03 o
   2   4   0       4294.20       3043.73        96.72 o
   3   4   0      70024.39      71675.60      1849.12 o
   4   4   0        822.81        633.12        20.52 o
   5   4   0        182.44        199.81        43.27 o
   6   4   0         24.33         46.17         9.29 o
   7   4   0       1854.05       1804.30        58.55 o
   8   4   0        531.57        458.04        10.35 o
   9   4   0         12.88         27.65         9.23 o
  10   4   0        392.07        394.82        12.05 o
  11   4   0        648.16        676.99        10.74 o
  12   4   0         41.11         83.11         8.63 o
  13   4   0        469.09        406.44        19.11 o
  14   4   0          0.15          8.95         9.68 o
  15   4   0         15.67          1.63        11.12 o
   1   5   0       5316.84       5584.81        82.29 o
   2   5   0       2837.22       3181.69        86.17 o
   3   5   0      16002.77      14946.97       450.09 o
   4   5   0       3830.96       3636.38       105.21 o
   5   5   0       6308.53       6392.18       104.66 o
   6   5   0       2726.11       2866.51        58.39 o
   7   5   0       3209.05       2903.35        52.91 o
   8   5   0        657.50        718.20        17.40 o
   9   5   0       4629.24       4434.93       131.38 o
  10   5   0          0.05         14.33         8.72 o
  11   5   0         25.02         22.68         7.98 o
  12   5   0        198.39        211.65         9.06 o
  13   5   0        169.58        156.25         9.45 o
  14   5   0          0.85          5.58        10.24 o
  15   5   0        431.67        356.70        18.78 o
   0   6   0       5559.27       5512.06       210.28 o
   1   6   0        823.00        853.31        17.68 o
   2   6   0          0.57         25.21         6.68 o
   3   6   0        374.15        288.14        11.56 o
   4   6   0       2603.76       2311.97        89.33 o
   5   6   0        658.77        925.26        40.18 o
   6   6   0         62.33         75.50         8.10 o
   7   6   0       4069.42       3855.38       122.03 o
   8   6   0       1773.80       1996.24        69.93 o
   9   6   0        182.41        218.50        11.75 o
  10   6   0        205.73        203.52         8.65 o
  11   6   0        282.72        311.15        11.19 o
  12   6   0        311.18        311.40        13.65 o
  13   6   0        543.35        563.39        19.15 o
  14   6   0        197.59        201.82        11.27 o
  15   6   0         14.12         16.78        11.32 o
   1   7   0         22.49         25.23         5.92 o
   2   7   0      10397.68      10032.76       170.91 o
   3   7   0       1174.97        834.39        26.89 o
   4   7   0      15474.54      15587.70       760.03 o
   5   7   0       9204.09       8837.09       393.10 o
   6   7   0        255.95        277.41         9.73 o
   7   7   0       2103.71       2196.19        94.66 o
   8   7   0          8.70         15.65         8.72 o
   9   7   0       2291.35       2348.69       111.70 o
  10   7   0        241.15        228.91         8.25 o
  11   7   0        256.17        296.34         8.60 o
  12   7   0       1259.08       1360.68        55.90 o
  13   7   0         14.51         12.11         9.31 o
  14   7   0        320.67        354.75        15.40 o
  15   7   0         76.37         38.21        11.68 o
   0   8   0      23754.53      21047.16      1311.72 o
   1   8   0        438.49        267.70         9.04 o
   2   8   0       4885.31       4383.34       128.22 o
   3   8   0         22.43         37.59         6.95 o
   4   8   0       9698.23       9759.87       326.93 o
   5   8   0       2820.68       3315.59       162.23 o
   6   8   0       6634.63       7042.67       335.80 o
   7   8   0         27.61         20.83         8.93 o
   8   8   0         33.84         32.40         7.83 o
   9   8   0         59.50         86.74         9.16 o
  10   8   0        401.24        483.07        15.36 o
  11   8   0        113.58        113.93         8.35 o
  12   8   0        452.68        539.25        31.04 o
  13   8   0         41.07         25.31         9.68 o
  14   8   0        764.30        751.51        24.75 o
  15   8   0         25.06         21.29        11.52 o
   1   9   0          0.12         20.29         6.20 o
   2   9   0      19392.57      18718.18       533.88 o
   3   9   0         38.68         91.97         7.16 o
   4   9   0        306.10        241.57         9.29 o
   5   9   0        464.67        367.28        20.80 o
   6   9   0       1023.07        924.77        61.90 o
   7   9   0        608.34        591.49        33.62 o
   8   9   0        640.00        768.47        34.85 o
   9   9   0        545.25        617.07        26.88 o
  10   9   0       1160.24       1296.53        48.20 o
  11   9   0         63.08         55.75         8.73 o
  12   9   0       1345.18       1488.41        54.39 o
  13   9   0         44.05         47.07        10.89 o
  14   9   0        258.31        254.59        16.19 o
  15   9   0          1.27          1.77        12.15 o
   0  10   0      14661.96      13766.71       472.60 o
   1  10   0       3986.82       3464.11        73.75 o
   2  10   0       4585.40       4885.00       182.87 o
   3  10   0       2165.80       2213.57       185.91 o
   4  10   0      11794.66      10670.63       376.63 o
   5  10   0         27.54         40.16         7.42 o
   6  10   0        476.57        493.00        24.62 o
   7  10   0        890.32        794.14        43.93 o
   8  10   0         47.36         78.25         8.17 o
   9  10   0       1295.16       1284.57        66.94 o
  10  10   0       1132.42       1267.28        55.35 o
  11  10   0        339.96        348.66        14.02 o
  12  10   0        281.36        348.92        16.65 o
  13  10   0         35.41         32.15        11.16 o
  14  10   0        183.26        172.08        11.86 o
   1  11   0      10683.97       9915.87       277.94 o
   2  11   0       2400.73       1958.59        76.50 o
   3  11   0         26.10         17.43         6.84 o
   4  11   0        795.37        710.30        28.69 o
   5  11   0       1297.32       1319.61        54.69 o
   6  11   0       2209.49       2075.62        84.74 o
   7  11   0       4283.57       4105.51       210.48 o
   8  11   0       1417.90       1466.30        73.88 o
   9  11   0       4602.84       4411.94       282.02 o
  10  11   0        123.50        175.77         9.21 o
  11  11   0        258.43        281.37        13.41 o
  12  11   0         35.92         40.85         9.67 o
  13  11   0        294.78        313.18        17.05 o
  14  11   0        206.59        220.61        15.08 o
   0  12   0         58.52         48.58         9.84 o
   1  12   0        298.64        258.00        13.64 o
   2  12   0        641.92        392.09        13.68 o
   3  12   0       5806.33       5036.34       158.75 o
   4  12   0       1173.59       1076.02        37.93 o
   5  12   0         14.99         27.69         8.32 o
   6  12   0       1239.71       1268.50        49.13 o
   7  12   0       7842.60       7544.40       385.17 o
   8  12   0        638.94        608.21        31.20 o
   9  12   0       1282.81       1291.01        75.37 o
  10  12   0         28.78         33.25         9.69 o
  11  12   0        337.56        344.09        17.15 o
  12  12   0        189.64        188.41        17.98 o
  13  12   0        260.64        305.50        16.19 o
  14  12   0          3.02          2.33        13.73 o
   1  13   0       3080.48       3225.51       113.27 o
   2  13   0         91.63        153.96         7.22 o
   3  13   0        678.33        760.66        29.73 o
   4  13   0         23.94         26.86         6.56 o
   5  13   0       6110.86       5683.86       249.53 o
   6  13   0         50.90         81.65         8.63 o
   7  13   0       1383.89       1314.09        73.91 o
   8  13   0         28.62         31.78         8.63 o
   9  13   0       4216.20       4461.50       280.57 o
  10  13   0         17.11         24.63         9.25 o
  11  13   0        464.56        503.14        35.61 o
  12  13   0         95.65        114.71        11.23 o
  13  13   0         20.60          5.90        11.78 o
  14  13   0          4.70        -10.02        13.64 o
   0  14   0       2061.61       1903.07        83.49 o
   1  14   0        136.22        226.21         9.01 o
   2  14   0       2375.68       2296.77        95.23 o
   3  14   0       3459.33       3241.84       101.28 o
   4  14   0        719.18        730.71        26.01 o
   5  14   0         55.87         53.03         7.74 o
   6  14   0         37.58         61.34         8.29 o
   7  14   0       4241.28       4145.64       236.50 o
   8  14   0          6.13          6.81         8.49 o
   9  14   0        493.94        521.15        33.32 o
  10  14   0         61.03         76.36         9.53 o
  11  14   0          1.91          9.23         9.54 o
  12  14   0          1.80         -2.48        11.28 o
  13  14   0        367.62        353.17        33.15 o
  14  14   0         66.20         23.48        24.10 o
   1  15   0        401.39        382.29        14.00 o
   2  15   0       4510.72       4140.06       170.23 o
   3  15   0        292.14        270.28        10.05 o
   4  15   0        435.55        437.60        20.83 o
   5  15   0       1674.74       1749.56        89.92 o
   6  15   0        357.70        353.31        20.80 o
   7  15   0        237.14        241.32         8.97 o
   8  15   0        270.67        304.73        27.33 o
   9  15   0        512.42        541.62        44.50 o
  10  15   0         30.99         17.43         8.75 o
  11  15   0        663.68        659.56        47.92 o
  12  15   0        255.70        261.45        15.44 o
  13  15   0          5.14         13.48        12.76 o
   0  16   0       5238.71       4753.61       256.84 o
   1  16   0        685.26        727.35        16.20 o
   2  16   0         86.27        111.34         7.57 o
   3  16   0        122.59        162.58         8.06 o
   4  16   0       2531.51       2527.91       104.82 o
   5  16   0        463.05        460.03        39.01 o
   6  16   0        484.24        515.87        43.18 o
   7  16   0        115.84        104.18        15.11 o
   8  16   0         45.15         36.03        10.30 o
   9  16   0        607.42        580.42        28.90 o
  10  16   0        515.44        572.89        39.22 o
  11  16   0          9.83        -10.95        10.95 o
  12  16   0        104.09         62.00        13.25 o
  13  16   0        112.98         81.52        13.63 o
   1  17   0       1106.92       1214.35        60.40 o
   2  17   0       4479.82       4493.48       236.50 o
   3  17   0        314.79        405.95        16.09 o
   4  17   0        999.99       1001.30        43.14 o
   5  17   0         83.87        103.11         8.39 o
   6  17   0        178.35        198.02        13.38 o
   7  17   0          0.40          7.44         8.86 o
   8  17   0       1238.69       1182.22        87.75 o
   9  17   0          7.18         -0.37         9.84 o
  10  17   0         41.63         32.23        10.19 o
  11  17   0         68.61         32.57        11.09 o
  12  17   0        633.73        586.99        64.72 o
  13  17   0         16.04          2.37        18.70 o
   0  18   0      10674.43      11126.17       651.98 o
   1  18   0        162.66        157.50        14.43 o
   2  18   0        633.33        615.86        39.10 o
   3  18   0        910.42        885.36        38.61 o
   4  18   0       3121.91       3315.24       178.16 o
   5  18   0          9.30         15.45         8.88 o
   6  18   0       1072.48        949.38        67.33 o
   7  18   0        230.08        224.61        15.65 o
   8  18   0          2.22         15.34         9.31 o
   9  18   0          1.30          5.25         9.14 o
  10  18   0        879.47        908.49        72.19 o
  11  18   0         74.87         56.12        12.62 o
  12  18   0         28.89         25.44        12.39 o
   1  19   0         36.80         33.61         7.54 o
   2  19   0        744.27        859.78        55.27 o
   3  19   0        434.45        447.73        27.51 o
   4  19   0        193.62        173.74        11.86 o
   5  19   0       1738.21       1649.69       114.43 o
   6  19   0         81.01        114.28        15.87 o
   7  19   0         29.72         27.40         9.85 o
   8  19   0        532.18        520.46        44.94 o
   9  19   0        311.00        299.99        29.83 o
  10  19   0          3.18          2.15        11.04 o
  11  19   0         50.42         34.69        12.18 o
  12  19   0        244.52        202.17        14.81 o
   0  20   0        223.11        262.98        17.61 o
   1  20   0        107.22         94.23         8.00 o
   2  20   0          6.05         13.92         7.69 o
   3  20   0        653.71        715.88        35.67 o
   4  20   0          0.30          7.68         7.83 o
   5  20   0          1.33          4.20         9.15 o
   6  20   0        641.66        756.18        81.36 o
   7  20   0        917.77        906.03        81.04 o
   8  20   0          9.18         15.33        10.49 o
   9  20   0        212.88        217.09        17.53 o
  10  20   0         78.96         89.50        11.63 o
  11  20   0        286.63        285.08        21.11 o
   1  21   0        278.35        318.90        15.45 o
   2  21   0        158.57        103.34         8.63 o
   3  21   0          0.26         -3.42         8.14 o
   4  21   0        189.50        200.09        16.22 o
   5  21   0       1853.63       1830.89       180.30 o
   6  21   0         19.75         52.78         9.77 o
   7  21   0        280.72        305.68        41.49 o
   8  21   0          4.82          9.28        10.07 o
   9  21   0        436.15        456.39        48.83 o
  10  21   0          7.37          7.71        11.74 o
  11  21   0         93.90         40.90        13.80 o
   0  22   0        752.45        663.94        50.06 o
   1  22   0         46.25         87.50        10.61 o
   2  22   0         10.55         -1.25         7.98 o
   3  22   0        908.08        965.46        62.31 o
   4  22   0        287.61        258.07        20.37 o
   5  22   0         91.53         69.82        14.17 o
   6  22   0          9.37          5.32        10.66 o
   7  22   0       1295.84       1354.60       176.60 o
   8  22   0         11.10         12.66        10.88 o
   9  22   0         31.72         26.11        10.97 o
  10  22   0          5.41          1.87        12.56 o
   1  23   0        257.78        387.26        30.72 o
   2  23   0        488.13        456.24        28.49 o
   3  23   0         52.33         29.54         8.23 o
   4  23   0        210.41        180.55        19.18 o
   5  23   0        754.31        803.18        88.94 o
   6  23   0        359.02        400.85        44.08 o
   7  23   0          1.36          1.65         9.90 o
   8  23   0         72.72         56.38        10.92 o
   9  23   0        121.69        155.30        22.51 o
  10  23   0          1.36          5.90        16.94 o
   0  24   0        756.98        835.22       108.78 o
   1  24   0        122.37        167.97        16.84 o
   2  24   0         83.77         64.76         8.71 o
   3  24   0         97.85        111.63        10.87 o
   4  24   0        364.79        477.76        43.67 o
   5  24   0        136.25        128.61        12.49 o
   6  24   0        105.97        105.55        14.21 o
   7  24   0         77.76         76.17        13.97 o
   8  24   0        139.50        122.02        18.12 o
   9  24   0         43.36         36.12        12.41 o
   1  25   0        449.86        443.04        40.06 o
   2  25   0        735.58        849.26        76.96 o
   3  25   0          7.39         10.01         9.77 o
   4  25   0        334.11        308.41        32.21 o
   5  25   0         14.38         12.10        10.39 o
   6  25   0        225.62        241.45        18.18 o
   7  25   0         81.43         97.16        12.34 o
   8  25   0         86.86         56.61        12.90 o
   0  26   0       2221.16       2537.74       295.73 o
   1  26   0         13.85          2.77         9.52 o
   2  26   0         21.87          7.77         9.45 o
   3  26   0          4.14          9.81         9.75 o
   4  26   0        271.58        300.67        40.27 o
   5  26   0          8.84          5.89        11.11 o
   6  26   0        222.02        231.60        30.44 o
   7  26   0         54.94         43.85        13.09 o
   1  27   0         86.16         53.16         9.71 o
   2  27   0        452.98        528.34        37.81 o
   3  27   0         30.13         21.91        10.27 o
   4  27   0         11.83         13.50        11.67 o
   5  27   0         88.47         74.32        12.22 o
   6  27   0         12.24          9.68        12.26 o
   0  28   0         87.15        100.54        23.55 o
   1  28   0        186.20        163.25        17.21 o
   2  28   0        114.86         82.74        12.74 o
   3  28   0         26.04         13.12        10.61 o
   4  28   0         14.77         10.49        12.13 o
   5  28   0          3.66          5.07        13.11 o
   1  29   0        165.59        161.54        24.62 o
   2  29   0         50.09         30.61        11.43 o
   3  29   0          4.82          2.84        12.56 o
 -15   0   1        922.81        800.39        59.76 o
 -13   0   1         70.98        117.56        12.71 o
 -11   0   1        287.83        303.37        13.91 o
  -9   0   1       5457.65       6001.84       113.83 o
  -7   0   1        117.06        152.17        12.14 o
  -5   0   1       5445.36       5924.06       114.17 o
  -3   0   1       9489.08       9508.31        90.16 o
  -1   0   1      18155.02      17706.80       174.34 o
   1   0   1      38665.95      44709.29      1131.21 o
   3   0   1      12707.02      12007.31       390.37 o
   5   0   1       1782.38       1257.15        20.06 o
   7   0   1      12310.48      12290.26       153.69 o
   9   0   1        257.99        257.30        11.58 o
  11   0   1        823.51        791.61        16.75 o
  13   0   1         48.87         46.89        11.88 o
  15   0   1        333.92        243.50        23.79 o
 -16   1   1         21.59         24.95        35.84 o
 -15   1   1         91.29         71.76        10.85 o
 -14   1   1        244.33        231.89        10.19 o
 -13   1   1        345.50        372.91         9.93 o
 -12   1   1         57.11         63.55         9.32 o
 -11   1   1        688.29        714.85        13.28 o
 -10   1   1         19.22         37.12         8.41 o
  -9   1   1        733.49        788.61        11.24 o
  -8   1   1        424.69        488.84         9.26 o
  -7   1   1         12.35         18.42         8.55 o
  -6   1   1         80.14         97.29         7.83 o
  -5   1   1       5885.54       6288.97       130.51 o
  -4   1   1         64.33         85.39         7.45 o
  -3   1   1      25896.51      26218.86       330.30 o
  -2   1   1        716.66        972.33        16.13 o
  -1   1   1       6970.61       6781.58        73.78 o
   0   1   1       5936.49       4990.17        81.65 o
   1   1   1        286.73        419.58        10.90 o
   2   1   1      18913.51      19135.12       194.56 o
   3   1   1       1106.85       1171.55        14.79 o
   4   1   1         18.37          9.67         8.58 o
   5   1   1       1682.33       1407.89        16.64 o
   6   1   1       1915.39       1635.10        30.83 o
   7   1   1       5803.47       5505.18        81.15 o
   8   1   1        171.91        189.92         7.72 o
   9   1   1       3753.15       3801.37        76.48 o
  10   1   1        624.03        673.76        13.06 o
  11   1   1          0.79          5.94         7.60 o
  12   1   1        583.64        606.61        11.96 o
  13   1   1        717.67        764.64        20.66 o
  14   1   1         23.54         11.64         8.88 o
  15   1   1         74.15         64.91        11.11 o
 -15   2   1          8.82         13.33        10.49 o
 -14   2   1         21.62         30.45         9.56 o
 -13   2   1        292.51        293.89         9.88 o
 -12   2   1        751.33        799.62        15.50 o
 -11   2   1        379.02        465.00        10.08 o
 -10   2   1        116.30        155.58         9.08 o
  -9   2   1       1942.51       2048.91        14.21 o
  -8   2   1        327.22        281.51         9.33 o
  -7   2   1       3009.03       3107.82        35.76 o
  -6   2   1       4405.41       4515.68        25.52 o
  -5   2   1        704.93        625.69        11.46 o
  -4   2   1        448.25        365.12        12.64 o
  -3   2   1        530.25        409.17        10.39 o
  -2   2   1       3370.90       2451.37        52.02 o
  -1   2   1        633.52        744.65        13.60 o
   0   2   1      27480.26      29118.51       434.99 o
   1   2   1      12962.52      12071.53       290.94 o
   2   2   1       4587.96       4903.43        67.01 o
   3   2   1      13017.51      11836.06       124.73 o
   4   2   1       6379.77       5256.48       103.44 o
   5   2   1       6139.46       5623.34        96.75 o
   6   2   1         78.32        129.05        10.90 o
   7   2   1       7215.58       7512.15        96.84 o
   8   2   1       1092.67       1214.51        23.84 o
   9   2   1       1792.84       1886.49        43.75 o
  10   2   1        274.72        225.47         8.57 o
  11   2   1        831.27        910.50        13.45 o
  12   2   1         66.66         75.02         8.18 o
  13   2   1         23.25         22.97         8.98 o
  14   2   1        405.48        378.34        14.39 o
  15   2   1        119.07         93.27        11.27 o
 -15   3   1        113.05         91.56        13.94 o
 -14   3   1        725.42        775.15        35.25 o
 -13   3   1         11.12         13.93         8.54 o
 -12   3   1         47.31         58.90        10.45 o
 -11   3   1       1007.74        996.58        27.64 o
 -10   3   1       2271.74       2277.68        40.36 o
  -9   3   1        568.00        642.67        11.65 o
  -8   3   1        259.62        332.01         8.65 o
  -7   3   1        149.92        142.02         8.17 o
  -6   3   1        917.85       1002.28        20.90 o
  -5   3   1       6782.78       6983.92        88.37 o
  -4   3   1      12949.03      12475.76       174.31 o
  -3   3   1       2451.02       1542.14        21.19 o
  -2   3   1       2843.74       3053.03        34.42 o
  -1   3   1      42041.26      49748.83       973.27 o
   0   3   1      18584.50      18189.89       265.05 o
   1   3   1      12419.96      11395.88       113.18 o
   2   3   1      36416.25      37304.46      1144.70 o
   3   3   1      36111.93      35395.34       496.57 o
   4   3   1        570.41        441.72        10.85 o
   5   3   1        312.69        346.63        10.41 o
   6   3   1      21258.13      22210.98       493.34 o
   7   3   1          0.33         33.33         7.88 o
   8   3   1         18.85         27.37         7.47 o
   9   3   1       3787.55       4004.68        90.14 o
  10   3   1        190.80        255.17         8.74 o
  11   3   1        970.86       1016.36        27.75 o
  12   3   1        797.51        816.19        20.17 o
  13   3   1         45.94         81.04         9.17 o
  14   3   1         33.14         33.15        10.12 o
  15   3   1         10.84          9.83        10.94 o
 -15   4   1          6.27         17.47        11.10 o
 -14   4   1        144.51        134.33        10.56 o
 -13   4   1         31.33         34.48         8.43 o
 -12   4   1       4884.87       5356.47       112.81 o
 -11   4   1         86.78         83.46         8.75 o
 -10   4   1          0.93         11.13         9.49 o
  -9   4   1          6.70         32.81         8.11 o
  -8   4   1       2312.31       2259.20        52.79 o
  -7   4   1        556.39        451.40        12.22 o
  -6   4   1      14449.92      15280.81       244.78 o
  -5   4   1         65.33         72.12         7.78 o
  -4   4   1       4408.55       4125.43        76.63 o
  -3   4   1       7317.47       6117.70       225.19 o
  -2   4   1      11774.92      12265.81       296.86 o
  -1   4   1         29.91         56.21         6.63 o
   0   4   1      37699.60      39566.93       442.07 o
   1   4   1        650.06        661.57        10.49 o
   2   4   1     125558.48     146451.14      3271.85 o
   3   4   1      20891.30      20573.30       287.17 o
   4   4   1      29385.62      28777.36       631.78 o
   5   4   1        669.66        536.15        10.04 o
   6   4   1          2.77         29.86         7.16 o
   7   4   1         51.33         71.16         7.56 o
   8   4   1       2941.59       3234.24        56.28 o
   9   4   1        101.77         98.33         8.70 o
  10   4   1       1195.36       1163.50        27.87 o
  11   4   1          3.87          5.20         8.14 o
  12   4   1        659.45        706.92        23.44 o
  13   4   1          0.73         -0.55         9.30 o
  14   4   1        377.25        384.13        17.69 o
  15   4   1          0.05          0.05        11.28 o
 -15   5   1          3.00          8.46        11.19 o
 -14   5   1       1007.96       1061.64        19.97 o
 -13   5   1          5.07          7.08         8.28 o
 -12   5   1        184.59        202.89         9.95 o
 -11   5   1        247.73        268.16        10.95 o
 -10   5   1       4410.23       4772.12        88.43 o
  -9   5   1        164.00        151.84         8.54 o
  -8   5   1        113.54        135.34         8.57 o
  -7   5   1       1188.12       1227.26        36.09 o
  -6   5   1       3851.06       3791.87        78.83 o
  -5   5   1        100.70         82.50         7.94 o
  -4   5   1      18935.42      17191.56       391.78 o
  -3   5   1        163.01        161.15         7.39 o
  -2   5   1      28814.64      28512.27       834.41 o
  -1   5   1        799.91        855.55        20.34 o
   0   5   1      50325.82      51954.06       487.91 o
   1   5   1      31865.28      34416.38       433.77 o
   2   5   1       2739.80       2637.76        47.07 o
   3   5   1      15806.44      14727.15       521.42 o
   4   5   1       6735.47       6855.72       149.09 o
   5   5   1         57.81         25.38         6.77 o
   6   5   1       2020.99       1871.47        38.02 o
   7   5   1        737.27        570.56        20.14 o
   8   5   1        253.40        271.08         8.80 o
   9   5   1        435.98        415.07        13.12 o
  10   5   1        959.29       1070.19        28.40 o
  11   5   1        223.32        270.46         8.48 o
  12   5   1       1225.82       1299.62        27.49 o
  13   5   1        174.54        171.12        11.09 o
  14   5   1          6.59         14.61        10.65 o
  15   5   1         58.32         42.81        10.91 o
 -15   6   1        122.44        109.57        11.74 o
 -14   6   1         18.05         19.54        10.45 o
 -13   6   1        597.05        619.19        21.24 o
 -12   6   1       1645.88       1833.96        46.86 o
 -11   6   1         15.13         15.06         8.83 o
 -10   6   1         87.53         96.39         9.14 o
  -9   6   1       1586.21       1560.09        48.44 o
  -8   6   1       7005.70       6722.53       211.88 o
  -7   6   1         72.53         74.31         8.57 o
  -6   6   1       5834.40       5862.42       154.17 o
  -5   6   1       1990.44       1695.47        53.13 o
  -4   6   1        693.36        612.07        20.15 o
  -3   6   1        485.84        463.55        14.89 o
  -2   6   1       9016.88       8099.72       165.62 o
  -1   6   1       8863.83       7728.75       133.61 o
   0   6   1        111.41         71.35         6.44 o
   1   6   1       4210.69       3481.91        79.65 o
   2   6   1       4013.97       3482.73        51.06 o
   3   6   1       1215.26       1200.67        23.15 o
   4   6   1      29690.57      30190.09       922.98 o
   5   6   1        707.48        737.43        16.38 o
   6   6   1       2016.05       2342.20        58.05 o
   7   6   1       2062.84       1782.10        45.04 o
   8   6   1       1065.80       1252.72        39.90 o
   9   6   1        129.11        143.98         8.45 o
  10   6   1          0.79          8.07         9.01 o
  11   6   1       1973.26       2027.58        52.60 o
  12   6   1         88.66         79.06         8.86 o
  13   6   1         48.36         53.56         9.31 o
  14   6   1        419.56        417.22        12.37 o
  15   6   1         71.80         43.16        11.32 o
 -15   7   1         28.60         13.45        11.63 o
 -14   7   1        164.33        155.31        21.57 o
 -13   7   1        129.45        150.54         9.72 o
 -12   7   1        118.58        149.41        10.73 o
 -11   7   1        694.08        797.24        26.30 o
 -10   7   1         15.09         20.41         8.35 o
  -9   7   1       1325.43       1386.25        49.63 o
  -8   7   1        659.52        735.64        32.08 o
  -7   7   1       5430.66       5269.01       186.81 o
  -6   7   1       1619.41       1760.40        60.19 o
  -5   7   1       1775.12       1642.69        57.11 o
  -4   7   1       6317.47       5369.48       195.39 o
  -3   7   1      11614.87      10818.64       314.19 o
  -2   7   1        540.78        544.82        17.40 o
  -1   7   1       6141.72       6084.04        82.53 o
   0   7   1        182.86         76.53         5.86 o
   1   7   1       3176.84       3373.71       160.78 o
   2   7   1       3092.60       2844.89        92.31 o
   3   7   1      36706.15      37796.00      1225.05 o
   4   7   1        446.96        362.79         9.67 o
   5   7   1      18187.97      19252.73       701.24 o
   6   7   1       9486.42       9244.76       316.08 o
   7   7   1        449.71        441.51        18.98 o
   8   7   1        910.41        805.05        32.50 o
   9   7   1       2370.65       2271.23        67.15 o
  10   7   1        452.06        524.17        16.38 o
  11   7   1        460.69        540.30        17.62 o
  12   7   1        867.09        912.60        30.68 o
  13   7   1        495.03        494.68        21.65 o
  14   7   1         29.77         37.47        10.80 o
  15   7   1         66.02         46.58        11.51 o
 -15   8   1        450.72        421.98        27.76 o
 -14   8   1        124.11        165.91        11.10 o
 -13   8   1        279.83        267.36        12.09 o
 -12   8   1         39.48         51.00         8.77 o
 -11   8   1        289.02        332.47        12.88 o
 -10   8   1        173.86        148.25         9.75 o
  -9   8   1       1437.96       1523.86        63.49 o
  -8   8   1        346.40        480.35        19.74 o
  -7   8   1       1120.29       1088.85        39.16 o
  -6   8   1          0.32         10.26         7.78 o
  -5   8   1       6633.34       5840.40       265.21 o
  -4   8   1        922.59        956.50        48.35 o
  -3   8   1       5588.68       5770.60       362.13 o
  -2   8   1       1309.00       1247.80        25.25 o
  -1   8   1       5994.20       5848.90        80.25 o
   0   8   1          8.45         18.23         5.37 o
   1   8   1       4641.04       3864.65        98.31 o
   2   8   1       1518.87       1556.95        36.31 o
   3   8   1       1255.97       1447.61        46.39 o
   4   8   1       1433.58       1806.77        62.26 o
   5   8   1      15272.40      14789.36       438.74 o
   6   8   1       5684.69       5336.76       225.63 o
   7   8   1       5878.17       5580.43       254.31 o
   8   8   1         12.52         31.02         7.68 o
   9   8   1       2024.88       2190.40        77.05 o
  10   8   1         83.13         98.04         8.55 o
  11   8   1       1690.00       1768.46        70.21 o
  12   8   1         73.85         77.22         9.08 o
  13   8   1         56.64         55.32         9.83 o
  14   8   1         68.71         57.26        10.80 o
  15   8   1        194.33        154.83        12.60 o
 -15   9   1         18.78          3.51        12.15 o
 -14   9   1          3.54          9.52        10.67 o
 -13   9   1        260.63        317.05        14.51 o
 -12   9   1         88.91        151.98         9.54 o
 -11   9   1        374.32        403.13        14.56 o
 -10   9   1        206.94        211.59         9.72 o
  -9   9   1       2584.11       2664.92       135.84 o
  -8   9   1        567.28        603.34        31.68 o
  -7   9   1      13322.15      13650.56       636.91 o
  -6   9   1        150.53        151.32         8.57 o
  -5   9   1        387.89        393.91        23.07 o
  -4   9   1        528.33        606.30        26.48 o
  -3   9   1      13116.93      12827.53       408.52 o
  -2   9   1         36.45         74.82         6.50 o
  -1   9   1        340.38        409.74         8.28 o
   0   9   1        443.79        492.18        12.06 o
   1   9   1          0.02         13.61         6.11 o
   2   9   1       2158.76       2143.06        27.92 o
   3   9   1      22345.09      21071.53       612.48 o
   4   9   1         15.17          7.29         6.95 o
   5   9   1       1063.93       1438.27        54.50 o
   6   9   1       2537.55       2795.77       104.38 o
   7   9   1       2897.70       2900.85       147.16 o
   8   9   1        354.39        387.15        19.60 o
   9   9   1        851.86        858.97        37.39 o
  10   9   1         17.78          9.86         9.16 o
  11   9   1         52.07         52.87         9.02 o
  12   9   1          0.15          4.72         9.43 o
  13   9   1        996.01        946.67        50.15 o
  14   9   1        102.25         84.96        11.41 o
  15   9   1        169.47        116.43        32.87 o
 -15  10   1        243.59        238.87        18.51 o
 -14  10   1         82.89         76.51        12.52 o
 -13  10   1         55.45         42.11        10.41 o
 -12  10   1        331.78        341.31        13.94 o
 -11  10   1        233.74        236.32        10.36 o
 -10  10   1        473.41        559.53        25.12 o
  -9  10   1       1258.88       1306.74        70.34 o
  -8  10   1       1144.80       1102.44        57.65 o
  -7  10   1        872.63        831.90        51.91 o
  -6  10   1       1601.08       1795.49       121.43 o
  -5  10   1       5883.34       5267.88       212.81 o
  -4  10   1       2388.54       2139.91        91.73 o
  -3  10   1       1217.11       1482.23        42.39 o
  -2  10   1        104.13        111.06         7.12 o
  -1  10   1        110.28         77.29         6.65 o
   0  10   1        282.16        168.19         7.55 o
   1  10   1      14097.98      13180.88       325.45 o
   2  10   1       2011.48       1904.17        51.38 o
   3  10   1          1.93         22.38         7.31 o
   4  10   1         13.38         28.95         7.14 o
   5  10   1        695.24        646.24        34.09 o
   6  10   1        531.25        461.30        18.92 o
   7  10   1       5796.89       5801.22       172.91 o
   8  10   1         74.25         73.56         8.52 o
   9  10   1          3.73         16.59         8.86 o
  10  10   1         51.51         52.11         9.88 o
  11  10   1       1268.32       1333.21        73.50 o
  12  10   1          0.46         12.77         9.04 o
  13  10   1         45.99         47.82        10.30 o
  14  10   1         28.69         26.88        11.82 o
 -14  11   1        292.77        305.28        24.54 o
 -13  11   1        283.20        300.15        13.94 o
 -12  11   1         55.15         69.73         9.67 o
 -11  11   1        171.68        169.93        11.07 o
 -10  11   1       1037.58       1258.49        73.56 o
  -9  11   1         17.79         20.72         8.92 o
  -8  11   1       1219.89       1313.91        66.99 o
  -7  11   1        913.04        946.65        54.57 o
  -6  11   1        854.98        790.08        40.29 o
  -5  11   1        216.87        242.32        12.25 o
  -4  11   1       1273.22       1277.16        54.49 o
  -3  11   1       2170.21       2108.09        66.00 o
  -2  11   1        717.95        618.47        15.63 o
  -1  11   1       1202.47        943.52        26.86 o
   0  11   1       6859.78       6452.18       149.72 o
   1  11   1       3986.47       4381.30       119.97 o
   2  11   1       6757.33       6769.28       214.06 o
   3  11   1       2506.58       2578.07        55.75 o
   4  11   1       1863.43       1823.62        89.48 o
   5  11   1        154.22        136.21         7.45 o
   6  11   1        594.75        543.29        24.27 o
   7  11   1       1943.34       1982.72        94.72 o
   8  11   1       1687.38       1711.70       100.23 o
   9  11   1       6750.82       6595.47       396.27 o
  10  11   1         44.26         40.14         9.91 o
  11  11   1         75.10         82.65         8.39 o
  12  11   1        425.94        431.87        22.52 o
  13  11   1         84.59         74.73        12.37 o
  14  11   1         46.54         21.05         9.13 o
 -14  12   1        138.49        123.42        12.10 o
 -13  12   1         27.21         25.27        11.12 o
 -12  12   1       1853.48       2065.02       104.02 o
 -11  12   1        190.07        215.46        11.05 o
 -10  12   1         41.94         37.71         9.04 o
  -9  12   1         87.06         98.47         8.07 o
  -8  12   1       1099.49       1212.80        73.81 o
  -7  12   1        323.04        336.89        24.23 o
  -6  12   1       1485.22       1553.64        84.57 o
  -5  12   1         70.14         90.03         7.90 o
  -4  12   1          6.91         17.59         7.45 o
  -3  12   1       1054.42       1109.34        47.48 o
  -2  12   1       4996.70       4533.76       161.51 o
  -1  12   1         16.60         34.44         6.85 o
   0  12   1       7053.82       6479.51       185.58 o
   1  12   1          2.08         13.21         6.43 o
   2  12   1         15.08         66.58         7.04 o
   3  12   1        243.85        213.14         8.77 o
   4  12   1       2534.75       2298.68       105.55 o
   5  12   1         83.35         76.10         7.66 o
   6  12   1        510.61        451.70        24.73 o
   7  12   1        674.43        592.63        23.14 o
   8  12   1       4339.24       4316.89       224.92 o
   9  12   1        560.10        539.85        15.30 o
  10  12   1        712.52        827.02        52.38 o
  11  12   1         31.49         30.54        11.50 o
  12  12   1        189.85        200.98        11.64 o
  13  12   1         42.53         30.17        13.23 o
  14  12   1        238.00        216.41        16.12 o
 -14  13   1        380.36        335.03        24.39 o
 -13  13   1        104.17         77.72        12.17 o
 -12  13   1         22.33          8.70        10.68 o
 -11  13   1         56.20         70.87         9.44 o
 -10  13   1       2877.60       3019.09       155.90 o
  -9  13   1        247.32        223.72        16.02 o
  -8  13   1        562.86        610.45        39.52 o
  -7  13   1        216.98        257.74        18.57 o
  -6  13   1         40.06         63.19         8.90 o
  -5  13   1        575.12        551.45        24.50 o
  -4  13   1       2959.59       2856.11       117.75 o
  -3  13   1        335.23        319.67         7.91 o
  -2  13   1       4444.30       3971.18       159.77 o
  -1  13   1       1305.85       1506.47        59.07 o
   0  13   1      12540.84      11715.17       388.92 o
   1  13   1        100.46        156.71         7.02 o
   2  13   1       2615.49       2490.30        86.43 o
   3  13   1        116.70        122.17         6.88 o
   4  13   1        793.51        825.41        31.08 o
   5  13   1         48.84         46.33         7.52 o
   6  13   1        232.07        192.79        10.61 o
   7  13   1         46.79         50.38         8.79 o
   8  13   1        328.85        362.91        21.38 o
   9  13   1        144.44        163.28        15.96 o
  10  13   1        589.27        565.85        30.72 o
  11  13   1         74.56         78.56         9.13 o
  12  13   1        291.99        364.32        18.16 o
  13  13   1         14.72         17.91        11.21 o
  14  13   1          1.27          1.83        14.20 o
 -14  14   1          1.21         14.43        12.96 o
 -13  14   1        311.85        317.91        18.22 o
 -12  14   1       1474.28       1523.66        93.29 o
 -11  14   1         31.22         14.03        10.97 o
 -10  14   1        142.10        100.43        10.28 o
  -9  14   1        202.08        202.53         9.84 o
  -8  14   1       2081.38       2032.29       119.84 o
  -7  14   1        199.14        204.78         9.23 o
  -6  14   1       1691.36       1480.52        70.44 o
  -5  14   1        146.11        152.43         8.53 o
  -4  14   1        516.61        619.61        25.40 o
  -3  14   1       1661.78       1414.12        56.48 o
  -2  14   1      14169.35      14633.59       661.43 o
  -1  14   1       7905.88       7880.46       281.73 o
   0  14   1       6147.50       5784.10       193.79 o
   1  14   1         61.92         57.52         6.54 o
   2  14   1       3706.30       3610.19       118.52 o
   3  14   1        151.18        170.09         9.77 o
   4  14   1        874.44        862.77        37.13 o
   5  14   1        228.77        213.77        12.79 o
   6  14   1         44.22         20.84         7.72 o
   7  14   1        655.03        672.49        41.44 o
   8  14   1       1989.67       1809.95        95.65 o
   9  14   1        364.66        397.69        24.47 o
  10  14   1       1429.70       1539.57        96.09 o
  11  14   1         19.24         22.98         9.96 o
  12  14   1          0.28          3.61        10.72 o
  13  14   1          8.78         31.95        11.30 o
 -13  15   1          9.18         16.44        13.04 o
 -12  15   1          0.51          9.15        11.23 o
 -11  15   1        854.11        846.30        48.93 o
 -10  15   1        771.28        779.47        36.80 o
  -9  15   1         89.28         83.79         9.09 o
  -8  15   1        410.34        431.32        23.07 o
  -7  15   1        700.01        681.87        39.66 o
  -6  15   1        420.76        398.26        30.23 o
  -5  15   1        919.62        825.63        38.42 o
  -4  15   1       1049.45       1055.30        48.08 o
  -3  15   1       1875.56       1809.94        68.18 o
  -2  15   1       1686.88       1802.80        80.63 o
  -1  15   1       7145.01       7119.23       229.24 o
   0  15   1       1058.74       1000.50        39.47 o
   1  15   1       3634.66       3618.16       110.59 o
   2  15   1       1181.81       1213.32        46.31 o
   3  15   1       1020.24        935.17        27.69 o
   4  15   1        328.77        389.05        21.40 o
   5  15   1        712.89        764.46        42.10 o
   6  15   1        729.51        685.14        51.99 o
   7  15   1         74.43         51.20        13.23 o
   8  15   1        729.66        653.68        48.45 o
   9  15   1       2824.62       2849.28       215.17 o
  10  15   1        518.62        491.34        28.66 o
  11  15   1          2.15          1.49         9.85 o
  12  15   1        366.32        374.99        32.54 o
  13  15   1        216.55        208.64        12.52 o
 -13  16   1         74.50         46.93        12.75 o
 -12  16   1         70.03         51.24        11.89 o
 -11  16   1         58.88         23.54        11.07 o
 -10  16   1          0.55          2.94         9.81 o
  -9  16   1       1579.30       1754.71       159.22 o
  -8  16   1         73.72         57.29         9.23 o
  -7  16   1          4.07          7.14         8.63 o
  -6  16   1       1072.10       1065.70        81.77 o
  -5  16   1       1604.23       1533.06        76.50 o
  -4  16   1       1069.45       1011.63        42.67 o
  -3  16   1       1660.87       1753.04        74.66 o
  -2  16   1         10.24          8.13         7.59 o
  -1  16   1       2273.74       2290.55        49.95 o
   0  16   1       1066.16       1255.46        35.36 o
   1  16   1        607.03        567.47         9.17 o
   2  16   1        437.45        440.46        14.06 o
   3  16   1        826.27        769.37        31.76 o
   4  16   1        543.60        584.45        38.68 o
   5  16   1        176.10        171.47         9.56 o
   6  16   1         48.35         60.62         8.09 o
   7  16   1       2627.32       2620.49       139.58 o
   8  16   1         13.74          0.63         8.99 o
   9  16   1       1357.31       1420.76        77.39 o
  10  16   1         59.48         58.39        11.02 o
  11  16   1       1296.95       1250.39       104.77 o
  12  16   1          7.76         19.36        12.90 o
  13  16   1         54.15         36.92        13.18 o
 -13  17   1         32.01         23.67        13.58 o
 -12  17   1          8.74         14.00        12.84 o
 -11  17   1        501.12        481.62        36.53 o
 -10  17   1         44.86         44.92        10.30 o
  -9  17   1         28.51         22.83         9.73 o
  -8  17   1          0.23         -1.25         8.90 o
  -7  17   1       1241.14       1246.20        92.12 o
  -6  17   1         30.20         32.06         8.05 o
  -5  17   1        808.60        833.43        52.22 o
  -4  17   1          5.74          7.44         7.58 o
  -3  17   1       4025.22       4089.60       187.27 o
  -2  17   1        240.95        222.72        10.79 o
  -1  17   1        414.76        384.48        13.45 o
   0  17   1          1.79         12.64         7.30 o
   1  17   1          0.41         12.77         7.05 o
   2  17   1        101.90        123.16         7.17 o
   3  17   1       2310.22       2382.81       107.66 o
   4  17   1        110.03         83.59         8.66 o
   5  17   1        591.26        707.56        49.99 o
   6  17   1          0.53          0.73         8.14 o
   7  17   1        800.83        780.01        55.23 o
   8  17   1         49.85         21.48        10.23 o
   9  17   1       1150.80       1126.70        74.43 o
  10  17   1         52.12         39.24        10.87 o
  11  17   1          2.06          6.62        11.03 o
  12  17   1          5.94          5.20        11.75 o
 -12  18   1          7.56          2.44        13.11 o
 -11  18   1          2.41          9.83        11.41 o
 -10  18   1         77.56         72.25        10.62 o
  -9  18   1        707.81        706.26        49.13 o
  -8  18   1         72.70         80.32        12.75 o
  -7  18   1         45.74         67.21         9.17 o
  -6  18   1         28.35          4.12         8.58 o
  -5  18   1       3131.39       3448.15       212.76 o
  -4  18   1         10.66          2.76         7.74 o
  -3  18   1        252.26        297.08        19.53 o
  -2  18   1          0.97          8.27         7.29 o
  -1  18   1         24.91         24.87         7.29 o
   0  18   1         14.96         17.26         7.42 o
   1  18   1        246.76        288.35         9.64 o
   2  18   1         29.83         11.56         7.36 o
   3  18   1        574.83        541.83        28.81 o
   4  18   1       1615.44       1526.42       113.13 o
   5  18   1       3028.01       2969.19       248.23 o
   6  18   1        454.34        402.64        41.67 o
   7  18   1       1861.85       1773.59       122.04 o
   8  18   1        138.78        116.26        10.33 o
   9  18   1        188.16        206.11        28.52 o
  10  18   1          1.75          2.08        11.24 o
  11  18   1        329.60        308.19        18.27 o
  12  18   1         46.77         28.15        13.09 o
 -12  19   1          3.71        -11.74        14.00 o
 -11  19   1        130.62         84.98        12.45 o
 -10  19   1         80.77        108.63        12.20 o
  -9  19   1         46.13         32.80        10.19 o
  -8  19   1        195.06        181.19        14.07 o
  -7  19   1        780.57        833.46        72.47 o
  -6  19   1         16.02         16.47         8.96 o
  -5  19   1        839.95        803.57        61.23 o
  -4  19   1       1770.44       1763.30        92.46 o
  -3  19   1        605.75        640.78        44.20 o
  -2  19   1          3.84          3.59         7.03 o
  -1  19   1        888.25       1099.08        55.23 o
   0  19   1        133.92        163.22        12.52 o
   1  19   1        583.04        583.61        28.73 o
   2  19   1       2919.57       2936.24       140.61 o
   3  19   1        233.67        251.82        13.57 o
   4  19   1       1674.40       1686.48       156.98 o
   5  19   1       1184.54       1072.28        71.56 o
   6  19   1       1206.67       1064.17        88.17 o
   7  19   1        118.23        183.65        24.95 o
   8  19   1        100.88        106.41        18.12 o
   9  19   1        365.23        394.41        32.24 o
  10  19   1         13.58          7.31        11.76 o
  11  19   1          1.61          1.86        11.85 o
  12  19   1        253.48        193.61        24.16 o
 -11  20   1        100.84         78.57        13.13 o
 -10  20   1         35.93         26.54        11.71 o
  -9  20   1         49.03         38.45        10.79 o
  -8  20   1        164.67        189.56        23.44 o
  -7  20   1          0.01         -0.71         8.63 o
  -6  20   1        913.76        920.61        88.80 o
  -5  20   1        473.43        459.77        34.29 o
  -4  20   1         37.78         25.39         8.42 o
  -3  20   1        107.48        147.57        12.07 o
  -2  20   1        852.37        891.38        67.25 o
  -1  20   1        224.95        281.90        14.95 o
   0  20   1       1362.74       1267.31        54.54 o
   1  20   1        120.99        150.63        11.20 o
   2  20   1         85.09        119.29         8.13 o
   3  20   1         16.00         25.22         8.08 o
   4  20   1        734.57        812.59        71.85 o
   5  20   1         20.99         48.84         9.10 o
   6  20   1         70.09         62.36         9.49 o
   7  20   1        550.81        579.25        52.18 o
   8  20   1        246.25        222.26        34.59 o
   9  20   1          1.22         -0.36        11.23 o
  10  20   1         68.10         65.16        10.96 o
  11  20   1        123.56         65.98        13.80 o
 -11  21   1         51.03         32.27        13.03 o
 -10  21   1        352.83        320.79        32.45 o
  -9  21   1        161.83        143.42        20.05 o
  -8  21   1        148.64        135.88        13.78 o
  -7  21   1         65.96         74.52        10.99 o
  -6  21   1        287.07        249.31        28.67 o
  -5  21   1         17.18          4.13         8.51 o
  -4  21   1       1119.98       1215.70        68.96 o
  -3  21   1          0.13          2.16         8.41 o
  -2  21   1        549.84        621.98        42.81 o
  -1  21   1        324.19        287.09        22.07 o
   0  21   1       1399.22       1571.52        69.60 o
   1  21   1        181.72        133.12        10.43 o
   2  21   1         55.89         67.38         8.13 o
   3  21   1        170.98        232.24        16.48 o
   4  21   1        196.26        214.30        18.15 o
   5  21   1        102.07        123.44        20.01 o
   6  21   1       1560.77       1576.56       176.44 o
   7  21   1         38.24         27.84        10.86 o
   8  21   1         67.79         55.41        10.66 o
   9  21   1        100.73        128.71        28.50 o
  10  21   1        128.23        118.19        12.51 o
  11  21   1          4.14          6.54        14.77 o
 -10  22   1         13.34          7.65        12.34 o
  -9  22   1         35.10         24.13        11.64 o
  -8  22   1        318.92        290.88        30.10 o
  -7  22   1         38.42         38.79        10.64 o
  -6  22   1        950.26       1019.78       100.93 o
  -5  22   1          0.45         11.14         8.30 o
  -4  22   1         19.09         18.85         8.11 o
  -3  22   1         22.31         18.09         7.86 o
  -2  22   1        977.18       1181.11        77.67 o
  -1  22   1         76.73         65.60         8.35 o
   0  22   1        841.79        939.19        60.54 o
   1  22   1         14.91         17.54         7.80 o
   2  22   1       1874.07       1832.73       113.96 o
   3  22   1        150.73        151.03        13.45 o
   4  22   1       1037.58       1080.81       122.40 o
   5  22   1         49.45         59.11         9.84 o
   6  22   1         63.57         82.72        16.08 o
   7  22   1        192.47        229.72        41.42 o
   8  22   1        396.41        481.39        59.33 o
   9  22   1         47.04         31.47        12.85 o
  10  22   1        111.57        117.58        16.68 o
 -10  23   1        303.85        286.13        41.74 o
  -9  23   1         59.36         73.54        12.78 o
  -8  23   1         95.40         75.70        12.70 o
  -7  23   1         40.46         46.64        10.11 o
  -6  23   1        149.54        124.48        14.33 o
  -5  23   1        285.84        293.76        36.66 o
  -4  23   1        473.86        542.65        42.17 o
  -3  23   1        292.10        278.09        19.25 o
  -2  23   1        122.42        137.28        11.32 o
  -1  23   1       1058.71       1088.00        82.50 o
   0  23   1        807.86        841.71        50.72 o
   1  23   1         78.69         83.33         8.88 o
   2  23   1        531.11        604.00        50.90 o
   3  23   1        233.26        238.77        24.28 o
   4  23   1          0.14         -5.57         9.37 o
   5  23   1          3.26         -0.90        10.49 o
   6  23   1        212.34        253.86        36.35 o
   7  23   1        259.69        262.37        32.25 o
   8  23   1         10.21         13.12        12.65 o
   9  23   1        139.05        102.32        12.70 o
  -9  24   1        254.25        226.19        25.74 o
  -8  24   1         48.99         35.09        12.23 o
  -7  24   1         60.37         52.11        11.02 o
  -6  24   1        249.80        297.30        34.99 o
  -5  24   1        411.13        384.78        43.22 o
  -4  24   1        256.59        231.93        15.26 o
  -3  24   1        281.26        283.64        28.12 o
  -2  24   1        179.02        238.60        26.66 o
  -1  24   1         61.05         60.95        10.65 o
   0  24   1         11.59         20.47         8.46 o
   1  24   1        632.23        656.66        52.85 o
   2  24   1         93.91        157.47        16.71 o
   3  24   1         71.13         76.97         9.91 o
   4  24   1        140.58        225.20        20.84 o
   5  24   1        142.46        153.81        20.11 o
   6  24   1         36.99         27.68        10.84 o
   7  24   1        172.27        202.41        32.95 o
   8  24   1         71.09         63.07        12.18 o
   9  24   1          8.79         17.32        12.66 o
  -8  25   1         39.58         36.55        12.99 o
  -7  25   1        347.98        373.25        51.80 o
  -6  25   1         29.68         10.36        11.24 o
  -5  25   1        332.34        361.15        38.12 o
  -4  25   1         36.23         53.97         9.24 o
  -3  25   1        546.30        585.81        55.92 o
  -2  25   1        105.01        103.05         9.50 o
  -1  25   1        159.27        166.02        16.01 o
   0  25   1         62.17         87.15        11.15 o
   1  25   1         87.95         74.93        10.31 o
   2  25   1        131.15        152.75        17.29 o
   3  25   1        395.23        405.36        53.86 o
   4  25   1          7.30          3.43        11.22 o
   5  25   1        303.06        330.19        39.77 o
   6  25   1          3.58          7.08        11.49 o
   7  25   1        243.49        262.38        42.39 o
   8  25   1          3.07         27.01        12.74 o
  -7  26   1        112.43         80.99        14.84 o
  -6  26   1         25.22         12.84        12.09 o
  -5  26   1        379.30        394.63        46.52 o
  -4  26   1         74.03         49.69        10.39 o
  -3  26   1        172.26        202.61        15.18 o
  -2  26   1          0.41         11.46         9.64 o
  -1  26   1        215.00        230.48        27.32 o
   0  26   1          0.60         -4.29         9.50 o
   1  26   1        804.91        781.38        79.31 o
   2  26   1         36.66         26.06        10.18 o
   3  26   1         71.94         47.40        10.67 o
   4  26   1          0.32          1.42        11.55 o
   5  26   1        126.34        154.13        21.98 o
   6  26   1         17.97         12.83        12.60 o
   7  26   1        341.97        354.42        47.06 o
  -6  27   1          0.77          3.05        12.40 o
  -5  27   1         76.83         62.80        17.38 o
  -4  27   1         55.93         37.31        10.93 o
  -3  27   1        180.73        213.75        29.28 o
  -2  27   1        205.63        243.92        32.69 o
  -1  27   1        159.86        151.29        15.15 o
   0  27   1        417.92        494.12        53.17 o
   1  27   1         61.77         51.32        10.55 o
   2  27   1         23.81         25.73        10.35 o
   3  27   1        281.39        314.37        37.42 o
   4  27   1          2.03         17.06        12.35 o
   5  27   1        186.44        195.22        37.94 o
   6  27   1        159.41        136.55        27.65 o
  -5  28   1         71.78         58.55        12.97 o
  -4  28   1         11.45          7.87        11.20 o
  -3  28   1         17.27         15.54        10.84 o
  -2  28   1         27.92         20.21         9.86 o
  -1  28   1         31.68         35.95        10.68 o
   0  28   1        244.72        265.07        30.07 o
   1  28   1        119.47        123.48        16.46 o
   2  28   1         93.65         55.19        11.83 o
   3  28   1         31.02         29.69        11.70 o
   4  28   1        212.49        240.75        57.28 o
   5  28   1          8.44         17.57        12.16 o
  -3  29   1         30.45         12.49        11.97 o
  -2  29   1         16.64         18.33        11.45 o
  -1  29   1         48.95         34.97        11.15 o
   0  29   1        291.25        339.33        49.92 o
   1  29   1          3.09         -0.51        11.08 o
   2  29   1        228.68        261.09        36.88 o
   3  29   1         30.10         11.80        11.98 o
 -16   0   2        119.09        123.98        18.00 o
 -14   0   2       2800.41       2991.65       107.54 o
 -12   0   2       1957.41       1947.36        55.61 o
 -10   0   2       3874.23       4201.24        62.83 o
  -8   0   2       6030.12       6046.81       225.46 o
  -6   0   2       1775.27       2204.00        21.31 o
  -4   0   2       6671.93       7339.40       405.23 o
  -2   0   2      56159.73      63236.81       238.23 o
   0   0   2      19901.47      19342.01       894.15 o
   2   0   2       5656.68       3582.16        83.84 o
   4   0   2       1518.06       1630.96        66.98 o
   6   0   2       6915.60       6678.51       212.65 o
   8   0   2       5516.94       5344.68        86.64 o
  10   0   2        189.52        213.87        11.77 o
  12   0   2        822.14        889.88        16.32 o
  14   0   2          3.40          6.93        15.20 o
 -16   1   2        136.42        148.15        16.82 o
 -15   1   2        663.45        629.22        33.22 o
 -14   1   2        472.55        424.71        21.91 o
 -13   1   2        728.95        758.77        15.99 o
 -12   1   2       2413.38       2643.43        60.76 o
 -11   1   2         12.23          4.61         8.97 o
 -10   1   2       3817.25       3967.45        35.26 o
  -9   1   2        408.10        375.12        10.11 o
  -8   1   2         41.65         39.89         8.99 o
  -7   1   2        188.20        238.84         8.38 o
  -6   1   2       2795.32       2360.03        26.79 o
  -5   1   2       2960.56       2728.35        55.97 o
  -4   1   2        509.58        524.51        14.10 o
  -3   1   2      11737.60       9588.21       120.36 o
  -2   1   2        128.76        108.97         7.42 o
  -1   1   2       7453.70       7818.93       109.14 o
   0   1   2      57984.78      70106.93      1451.23 o
   1   1   2       1224.61       1856.90        40.73 o
   2   1   2       1089.95       1078.53        23.03 o
   3   1   2         12.50         69.81         5.22 o
   4   1   2      12359.64      11612.09       203.61 o
   5   1   2         94.06        131.55         7.56 o
   6   1   2        790.17        691.11        11.33 o
   7   1   2        853.93        711.76         9.54 o
   8   1   2       3123.89       3502.54        86.59 o
   9   1   2       1550.72       1559.63        30.43 o
  10   1   2       1406.19       1527.07        37.39 o
  11   1   2        301.16        322.24         8.65 o
  12   1   2         21.20         23.79         8.07 o
  13   1   2          4.00          1.39         9.00 o
  14   1   2        338.46        330.89        10.95 o
  15   1   2         17.02         15.21        11.38 o
 -16   2   2         77.07         22.76        38.48 o
 -15   2   2        140.60        118.75        14.99 o
 -14   2   2         82.43        114.79        11.20 o
 -13   2   2         14.23         15.97        10.41 o
 -12   2   2       1257.37       1381.58        24.07 o
 -11   2   2        646.15        681.17        12.58 o
 -10   2   2       1326.48       1424.56        12.84 o
  -9   2   2        513.09        556.24        15.04 o
  -8   2   2       2197.85       2242.29        38.94 o
  -7   2   2       2458.62       1998.47        24.25 o
  -6   2   2       3294.96       3930.00        69.57 o
  -5   2   2       2880.09       2776.14        64.02 o
  -4   2   2       7575.77       6979.70       121.38 o
  -3   2   2       4143.33       4062.89        77.35 o
  -2   2   2       4668.26       3058.74        35.31 o
  -1   2   2      19504.41      20839.74       459.03 o
   0   2   2       2172.22       1687.23        27.28 o
   1   2   2      16986.81      17749.41       438.83 o
   2   2   2      37906.08      38661.91       903.48 o
   3   2   2       1093.46       1144.78        33.49 o
   4   2   2        213.54        221.71         8.25 o
   5   2   2       5469.81       5142.92        87.07 o
   6   2   2       4288.21       3905.78        72.79 o
   7   2   2        331.92        534.04        12.91 o
   8   2   2        572.99        538.37        10.37 o
   9   2   2       4577.54       4644.44        53.59 o
  10   2   2         42.76         56.65         8.18 o
  11   2   2        146.66        135.82         8.04 o
  12   2   2        375.31        428.51        16.14 o
  13   2   2        234.75        237.46         9.81 o
  14   2   2         15.35         22.15        10.57 o
  15   2   2         23.28         11.18        11.30 o
 -15   3   2          9.23          9.47        10.98 o
 -14   3   2          0.11          6.20        11.29 o
 -13   3   2       1885.99       2010.52        59.96 o
 -12   3   2        518.74        604.96        23.50 o
 -11   3   2        219.65        293.71         9.93 o
 -10   3   2        983.20        977.16        28.64 o
  -9   3   2       1099.14       1138.78        17.93 o
  -8   3   2         18.69         24.08         7.66 o
  -7   3   2       4446.35       4672.92        74.83 o
  -6   3   2       1270.33        895.59        12.75 o
  -5   3   2       5433.52       5266.35        97.60 o
  -4   3   2        343.71        246.56        15.70 o
  -3   3   2      12855.30      12672.57       168.53 o
  -2   3   2       9707.03      10209.71       257.35 o
  -1   3   2       3498.97       2475.51        35.54 o
   0   3   2      26962.96      26070.36       569.23 o
   1   3   2      18249.18      18810.96       369.39 o
   2   3   2       7428.24       6811.19       155.57 o
   3   3   2       2048.63       1444.47        34.81 o
   4   3   2       3431.83       3057.64       126.96 o
   5   3   2       3878.20       3945.96        83.60 o
   6   3   2       1409.04       1714.49        49.29 o
   7   3   2      17064.10      17473.23       418.20 o
   8   3   2        784.51        712.85        14.11 o
   9   3   2        147.59        126.64         8.29 o
  10   3   2        325.20        360.98        10.62 o
  11   3   2       1483.73       1412.69        32.80 o
  12   3   2        121.22        136.55         9.46 o
  13   3   2         10.52         11.53         8.90 o
  14   3   2        206.14        193.21        10.82 o
  15   3   2         47.23         38.94        11.49 o
 -15   4   2        237.64        231.66        16.56 o
 -14   4   2          3.55          9.38        10.82 o
 -13   4   2        207.97        257.85        10.99 o
 -12   4   2        515.13        683.39        19.25 o
 -11   4   2        430.51        416.75        21.55 o
 -10   4   2        204.15        240.69         9.63 o
  -9   4   2       2615.09       2712.07        52.53 o
  -8   4   2        818.76        742.91        22.73 o
  -7   4   2       3937.07       3878.58        94.87 o
  -6   4   2        257.69        325.15         8.76 o
  -5   4   2      11132.17      11235.64       309.04 o
  -4   4   2        941.30       1135.64        42.56 o
  -3   4   2         45.27        118.78        35.05 o
  -2   4   2        810.27       1139.03        24.79 o
  -1   4   2       1456.54       1599.49        34.15 o
   0   4   2       8780.32       8818.00       186.08 o
   1   4   2       5065.23       5871.66        89.46 o
   2   4   2        349.14        242.06         6.98 o
   3   4   2      19811.16      20177.08       453.48 o
   4   4   2        908.01        875.36        27.84 o
   5   4   2      11157.57      10278.22       250.53 o
   6   4   2       1530.07       1819.75        29.77 o
   7   4   2        450.91        449.66        10.71 o
   8   4   2        288.76        306.18         8.37 o
   9   4   2       4694.25       4360.25        85.79 o
  10   4   2          0.05          8.15         8.23 o
  11   4   2       1851.48       1936.51        52.65 o
  12   4   2        186.54        225.00         9.10 o
  13   4   2        313.52        295.53        20.36 o
  14   4   2         16.04         21.46        10.00 o
  15   4   2        211.82        165.11        23.97 o
 -15   5   2        243.11        246.93        15.89 o
 -14   5   2         20.50         20.26        10.33 o
 -13   5   2         61.47         79.08        10.55 o
 -12   5   2        292.40        307.09        10.83 o
 -11   5   2        147.54        177.67         9.29 o
 -10   5   2         58.62        127.34         9.71 o
  -9   5   2       1639.74       1739.21        62.70 o
  -8   5   2        136.32        220.10        10.76 o
  -7   5   2       2295.52       2125.28        60.44 o
  -6   5   2       1171.04       1487.58        36.59 o
  -5   5   2       2933.20       2628.87        65.76 o
  -4   5   2        942.91        871.41        19.13 o
  -3   5   2       1548.69       1514.31        33.68 o
  -2   5   2      13995.94      14545.57       300.58 o
  -1   5   2          1.70         38.67         5.87 o
   0   5   2      12114.94      11376.23       266.08 o
   1   5   2      18179.30      18207.38       387.52 o
   2   5   2      10646.52      11778.20       221.77 o
   3   5   2       5009.42       4175.46       154.98 o
   4   5   2        202.62        275.54         8.28 o
   5   5   2       1716.15       1628.33        44.45 o
   6   5   2       1315.21       1262.79        31.33 o
   7   5   2       6815.90       6298.66       155.41 o
   8   5   2        128.73        118.39         9.66 o
   9   5   2          1.62         15.03         8.42 o
  10   5   2         13.61         12.80         8.18 o
  11   5   2       2909.80       2977.97        82.03 o
  12   5   2         64.27         78.01         8.94 o
  13   5   2        433.12        438.37        10.78 o
  14   5   2         39.04         26.97        10.29 o
  15   5   2        117.10         82.24        11.61 o
 -15   6   2        123.98         86.44        11.68 o
 -14   6   2         76.62         88.35        10.00 o
 -13   6   2          0.61          6.13        10.83 o
 -12   6   2        198.13        270.10        19.97 o
 -11   6   2          8.59         12.43         8.88 o
 -10   6   2         51.33         75.82         9.60 o
  -9   6   2        798.99        822.34        37.92 o
  -8   6   2       2139.32       2412.13        54.46 o
  -7   6   2       1791.45       1765.49        32.89 o
  -6   6   2        202.83        309.82         9.36 o
  -5   6   2       8574.56       8275.44       242.75 o
  -4   6   2       1977.00       2155.29        54.61 o
  -3   6   2         33.37         85.78         6.18 o
  -2   6   2        839.23        849.02        18.13 o
  -1   6   2       7583.68       6996.06       147.34 o
   0   6   2       1726.66       1989.83        37.18 o
   1   6   2       1917.60       1744.52        27.88 o
   2   6   2       2249.74       2255.04        58.18 o
   3   6   2      22026.57      22070.86       618.56 o
   4   6   2        400.79        584.57        18.33 o
   5   6   2      10422.45      10618.53       365.55 o
   6   6   2       1635.31       1766.38        44.60 o
   7   6   2        511.84        459.04        17.78 o
   8   6   2       2064.16       1923.28        57.04 o
   9   6   2       6762.10       7118.50       187.32 o
  10   6   2        462.18        407.58        10.31 o
  11   6   2         46.37         59.57         9.20 o
  12   6   2        973.64       1026.24        27.97 o
  13   6   2        382.60        428.68        10.53 o
  14   6   2         26.01         23.59        10.68 o
  15   6   2        134.44         62.00        11.65 o
 -15   7   2         69.17         61.30        11.97 o
 -14   7   2        147.71        114.99        10.26 o
 -13   7   2        372.33        421.64        13.71 o
 -12   7   2        643.01        731.10        22.89 o
 -11   7   2          7.21          3.14         9.24 o
 -10   7   2       2049.14       2326.54        63.22 o
  -9   7   2        948.40       1127.24        39.99 o
  -8   7   2         21.54         37.85         8.50 o
  -7   7   2          1.61         13.87         7.23 o
  -6   7   2       2609.33       2718.79       101.17 o
  -5   7   2       1045.61       1206.50        44.95 o
  -4   7   2       1372.92       1386.32        45.41 o
  -3   7   2      15205.32      14667.28       412.53 o
  -2   7   2         35.83         41.46         5.91 o
  -1   7   2       3457.13       3367.09        54.98 o
   0   7   2       2176.04       2032.92        40.41 o
   1   7   2        747.64        807.25        20.60 o
   2   7   2       2645.03       2444.75        35.07 o
   3   7   2      21980.93      22175.65       554.38 o
   4   7   2      14990.54      14764.80       342.87 o
   5   7   2       2588.55       2587.77       101.78 o
   6   7   2       1598.20       1874.83        77.35 o
   7   7   2       7956.25       7987.39       300.67 o
   8   7   2        927.95       1059.93        40.91 o
   9   7   2        515.06        549.79        19.20 o
  10   7   2        345.92        380.69        10.95 o
  11   7   2        788.74        900.26        28.93 o
  12   7   2          0.41         10.34         9.07 o
  13   7   2        160.96        166.13         9.99 o
  14   7   2        647.71        653.45        26.94 o
  15   7   2          0.89         -3.93        11.84 o
 -15   8   2          2.75          5.94        11.58 o
 -14   8   2        496.15        500.46        28.33 o
 -13   8   2         65.39         75.14        11.57 o
 -12   8   2       1626.44       1701.51        81.29 o
 -11   8   2          8.61         14.85         9.39 o
 -10   8   2       1971.43       2178.14        93.80 o
  -9   8   2        229.20        293.62        11.14 o
  -8   8   2       2262.11       2397.76       100.71 o
  -7   8   2         10.78         27.66         7.70 o
  -6   8   2       1196.58       1360.14        59.10 o
  -5   8   2        601.47        455.44        21.66 o
  -4   8   2       6672.60       7865.21       409.05 o
  -3   8   2        150.29        223.74         7.80 o
  -2   8   2       3634.71       2949.23        50.16 o
  -1   8   2          6.72         30.92         7.44 o
   0   8   2        790.69        500.18        16.64 o
   1   8   2       6351.61       6200.89       110.05 o
   2   8   2      14318.55      14554.29       203.47 o
   3   8   2       4231.43       3244.77        95.11 o
   4   8   2         20.34         47.86         7.73 o
   5   8   2       5206.40       5190.50       162.61 o
   6   8   2       8392.07       8422.65       462.95 o
   7   8   2        418.22        422.29        16.96 o
   8   8   2         18.52         40.88         7.51 o
   9   8   2       1913.99       2121.01        62.57 o
  10   8   2        406.96        444.28        23.22 o
  11   8   2         84.20         81.97        10.03 o
  12   8   2       1055.27       1108.25        50.59 o
  13   8   2         26.81         23.19         9.86 o
  14   8   2        427.92        392.02        15.13 o
 -15   9   2         37.62         47.45        12.38 o
 -14   9   2        228.05        163.57        17.01 o
 -13   9   2          0.92          9.92         9.95 o
 -12   9   2       1468.87       1709.10        72.02 o
 -11   9   2         80.28         97.27         9.72 o
 -10   9   2        547.68        608.25        29.08 o
  -9   9   2        457.77        431.69        17.57 o
  -8   9   2        654.15        794.02        36.00 o
  -7   9   2        266.95        285.54        11.46 o
  -6   9   2       2027.94       2175.33       114.16 o
  -5   9   2       1108.93       1106.00        50.40 o
  -4   9   2      10133.56       9505.91       322.37 o
  -3   9   2       2437.48       2335.80        64.27 o
  -2   9   2       5278.43       4786.61        66.63 o
  -1   9   2        150.20        170.11         6.43 o
   0   9   2       5791.00       4574.33        81.22 o
   1   9   2        905.99        936.73        19.27 o
   2   9   2        193.02        194.56         7.87 o
   3   9   2       1428.36       1137.39        49.75 o
   4   9   2       5017.10       4357.41       175.80 o
   5   9   2       1305.82       1380.42        43.96 o
   6   9   2        611.73        711.34        19.92 o
   7   9   2        519.94        425.05        10.68 o
   8   9   2        800.79        743.36        42.45 o
   9   9   2        268.56        249.36        10.78 o
  10   9   2        277.26        358.78        22.22 o
  11   9   2          2.33          6.77         9.99 o
  12   9   2          5.91          1.02         9.25 o
  13   9   2          6.48          5.44         9.88 o
  14   9   2        651.49        602.65        32.92 o
 -15  10   2         68.13         71.27        12.94 o
 -14  10   2        455.48        444.89        33.04 o
 -13  10   2          0.00         -2.35        10.35 o
 -12  10   2        984.45       1008.22        51.65 o
 -11  10   2        531.34        566.69        26.14 o
 -10  10   2       1530.05       1769.16        91.35 o
  -9  10   2        339.58        396.76        21.92 o
  -8  10   2       1718.60       1863.89       100.21 o
  -7  10   2         93.96        104.00         8.04 o
  -6  10   2        130.90        127.40         7.94 o
  -5  10   2       6510.93       6624.02       541.63 o
  -4  10   2       3857.71       3993.08       145.71 o
  -3  10   2         39.21         75.35         7.24 o
  -2  10   2       7810.86       6652.71       145.05 o
  -1  10   2      13459.84      12362.97       281.59 o
   0  10   2       1116.59        910.02        15.66 o
   1  10   2        148.30        134.04         6.74 o
   2  10   2      12760.80      12542.10       342.18 o
   3  10   2       1499.20       1101.99        39.46 o
   4  10   2        104.41        127.10         7.62 o
   5  10   2        755.72        642.47        22.29 o
   6  10   2       2803.93       2767.89        95.77 o
   7  10   2       2678.10       2477.05        69.25 o
   8  10   2       1491.26       1529.27        66.97 o
   9  10   2       2337.69       2379.34       137.33 o
  10  10   2        409.16        374.27        19.83 o
  11  10   2         60.51         52.08         9.91 o
  12  10   2        559.69        577.27        32.92 o
  13  10   2        181.38        201.47        13.17 o
  14  10   2        119.66        118.42        12.43 o
 -14  11   2          8.48          6.19        10.85 o
 -13  11   2        498.03        591.75        27.57 o
 -12  11   2        523.87        592.25        31.43 o
 -11  11   2        108.33        125.19        10.49 o
 -10  11   2        561.53        557.53        35.53 o
  -9  11   2       1657.88       1642.10       115.06 o
  -8  11   2         25.95         48.91         8.50 o
  -7  11   2       1688.92       1644.23        85.80 o
  -6  11   2       1963.56       2168.62        71.94 o
  -5  11   2         30.30         31.29         7.20 o
  -4  11   2        232.95        313.71         9.52 o
  -3  11   2      16328.62      14626.51       343.35 o
  -2  11   2        190.35        224.33         6.98 o
  -1  11   2          3.95         12.07         6.50 o
   0  11   2       5440.64       4964.87        87.17 o
   1  11   2       3502.62       2885.90        60.97 o
   2  11   2        739.58        885.42        23.99 o
   3  11   2       1935.55       1662.45        54.86 o
   4  11   2       1712.37       1487.80        64.62 o
   5  11   2         74.98         49.57         7.36 o
   6  11   2         27.02         24.73         7.99 o
   7  11   2      16393.09      16007.29       605.50 o
   8  11   2       1518.52       1426.97        73.08 o
   9  11   2        592.21        676.28        45.06 o
  10  11   2        500.56        517.41        26.29 o
  11  11   2       1933.85       2034.03       110.27 o
  12  11   2        122.85        139.14        16.19 o
  13  11   2         23.00         26.68        11.27 o
  14  11   2        178.63        140.93        24.39 o
 -14  12   2         10.94          6.76        11.48 o
 -13  12   2         65.07         39.58        11.02 o
 -12  12   2          0.18          0.71         9.90 o
 -11  12   2        699.89        759.36        44.99 o
 -10  12   2        251.89        371.81        28.18 o
  -9  12   2        880.31        984.42        71.58 o
  -8  12   2       1044.54        988.41        65.59 o
  -7  12   2        902.79        966.75        59.18 o
  -6  12   2        725.32        770.95        38.00 o
  -5  12   2       8906.83       8538.27       431.33 o
  -4  12   2        943.44        944.33        41.38 o
  -3  12   2        985.41        784.96        27.02 o
  -2  12   2          0.42          7.32         6.27 o
  -1  12   2      13671.68      13270.83       331.21 o
   0  12   2        545.81        714.25        17.25 o
   1  12   2        508.40        444.89        11.87 o
   2  12   2        376.34        402.24         9.70 o
   3  12   2       1018.75        793.38        30.06 o
   4  12   2        556.10        564.33        26.95 o
   5  12   2       1460.43       1430.52        70.22 o
   6  12   2        941.47        828.02        43.33 o
   7  12   2         18.13         39.46         9.61 o
   8  12   2       3021.52       2972.36       178.69 o
   9  12   2       6262.00       6184.37       352.59 o
  10  12   2        373.38        363.10        15.73 o
  11  12   2        311.51        333.80        14.35 o
  12  12   2        100.41         91.74        11.35 o
  13  12   2        182.49        178.10        12.95 o
  14  12   2         56.44         57.65        13.12 o
 -14  13   2         31.11         27.31        12.06 o
 -13  13   2        218.45        244.53        11.86 o
 -12  13   2         14.51         21.38        10.49 o
 -11  13   2        164.45        119.40        10.02 o
 -10  13   2        118.65        145.36        14.83 o
  -9  13   2       2319.59       2424.20       116.46 o
  -8  13   2        284.68        329.94        21.20 o
  -7  13   2       2903.61       2814.21       170.27 o
  -6  13   2          9.76          8.28         7.22 o
  -5  13   2       4141.53       3925.81       198.99 o
  -4  13   2         90.90        122.99         7.31 o
  -3  13   2       5875.30       5589.88       180.46 o
  -2  13   2          0.00          9.85         6.60 o
  -1  13   2         54.59         39.92         6.76 o
   0  13   2        137.08        127.93         6.53 o
   1  13   2        910.94        796.12        19.75 o
   2  13   2        921.35        974.36        23.89 o
   3  13   2       3736.71       3637.59       234.74 o
   4  13   2          2.76          7.50         6.73 o
   5  13   2       2131.10       1959.88        87.32 o
   6  13   2         22.43         25.86         7.71 o
   7  13   2        675.34        769.83        45.68 o
   8  13   2        299.64        344.55        30.98 o
   9  13   2         96.71        120.18        11.41 o
  10  13   2        208.24        191.98        16.02 o
  11  13   2        181.72        232.05        22.34 o
  12  13   2         51.23         49.57        13.04 o
  13  13   2        146.79        157.92        19.17 o
 -14  14   2        103.86         59.03        13.52 o
 -13  14   2         68.65         66.36        11.85 o
 -12  14   2        223.29        236.34        14.77 o
 -11  14   2        620.43        622.80        29.81 o
 -10  14   2         16.67         27.86         9.16 o
  -9  14   2        497.02        483.63        24.81 o
  -8  14   2        724.82        753.24        50.08 o
  -7  14   2        373.40        387.27        21.79 o
  -6  14   2        135.44        128.00         8.11 o
  -5  14   2       2706.17       2952.41       151.59 o
  -4  14   2          1.19         10.75         6.69 o
  -3  14   2       3740.85       3314.18       108.01 o
  -2  14   2        135.72        144.01         6.88 o
  -1  14   2       2348.05       2456.06        66.12 o
   0  14   2        139.94        164.39         8.39 o
   1  14   2       2655.42       2757.00        89.04 o
   2  14   2       1762.51       1573.28        52.35 o
   3  14   2       1033.78        980.55        38.66 o
   4  14   2        269.34        255.36         8.37 o
   5  14   2        786.83        757.87        35.76 o
   6  14   2        134.54         88.41         8.35 o
   7  14   2         93.33        114.54         9.52 o
   8  14   2       1241.76       1140.46        86.58 o
   9  14   2       2849.31       2791.88       150.36 o
  10  14   2         45.19         41.10        10.26 o
  11  14   2       1107.51       1046.71        66.55 o
  12  14   2         17.73         27.03        13.45 o
  13  14   2         29.86         28.63        13.42 o
 -13  15   2         74.95         36.76        12.39 o
 -12  15   2          3.02          0.91        11.12 o
 -11  15   2         12.61         17.86        11.72 o
 -10  15   2        761.64        857.30        55.50 o
  -9  15   2        923.97        935.06        43.55 o
  -8  15   2         19.64         25.59         9.11 o
  -7  15   2        743.31        710.07        42.34 o
  -6  15   2        686.65        629.68        37.72 o
  -5  15   2          0.49          0.62         7.12 o
  -4  15   2          9.05         13.89         6.95 o
  -3  15   2       4269.93       4697.57       158.56 o
  -2  15   2        298.58        329.46        10.70 o
  -1  15   2        798.49        704.99        20.79 o
   0  15   2       3713.22       3604.51       123.96 o
   1  15   2       2476.35       2529.45        69.23 o
   2  15   2        124.57        133.26         7.38 o
   3  15   2        480.11        400.39        12.31 o
   4  15   2       4413.08       4516.94       235.81 o
   5  15   2         22.44         16.68         7.69 o
   6  15   2       1109.13       1086.52        63.77 o
   7  15   2       1305.26       1273.32        90.85 o
   8  15   2        642.96        510.26        29.81 o
   9  15   2        324.79        274.23        22.68 o
  10  15   2       1033.16       1042.68        85.54 o
  11  15   2       1327.15       1311.86        77.87 o
  12  15   2        185.22        132.71        12.50 o
  13  15   2         21.83         18.67        12.67 o
 -13  16   2         10.15         11.51        13.01 o
 -12  16   2        248.81        260.35        15.21 o
 -11  16   2        454.25        404.24        30.16 o
 -10  16   2         57.84         73.56        10.46 o
  -9  16   2         47.12         33.97         9.59 o
  -8  16   2       1085.47       1144.13        64.57 o
  -7  16   2         13.45         15.05         8.47 o
  -6  16   2        201.29        193.35        13.85 o
  -5  16   2       1515.26       1589.82        91.89 o
  -4  16   2        988.78        824.57        37.28 o
  -3  16   2          0.99         12.30         6.81 o
  -2  16   2       3792.93       3699.26       152.89 o
  -1  16   2       3082.63       3460.16       127.85 o
   0  16   2       1037.57       1125.74        37.06 o
   1  16   2          1.22          7.05         6.77 o
   2  16   2       3413.37       3411.24       116.07 o
   3  16   2         89.47         66.68         7.23 o
   4  16   2          6.77          4.92         7.34 o
   5  16   2         70.08         86.49         8.02 o
   6  16   2        126.46        144.35         9.83 o
   7  16   2        234.75        230.22        14.84 o
   8  16   2        419.87        342.93        20.85 o
   9  16   2        105.61        124.57        10.33 o
  10  16   2        823.38        798.83        52.99 o
  11  16   2        144.17        151.92        14.19 o
  12  16   2        477.03        404.15        25.88 o
  13  16   2         20.98         28.63        13.97 o
 -13  17   2         41.73         23.86        14.06 o
 -12  17   2        421.25        372.71        22.66 o
 -11  17   2         91.17        110.85        11.81 o
 -10  17   2       1067.00       1097.39        71.79 o
  -9  17   2          0.07          0.22         9.27 o
  -8  17   2        135.73        114.46        13.88 o
  -7  17   2          0.48          1.24         8.41 o
  -6  17   2       1626.52       1510.69        89.39 o
  -5  17   2         26.48         15.23         7.52 o
  -4  17   2        898.44        855.52        40.92 o
  -3  17   2        338.15        394.41        19.01 o
  -2  17   2        817.80        750.08        32.38 o
  -1  17   2         40.08         34.10         7.60 o
   0  17   2       6385.15       6287.48       247.79 o
   1  17   2        855.90        987.03        40.84 o
   2  17   2        118.51        116.84         7.10 o
   3  17   2        364.71        331.82        18.03 o
   4  17   2       1072.88       1232.17        85.87 o
   5  17   2         14.60         10.11         7.46 o
   6  17   2         16.40         19.82         8.05 o
   7  17   2         29.47         20.33         9.21 o
   8  17   2        482.10        451.15        31.56 o
   9  17   2         22.27         18.48        10.19 o
  10  17   2        216.61        237.10        19.83 o
  11  17   2        161.62        136.73        16.86 o
  12  17   2          1.66        -12.13        12.13 o
 -12  18   2        150.75        111.57        13.27 o
 -11  18   2         55.04         51.37        11.57 o
 -10  18   2        609.89        696.46        50.61 o
  -9  18   2        203.11        209.69        19.32 o
  -8  18   2        797.08        792.93        61.94 o
  -7  18   2        232.38        240.48        19.99 o
  -6  18   2        139.85        155.43        11.71 o
  -5  18   2        914.01        831.92        31.86 o
  -4  18   2       1484.53       1444.89        63.70 o
  -3  18   2        214.83        174.76        13.31 o
  -2  18   2       1393.23       1506.60        73.24 o
  -1  18   2         50.81         45.54         7.17 o
   0  18   2       3144.09       2951.13       131.85 o
   1  18   2         98.35        130.92         7.87 o
   2  18   2       1727.63       1885.54        60.74 o
   3  18   2        274.91        258.24        11.07 o
   4  18   2          0.27         -0.76         8.14 o
   5  18   2         67.10         60.85         8.51 o
   6  18   2       1293.72       1213.72       114.30 o
   7  18   2         15.64         22.01         9.63 o
   8  18   2        310.52        311.99        22.55 o
   9  18   2        397.42        390.38        46.64 o
  10  18   2         24.49         22.02        11.51 o
  11  18   2          1.88         -1.14        13.14 o
  12  18   2        520.57        404.05        38.06 o
 -12  19   2         66.48         31.44        14.75 o
 -11  19   2         28.00         42.46        12.16 o
 -10  19   2         99.06         85.66        11.22 o
  -9  19   2        127.01        135.24        11.56 o
  -8  19   2        136.14        107.34         9.97 o
  -7  19   2        271.53        283.92        23.74 o
  -6  19   2       1546.21       1521.72       108.49 o
  -5  19   2        324.46        228.72        15.44 o
  -4  19   2         31.48          7.72         7.59 o
  -3  19   2       1832.29       1934.19        84.82 o
  -2  19   2         81.99         82.92         7.81 o
  -1  19   2        212.47        246.15        11.71 o
   0  19   2       1712.41       1791.29        93.52 o
   1  19   2        100.96        123.40         8.61 o
   2  19   2        116.68        153.89        10.37 o
   3  19   2        135.20        141.91        11.38 o
   4  19   2       1462.63       1464.49       122.72 o
   5  19   2        407.92        339.44        30.63 o
   6  19   2        717.44        629.95        43.80 o
   7  19   2       1053.54       1098.98        84.71 o
   8  19   2         65.62         78.70        10.21 o
   9  19   2          4.56          6.66        10.82 o
  10  19   2        296.94        319.09        25.34 o
  11  19   2        461.10        442.65        42.43 o
 -11  20   2         75.81         47.83        12.90 o
 -10  20   2         51.54         59.99        15.95 o
  -9  20   2        193.02        206.11        15.73 o
  -8  20   2        194.89        239.92        19.05 o
  -7  20   2        458.70        421.40        31.48 o
  -6  20   2         16.49          5.83         8.74 o
  -5  20   2       1645.74       1822.53       116.39 o
  -4  20   2       1043.19       1118.06        73.02 o
  -3  20   2        531.73        527.52        23.45 o
  -2  20   2         42.63         44.35         7.56 o
  -1  20   2       1062.06       1103.31        38.91 o
   0  20   2         12.08         14.66         7.09 o
   1  20   2        150.65        244.12        21.08 o
   2  20   2        308.52        391.04        24.72 o
   3  20   2        136.75        188.47         8.60 o
   4  20   2         11.37          3.67         8.62 o
   5  20   2       1349.78       1254.49       127.47 o
   6  20   2         89.75        152.25        21.14 o
   7  20   2          0.02         -1.37        10.15 o
   8  20   2        141.36        134.02        14.84 o
   9  20   2        746.57        800.33        73.05 o
  10  20   2          7.16         -2.43        12.76 o
  11  20   2         34.28         24.28        14.66 o
 -11  21   2        106.99         73.68        13.48 o
 -10  21   2          0.05          4.92        12.20 o
  -9  21   2        499.11        455.29        43.01 o
  -8  21   2         66.20         62.02        10.37 o
  -7  21   2        818.08        859.89        68.52 o
  -6  21   2        236.05        269.81        21.63 o
  -5  21   2        504.27        502.48        39.41 o
  -4  21   2        234.82        193.99        12.43 o
  -3  21   2       2152.98       2479.34       148.18 o
  -2  21   2         42.70         29.53         7.75 o
  -1  21   2         12.15         20.94         7.80 o
   0  21   2         25.29         61.23         7.68 o
   1  21   2        913.27       1041.74        63.62 o
   2  21   2         27.14         52.16         7.98 o
   3  21   2        242.77        302.07        27.53 o
   4  21   2         76.55         71.94        11.77 o
   5  21   2        121.24        154.59        18.72 o
   6  21   2          0.18          0.75         9.45 o
   7  21   2       1333.97       1384.51       153.88 o
   8  21   2         63.69         35.72        15.48 o
   9  21   2          6.85         17.47        12.01 o
  10  21   2        108.25         80.12        12.95 o
 -10  22   2         31.69         23.31        12.83 o
  -9  22   2        232.22        247.93        37.43 o
  -8  22   2        214.47        232.82        17.90 o
  -7  22   2        435.42        451.88        42.97 o
  -6  22   2        123.75        129.75        11.67 o
  -5  22   2       1154.83       1331.10        84.80 o
  -4  22   2         29.85         29.95         8.33 o
  -3  22   2        169.68        191.30        15.62 o
  -2  22   2        368.68        331.39        27.47 o
  -1  22   2        560.23        654.34        56.80 o
   0  22   2         42.26         15.29         7.97 o
   1  22   2        144.84        138.55         9.26 o
   2  22   2          0.83          1.87         8.12 o
   3  22   2       1268.81       1326.99       105.58 o
   4  22   2         17.62          7.55         9.67 o
   5  22   2       1302.70       1367.82       138.91 o
   6  22   2        172.47        148.45        19.63 o
   7  22   2          0.32          9.61        11.04 o
   8  22   2         28.27         29.13        11.45 o
   9  22   2        203.20        193.21        29.87 o
  10  22   2          1.83         -4.37        14.22 o
 -10  23   2        186.65        143.87        25.06 o
  -9  23   2        159.17        127.33        21.61 o
  -8  23   2         17.51         26.80        11.69 o
  -7  23   2        237.19        271.52        26.22 o
  -6  23   2         12.24         13.75        10.10 o
  -5  23   2        358.20        364.74        30.37 o
  -4  23   2        131.12        107.20        11.93 o
  -3  23   2        795.98        857.89        66.51 o
  -2  23   2          7.53         10.21         8.02 o
  -1  23   2          2.07          1.53         7.95 o
   0  23   2        869.96        862.95        58.27 o
   1  23   2        817.85       1031.75        63.29 o
   2  23   2          0.17          8.66         8.37 o
   3  23   2        582.57        569.36        55.53 o
   4  23   2        369.20        327.69        38.62 o
   5  23   2         55.79         76.02        12.21 o
   6  23   2         21.56         31.73        11.25 o
   7  23   2        265.08        285.08        38.75 o
   8  23   2        204.18        166.45        23.92 o
   9  23   2          5.87         -2.62        13.13 o
  -9  24   2         30.22         50.18        13.11 o
  -8  24   2        274.22        228.08        37.50 o
  -7  24   2         14.83          1.12        11.73 o
  -6  24   2         48.08         42.04        11.45 o
  -5  24   2        402.84        450.40        34.26 o
  -4  24   2        208.79        243.73        24.14 o
  -3  24   2        118.54        125.16        11.20 o
  -2  24   2        353.35        365.25        32.01 o
  -1  24   2        332.50        353.71        33.49 o
   0  24   2         19.72         15.39         8.30 o
   1  24   2         33.33         31.42         9.20 o
   2  24   2       1085.01        984.69       108.24 o
   3  24   2         38.70         52.83         9.76 o
   4  24   2          0.23         10.05        10.12 o
   5  24   2        176.59        167.81        16.84 o
   6  24   2        256.82        284.02        38.46 o
   7  24   2         46.06         38.64        11.96 o
   8  24   2         18.41         19.17        12.96 o
  -8  25   2          0.02          7.65        12.30 o
  -7  25   2          5.07          7.81        12.31 o
  -6  25   2        238.72        210.67        24.60 o
  -5  25   2         94.42        105.09        12.71 o
  -4  25   2        193.30        229.01        19.09 o
  -3  25   2        186.89        250.49        31.72 o
  -2  25   2         34.99         37.28         9.31 o
  -1  25   2         48.66         31.23         9.26 o
   0  25   2        601.97        665.76        68.43 o
   1  25   2         95.14        118.59        15.14 o
   2  25   2          3.57          5.82         9.45 o
   3  25   2         19.95         27.45        10.43 o
   4  25   2        432.13        443.27        56.49 o
   5  25   2          2.08          3.62        11.55 o
   6  25   2         75.51         66.47        12.40 o
   7  25   2         20.83         20.25        12.94 o
   8  25   2        201.25        174.54        23.67 o
  -7  26   2          2.41          6.08        12.80 o
  -6  26   2         45.80         47.98        11.68 o
  -5  26   2          5.98          4.56        10.57 o
  -4  26   2        204.96        211.00        22.62 o
  -3  26   2          6.83         17.08         9.63 o
  -2  26   2        237.63        258.40        28.38 o
  -1  26   2          6.87          6.00        10.14 o
   0  26   2        154.16        136.54        20.59 o
   1  26   2          9.63         17.21         9.86 o
   2  26   2        663.55        831.75        85.26 o
   3  26   2          1.17          1.24        10.44 o
   4  26   2         28.72         33.90        11.44 o
   5  26   2         18.37         10.23        11.91 o
   6  26   2        187.36        216.75        41.59 o
   7  26   2         16.75          9.08        13.22 o
  -6  27   2         46.64         52.22        12.97 o
  -5  27   2          2.21         -3.85        12.07 o
  -4  27   2        150.73        161.42        25.86 o
  -3  27   2         98.73        116.32        17.30 o
  -2  27   2        229.40        220.09        27.84 o
  -1  27   2          5.51         -7.36        10.45 o
   0  27   2        443.65        511.36        60.25 o
   1  27   2        106.20         69.78        12.90 o
   2  27   2          9.02         10.33        10.64 o
   3  27   2          4.45         11.85        11.24 o
   4  27   2        117.42        125.34        19.63 o
   5  27   2         12.66          7.58        12.61 o
   6  27   2         52.80         35.84        13.59 o
  -5  28   2        135.53         92.67        12.97 o
  -4  28   2         29.90         24.11        11.45 o
  -3  28   2          2.13         -0.84        11.37 o
  -2  28   2         95.76        141.08        24.14 o
  -1  28   2        498.66        543.17        52.05 o
   0  28   2          7.37          2.81        10.61 o
   1  28   2         15.25          6.96        11.20 o
   2  28   2        141.51        126.85        19.70 o
   3  28   2         17.88         14.83        12.56 o
   4  28   2          3.98         13.14        13.42 o
  -3  29   2        176.65        156.50        21.15 o
  -2  29   2         40.67         19.17        11.81 o
  -1  29   2          0.23         -4.43        11.62 o
   0  29   2         10.33         14.12        11.21 o
   1  29   2        178.57        160.96        30.29 o
   2  29   2         17.11          9.99        11.87 o
 -15   0   3       1078.93       1049.52        27.21 o
 -13   0   3        579.31        686.55        19.31 o
 -11   0   3       2420.06       2378.05        21.43 o
  -9   0   3        445.77        496.42        14.90 o
  -7   0   3        952.00        829.69        18.52 o
  -5   0   3          6.16         29.63         9.13 o
  -3   0   3      17165.58      13306.50       267.37 o
  -1   0   3      71241.35      76081.66      2734.51 o
   1   0   3         30.62         63.03         8.11 o
   3   0   3       1251.17       1402.67        20.41 o
   5   0   3        403.40        487.74        19.48 o
   7   0   3       3523.97       3346.59       143.54 o
   9   0   3       6550.64       6970.43       204.22 o
  11   0   3        166.87        199.58        16.02 o
  13   0   3        964.08       1036.26        52.71 o
  15   0   3         18.67         16.47        16.14 o
 -16   1   3        151.49         71.79        12.37 o
 -15   1   3         96.17         91.24        13.38 o
 -14   1   3        185.30        227.70        11.57 o
 -13   1   3         49.09         29.17        10.41 o
 -12   1   3        171.84        257.96        11.07 o
 -11   1   3        409.82        489.72        14.89 o
 -10   1   3        168.93        220.14        10.40 o
  -9   1   3       4147.80       4361.77        36.78 o
  -8   1   3        745.69        747.13        12.87 o
  -7   1   3          9.94         11.08         8.06 o
  -6   1   3       1754.45       1770.79        42.79 o
  -5   1   3       5433.96       4972.18        71.78 o
  -4   1   3          4.35         15.25         5.85 o
  -3   1   3       3402.16       2949.43        52.00 o
  -2   1   3      10775.66       9127.01       133.56 o
  -1   1   3      64277.61      68804.60      1152.95 o
   0   1   3      33597.25      38020.51       939.70 o
   1   1   3        420.84        570.87        11.14 o
   2   1   3      39084.66      38412.01      1008.70 o
   3   1   3       4844.32       5142.23        76.14 o
   4   1   3       1910.47       1716.66        40.89 o
   5   1   3         57.97         34.42         7.77 o
   6   1   3        707.56        744.23        17.62 o
   7   1   3       3096.37       2807.09        89.75 o
   8   1   3        586.52        597.58         9.87 o
   9   1   3       1970.18       2162.90        43.33 o
  10   1   3        819.41        916.76        25.21 o
  11   1   3       1145.38       1107.71        37.94 o
  12   1   3        493.13        477.46        12.15 o
  13   1   3        264.78        279.08        10.62 o
  14   1   3          7.12          5.95        10.29 o
  15   1   3        242.71        177.64        18.71 o
 -16   2   3          9.40          3.63        35.07 o
 -15   2   3        270.26        213.55        21.12 o
 -14   2   3        196.70        233.91        12.34 o
 -13   2   3        682.20        747.44        30.24 o
 -12   2   3        183.40        248.28        17.24 o
 -11   2   3        409.25        415.36        12.39 o
 -10   2   3       2547.34       2832.12        46.67 o
  -9   2   3        711.47        768.03        11.53 o
  -8   2   3         97.15        106.69         8.64 o
  -7   2   3        971.40        783.41        19.56 o
  -6   2   3       1218.56       1159.91        22.16 o
  -5   2   3       1940.40       1775.90        30.62 o
  -4   2   3       1363.61       1531.10        31.96 o
  -3   2   3       6270.40       5621.77        40.95 o
  -2   2   3       6264.00       5544.54        65.77 o
  -1   2   3         49.12         91.42         6.25 o
   0   2   3       6046.25       5779.95       102.12 o
   1   2   3      15350.47      12388.74       299.99 o
   2   2   3       9523.07       9032.76       223.07 o
   3   2   3        192.31        255.41         6.35 o
   4   2   3      20549.52      19745.86       401.44 o
   5   2   3       4340.00       3632.24        78.04 o
   6   2   3       1049.83        839.29        17.19 o
   7   2   3       4297.11       4088.27       117.25 o
   8   2   3        774.11        865.96        29.67 o
   9   2   3        105.31        114.60         8.52 o
  10   2   3       1565.81       1597.11        36.66 o
  11   2   3        333.85        364.87        10.29 o
  12   2   3          4.16          3.82         8.27 o
  13   2   3        346.23        305.86         9.78 o
  14   2   3         57.20         34.45        10.50 o
  15   2   3          1.39         -3.34        11.47 o
 -15   3   3        301.61        335.00        20.03 o
 -14   3   3         74.61         94.58        11.78 o
 -13   3   3        249.84        325.63        17.05 o
 -12   3   3       5080.27       5436.46       102.36 o
 -11   3   3       1497.68       1525.03        31.70 o
 -10   3   3          0.35         20.10         9.38 o
  -9   3   3        299.67        343.40        10.10 o
  -8   3   3       3592.33       3690.28        94.37 o
  -7   3   3        320.02        341.81         8.54 o
  -6   3   3       4128.05       4350.93        98.82 o
  -5   3   3        124.98        112.20         7.44 o
  -4   3   3       1964.92       1693.44        42.08 o
  -3   3   3        660.91        525.28         9.15 o
  -2   3   3       4081.69       3719.40        45.38 o
  -1   3   3      40919.73      45775.44       922.54 o
   0   3   3      40662.11      39274.80       641.24 o
   1   3   3      10701.75      10907.25       205.60 o
   2   3   3       1246.04       1495.61        35.46 o
   3   3   3       2283.55       2440.22        56.25 o
   4   3   3       3838.56       3704.37        78.24 o
   5   3   3       1147.84        977.80        27.25 o
   6   3   3      12637.31      12819.05       347.66 o
   7   3   3       5769.94       5517.00       137.63 o
   8   3   3       5760.46       5639.38       100.30 o
   9   3   3       2056.09       2130.89        58.79 o
  10   3   3         20.32         12.84         8.28 o
  11   3   3          1.81         18.14         8.57 o
  12   3   3        351.68        348.94         9.17 o
  13   3   3          7.82         12.73         9.13 o
  14   3   3        130.14        105.10        10.58 o
  15   3   3        170.27        100.88        11.43 o
 -15   4   3          1.48         -4.27        12.53 o
 -14   4   3        833.45        856.20        32.82 o
 -13   4   3        402.04        402.85        11.71 o
 -12   4   3       1645.45       1752.19        46.47 o
 -11   4   3        270.05        300.02        11.39 o
 -10   4   3       4248.80       4653.64       150.51 o
  -9   4   3          1.17          7.68         8.36 o
  -8   4   3        129.55        188.28         9.52 o
  -7   4   3        372.20        400.22         8.84 o
  -6   4   3       7262.08       6984.97       126.98 o
  -5   4   3         49.61         73.09         7.11 o
  -4   4   3      10066.43      10192.82       167.41 o
  -3   4   3        272.29        134.23         6.27 o
  -2   4   3        645.38        574.46        11.40 o
  -1   4   3        489.71        359.13         9.64 o
   0   4   3       4338.13       4066.84        98.06 o
   1   4   3       3597.79       3135.83        47.27 o
   2   4   3      15909.22      16000.32       277.71 o
   3   4   3        318.38        288.32         6.97 o
   4   4   3       6426.73       7021.85       211.26 o
   5   4   3        528.25        410.34        13.93 o
   6   4   3      12819.28      13063.83       374.76 o
   7   4   3         22.66         48.41         7.35 o
   8   4   3       5042.88       4802.30       115.03 o
   9   4   3        778.86        839.55        13.74 o
  10   4   3       2464.06       2586.98        71.43 o
  11   4   3        345.98        350.61        14.27 o
  12   4   3        614.47        590.74        22.19 o
  13   4   3          0.97         12.72         9.30 o
  14   4   3         14.78         -1.65        10.29 o
  15   4   3         24.00         12.13        11.82 o
 -15   5   3         67.58         49.42        13.62 o
 -14   5   3          1.38          7.66        11.54 o
 -13   5   3        281.40        292.36        15.13 o
 -12   5   3        507.75        668.50        19.78 o
 -11   5   3          0.16         10.26         9.12 o
 -10   5   3        246.10        310.52        11.79 o
  -9   5   3        818.21        729.13        21.04 o
  -8   5   3       5285.47       5212.85       165.33 o
  -7   5   3       1002.18       1115.54        24.90 o
  -6   5   3       7313.94       7489.32       143.38 o
  -5   5   3       7298.72       7157.93       196.60 o
  -4   5   3        397.73        309.85         8.19 o
  -3   5   3       2826.98       2746.05        35.73 o
  -2   5   3       7174.67       7290.91       183.34 o
  -1   5   3       6169.97       5649.31       126.33 o
   0   5   3        861.70        699.98        12.43 o
   1   5   3       4173.66       4487.01        94.70 o
   2   5   3      13399.07      11130.81       258.60 o
   3   5   3        924.18        995.58        22.00 o
   4   5   3      14401.14      14173.79       546.93 o
   5   5   3       1672.40       1606.92        48.85 o
   6   5   3       3023.97       2922.85       101.05 o
   7   5   3         78.46         54.57         8.19 o
   8   5   3       6034.21       6555.19       118.25 o
   9   5   3         14.74         12.07         7.76 o
  10   5   3         54.10         62.25         8.62 o
  11   5   3        926.15        837.13        25.56 o
  12   5   3        968.66       1009.09        56.73 o
  13   5   3         67.33         79.64         9.94 o
  14   5   3        324.67        327.83        12.65 o
  15   5   3         60.79         31.51        11.82 o
 -15   6   3         16.48         15.42        12.11 o
 -14   6   3        654.08        686.88        26.05 o
 -13   6   3        329.51        404.75        14.90 o
 -12   6   3          3.45         16.26        10.00 o
 -11   6   3          9.22         24.52         9.31 o
 -10   6   3       7999.06       8887.23       335.99 o
  -9   6   3        942.53        965.44        24.76 o
  -8   6   3         12.96         24.69         8.06 o
  -7   6   3       3804.23       3972.05       110.30 o
  -6   6   3       4652.52       4649.89       137.20 o
  -5   6   3       3067.24       3337.96       107.88 o
  -4   6   3        467.14        409.16        19.07 o
  -3   6   3      25442.33      24648.99       643.37 o
  -2   6   3        707.26        726.51        13.98 o
  -1   6   3       2798.48       3283.30        63.62 o
   0   6   3       5581.47       4596.93        96.18 o
   1   6   3       4463.71       4474.53       107.29 o
   2   6   3      14243.95      14547.27       300.63 o
   3   6   3      11415.46      11271.13       229.51 o
   4   6   3       9067.80       8329.72       329.88 o
   5   6   3        657.28        518.96        20.31 o
   6   6   3       2209.10       2068.52        86.49 o
   7   6   3       4206.67       4309.71       128.06 o
   8   6   3        287.45        304.80        15.80 o
   9   6   3        407.27        339.84        11.94 o
  10   6   3       1084.25       1166.15        33.65 o
  11   6   3        335.27        433.14        17.53 o
  12   6   3          8.26          8.49         9.36 o
  13   6   3         93.15         98.18        10.21 o
  14   6   3         92.09         57.19        11.19 o
 -15   7   3        331.60        276.36        19.36 o
 -14   7   3         11.34         18.61        12.32 o
 -13   7   3         82.10        108.97        12.96 o
 -12   7   3       1459.69       1564.96        78.69 o
 -11   7   3       1586.86       1886.66        27.50 o
 -10   7   3        449.23        607.98        20.78 o
  -9   7   3       5477.51       5741.69       260.59 o
  -8   7   3       4247.15       4523.09       160.27 o
  -7   7   3         80.26         81.58         8.23 o
  -6   7   3         23.35         68.36         7.76 o
  -5   7   3      21922.27      22000.05       726.69 o
  -4   7   3        541.38        533.89        25.78 o
  -3   7   3       2190.40       2205.22        53.03 o
  -2   7   3        867.64        936.90        17.00 o
  -1   7   3       6931.70       6611.51       130.54 o
   0   7   3         98.06        178.65         5.86 o
   1   7   3      16380.28      15656.98       416.24 o
   2   7   3         21.96         67.17         6.29 o
   3   7   3       2716.07       2693.44        56.06 o
   4   7   3       7244.50       7588.52       219.25 o
   5   7   3       1972.01       1837.83        68.61 o
   6   7   3        213.41        164.76         8.99 o
   7   7   3        908.37        828.32        35.06 o
   8   7   3        208.19        230.13        12.54 o
   9   7   3        503.99        617.65        31.48 o
  10   7   3        712.85        797.20        29.64 o
  11   7   3       1950.92       1978.57        82.37 o
  12   7   3        356.37        335.31        14.06 o
  13   7   3        236.62        214.46        11.43 o
  14   7   3        703.79        697.81        19.76 o
 -15   8   3          5.97         17.81        11.92 o
 -14   8   3          0.62          0.56        13.16 o
 -13   8   3        475.26        595.22        37.15 o
 -12   8   3          6.13          8.15        10.59 o
 -11   8   3         72.48        100.45         9.71 o
 -10   8   3        536.45        626.70        20.72 o
  -9   8   3       1383.03       1421.91        65.35 o
  -8   8   3        490.50        583.12        22.96 o
  -7   8   3       7424.88       7917.54       354.95 o
  -6   8   3       5265.43       5406.11       210.30 o
  -5   8   3        711.59        609.32        25.15 o
  -4   8   3        625.66        712.40        29.08 o
  -3   8   3      18044.25      17705.17       601.53 o
  -2   8   3       2238.80       1735.02        40.77 o
  -1   8   3       1261.03       1266.31        21.09 o
   0   8   3         56.24         26.29         5.49 o
   1   8   3        693.28        555.43        21.18 o
   2   8   3       4127.59       4621.37        85.33 o
   3   8   3      24083.56      23950.79       536.45 o
   4   8   3        910.10        920.39        29.24 o
   5   8   3         17.36          2.12         7.57 o
   6   8   3         37.88         67.35         7.03 o
   7   8   3          5.94          8.27         7.28 o
   8   8   3        144.38        170.37         8.16 o
   9   8   3       4289.81       4220.82       134.61 o
  10   8   3         60.12         55.86        11.18 o
  11   8   3        487.09        520.02        24.60 o
  12   8   3        113.80        123.71        10.36 o
  13   8   3       1910.42       1897.99        81.22 o
  14   8   3         11.03          7.72        11.65 o
 -15   9   3        344.12        315.06        29.96 o
 -14   9   3        161.20        140.38        19.84 o
 -13   9   3          4.60          4.76        11.53 o
 -12   9   3        121.12        161.39        10.88 o
 -11   9   3         11.03         17.26         9.51 o
 -10   9   3         70.86         54.66         9.65 o
  -9   9   3       1054.51       1142.65        64.01 o
  -8   9   3         50.18         72.15         8.77 o
  -7   9   3        187.40        303.85        13.90 o
  -6   9   3        507.78        504.09        21.98 o
  -5   9   3      12893.09      12845.96       514.37 o
  -4   9   3         37.45         75.07         7.24 o
  -3   9   3          4.34         19.00         6.76 o
  -2   9   3          2.31          7.27         6.16 o
  -1   9   3       4164.71       3719.15       131.85 o
   0   9   3       1971.73       2156.63        53.02 o
   1   9   3       8912.68       8454.44       220.62 o
   2   9   3         11.56         18.08         6.18 o
   3   9   3       1643.88       1673.63        48.13 o
   4   9   3        706.65        775.63        34.69 o
   5   9   3       3821.65       3419.15       132.03 o
   6   9   3        968.80        921.49        44.25 o
   7   9   3        996.16       1062.41        30.34 o
   8   9   3          0.69         12.23         7.90 o
   9   9   3         15.12         13.72         8.62 o
  10   9   3        143.93        118.03        13.44 o
  11   9   3       1327.08       1414.28        66.40 o
  12   9   3          1.93          6.52        10.38 o
  13   9   3         47.23         39.88        10.56 o
  14   9   3         57.90         43.62        11.95 o
 -15  10   3        130.04         98.52        13.03 o
 -14  10   3         16.61         14.47        11.54 o
 -13  10   3        717.47        748.36        52.10 o
 -12  10   3         28.35         36.54        10.82 o
 -11  10   3        554.81        570.72        16.20 o
 -10  10   3        394.87        468.44        23.89 o
  -9  10   3         84.72         75.83         8.82 o
  -8  10   3        216.76        259.86        15.98 o
  -7  10   3       5458.11       5574.23       253.01 o
  -6  10   3        308.83        303.07        12.23 o
  -5  10   3        325.44        352.07        19.71 o
  -4  10   3       1583.62       1309.69        44.71 o
  -3  10   3      11922.56      11285.35       341.93 o
  -2  10   3       3893.98       3625.41        86.96 o
  -1  10   3        709.97        663.99        26.73 o
   0  10   3        362.19        398.08        13.03 o
   1  10   3         46.13         33.56         6.05 o
   2  10   3        517.00        614.21        18.57 o
   3  10   3      13101.15      12355.52       496.35 o
   4  10   3       1020.47       1005.43        39.75 o
   5  10   3          0.35          5.80         7.01 o
   6  10   3         12.96         32.16         7.85 o
   7  10   3         12.61         18.66         8.63 o
   8  10   3        302.33        271.34        16.29 o
   9  10   3       2402.66       2500.65        69.07 o
  10  10   3         50.14         27.92         9.34 o
  11  10   3       1044.04       1047.48        60.41 o
  12  10   3          0.76          4.48        10.92 o
  13  10   3        553.10        498.15        28.66 o
  14  10   3         84.79         66.39        12.19 o
 -14  11   3         37.88         31.74        11.26 o
 -13  11   3         26.93         23.05        12.90 o
 -12  11   3        431.04        533.26        25.99 o
 -11  11   3        263.18        268.97        17.77 o
 -10  11   3        371.94        403.64        24.17 o
  -9  11   3        656.32        642.84        43.08 o
  -8  11   3       3941.87       3988.53       250.80 o
  -7  11   3       1373.14       1600.42       100.47 o
  -6  11   3        939.72        978.89        50.42 o
  -5  11   3       6977.33       6896.67       294.25 o
  -4  11   3         14.12         26.04         7.04 o
  -3  11   3         96.83         90.84         6.91 o
  -2  11   3        647.58        707.04        17.27 o
  -1  11   3       4644.56       3962.91       121.15 o
   0  11   3        482.92        376.81        11.07 o
   1  11   3       1518.76       1465.84        59.28 o
   2  11   3        104.34        159.20         6.72 o
   3  11   3        936.43        843.07        39.32 o
   4  11   3         33.94         49.21         7.14 o
   5  11   3        878.99        877.00        35.16 o
   6  11   3       2410.00       2197.22        89.47 o
   7  11   3       1352.57       1356.31        60.55 o
   8  11   3        957.73       1008.04        56.38 o
   9  11   3       1294.42       1278.16        50.15 o
  10  11   3         89.78         80.26         9.83 o
  11  11   3        599.94        634.11        55.41 o
  12  11   3        521.81        493.54        28.74 o
  13  11   3          0.02          5.98        10.64 o
  14  11   3        173.09        183.55        13.60 o
 -14  12   3        559.20        487.57        25.53 o
 -13  12   3         25.67         32.02        11.85 o
 -12  12   3          0.78          2.55        11.43 o
 -11  12   3         26.77         13.24        10.10 o
 -10  12   3       2301.98       2628.62       176.85 o
  -9  12   3        300.60        358.25        22.61 o
  -8  12   3        212.45        237.10        24.61 o
  -7  12   3        291.80        306.60        14.89 o
  -6  12   3       2567.66       2568.85       137.74 o
  -5  12   3       1264.92       1281.17        70.02 o
  -4  12   3       1665.90       1594.61        66.49 o
  -3  12   3      11986.55      11258.02       367.87 o
  -2  12   3        846.95        805.81        22.07 o
  -1  12   3        614.05        552.92        16.20 o
   0  12   3       3695.14       3513.86       121.06 o
   1  12   3        405.76        408.66        11.32 o
   2  12   3        365.19        371.79         8.50 o
   3  12   3       1554.73       1555.83        67.77 o
   4  12   3       3709.24       3404.57       121.23 o
   5  12   3        294.24        247.64        13.50 o
   6  12   3       2104.09       1929.42       105.11 o
   7  12   3        531.02        496.91        21.61 o
   8  12   3       1764.82       1794.32       113.32 o
   9  12   3          4.67          0.33         9.84 o
  10  12   3       1009.05        994.11        48.03 o
  11  12   3          9.30         -0.60        10.50 o
  12  12   3         16.34          4.29        12.89 o
  13  12   3         64.28         54.28        13.19 o
 -14  13   3         18.00         11.72        12.54 o
 -13  13   3          5.97         22.83        11.32 o
 -12  13   3        718.35        747.74        30.51 o
 -11  13   3         51.49         45.94        10.82 o
 -10  13   3         21.59         19.72        10.16 o
  -9  13   3          8.95          6.15         9.13 o
  -8  13   3        811.53        785.66        51.20 o
  -7  13   3          0.04          1.83         7.28 o
  -6  13   3       1032.83       1109.74        67.60 o
  -5  13   3          0.43         14.64         7.23 o
  -4  13   3        392.31        382.04        14.31 o
  -3  13   3         19.24         17.51         7.77 o
  -2  13   3      10236.54       9853.99       354.05 o
  -1  13   3        480.47        472.22         9.36 o
   0  13   3        254.05        271.42        12.07 o
   1  13   3        129.10         82.92         6.21 o
   2  13   3       1989.74       1541.28        47.83 o
   3  13   3         10.93         21.74         7.02 o
   4  13   3       2713.44       2594.72       114.90 o
   5  13   3        150.90        158.18         7.93 o
   6  13   3       2102.21       2024.19        90.65 o
   7  13   3        251.26        206.42        19.27 o
   8  13   3       1576.39       1405.53        81.20 o
   9  13   3          0.79         -1.87         9.52 o
  10  13   3          5.82          9.08         9.88 o
  11  13   3          4.41         11.15        11.44 o
  12  13   3        188.79        226.88        49.25 o
  13  13   3         12.51         19.72        12.42 o
 -14  14   3        146.65         84.26        13.09 o
 -13  14   3        111.43        144.03        12.03 o
 -12  14   3         69.26         75.80        11.46 o
 -11  14   3         68.74         67.00        12.83 o
 -10  14   3       1442.96       1570.39        92.06 o
  -9  14   3         11.68         15.20         9.89 o
  -8  14   3        115.80         99.74         8.79 o
  -7  14   3         85.36        105.51         7.69 o
  -6  14   3        172.02        166.62         9.23 o
  -5  14   3       2169.81       2073.43       110.53 o
  -4  14   3       4285.08       4259.09       157.54 o
  -3  14   3       5562.76       5264.96       198.13 o
  -2  14   3        360.65        382.17        15.13 o
  -1  14   3        364.81        310.85        10.43 o
   0  14   3       4837.25       4406.58       167.11 o
   1  14   3        741.68        636.73        20.25 o
   2  14   3       1659.58       1541.95        54.51 o
   3  14   3        786.72        736.64        29.10 o
   4  14   3       1620.16       1645.15        77.00 o
   5  14   3         34.84         69.32        10.25 o
   6  14   3       1787.97       1698.47        95.79 o
   7  14   3         24.18         24.42         8.42 o
   8  14   3       1418.62       1268.11        74.89 o
   9  14   3        183.05        224.62        21.43 o
  10  14   3        891.94        961.06        64.98 o
  11  14   3          9.82         14.11        10.91 o
  12  14   3         30.69         30.28        14.31 o
  13  14   3         77.98         67.51        12.75 o
 -13  15   3          9.39          4.04        12.49 o
 -12  15   3        199.82        200.80        20.68 o
 -11  15   3        102.21        125.69        12.01 o
 -10  15   3         22.45         24.07        10.82 o
  -9  15   3        642.78        738.07        54.24 o
  -8  15   3        432.03        473.37        29.56 o
  -7  15   3         42.73         41.14         8.14 o
  -6  15   3        577.71        575.25        30.30 o
  -5  15   3       4825.91       4691.96       245.42 o
  -4  15   3        856.39        905.19        39.66 o
  -3  15   3       2521.29       2631.54        74.25 o
  -2  15   3        831.49        915.54        24.22 o
  -1  15   3      10249.94      10401.57       292.63 o
   0  15   3       1691.28       1564.44        60.69 o
   1  15   3        144.19        109.01         7.09 o
   2  15   3       2406.15       2312.18        76.48 o
   3  15   3         35.10         41.35         7.11 o
   4  15   3        642.46        685.69        32.03 o
   5  15   3        139.15        104.29         8.41 o
   6  15   3        831.69        811.26        51.24 o
   7  15   3        590.39        710.52        36.02 o
   8  15   3        828.34        696.55        48.17 o
   9  15   3       1668.07       1828.31       118.63 o
  10  15   3          0.34         -0.33        11.21 o
  11  15   3        472.77        527.73        42.97 o
  12  15   3        238.50        208.72        22.58 o
  13  15   3          0.88         -7.51        15.56 o
 -13  16   3         62.19         32.43        13.60 o
 -12  16   3          0.98         14.42        12.05 o
 -11  16   3        248.72        261.97        17.49 o
 -10  16   3        155.30        190.42        14.14 o
  -9  16   3        349.71        420.03        21.94 o
  -8  16   3         39.45         42.51         9.39 o
  -7  16   3       1418.65       1479.49        80.52 o
  -6  16   3        294.91        348.88        19.84 o
  -5  16   3        545.14        565.04        28.34 o
  -4  16   3        156.32        154.80         7.67 o
  -3  16   3       7918.77       8195.15       331.30 o
  -2  16   3          5.81         10.15         7.18 o
  -1  16   3       1141.09       1197.04        55.46 o
   0  16   3       2077.38       2214.89        93.16 o
   1  16   3       1899.30       1760.03        82.11 o
   2  16   3          6.89         16.04         7.04 o
   3  16   3       2214.11       2091.08        91.58 o
   4  16   3        125.55        166.13        13.39 o
   5  16   3        177.66        182.23        14.06 o
   6  16   3          4.97          0.78         7.71 o
   7  16   3        658.56        616.05        37.58 o
   8  16   3        175.79        153.22        12.94 o
   9  16   3        627.76        668.00        56.08 o
  10  16   3          1.86         -6.77        10.92 o
  11  16   3        429.59        445.14        39.65 o
  12  16   3          2.11        -13.41        13.41 o
 -13  17   3          8.30          8.11        14.14 o
 -12  17   3         46.48         31.58        13.07 o
 -11  17   3        176.88        182.43        14.13 o
 -10  17   3        127.31        153.82        11.79 o
  -9  17   3        898.99        847.19        64.71 o
  -8  17   3          0.19         -5.74         9.61 o
  -7  17   3         21.99         18.33         9.09 o
  -6  17   3          0.02          2.24         7.91 o
  -5  17   3       3527.97       3590.49       262.31 o
  -4  17   3         28.72         42.04         7.46 o
  -3  17   3        368.78        470.38        22.82 o
  -2  17   3        130.47         94.35         7.25 o
  -1  17   3       5410.94       5451.28       195.93 o
   0  17   3         86.43        110.54         8.20 o
   1  17   3       2767.58       2858.87       134.97 o
   2  17   3         95.58         93.75         7.25 o
   3  17   3        350.16        360.12        18.40 o
   4  17   3          9.88         16.18         7.87 o
   5  17   3        137.68        167.16         9.34 o
   6  17   3          1.70          6.70         8.51 o
   7  17   3        772.42        800.22        49.73 o
   8  17   3         31.44         25.92         9.83 o
   9  17   3        184.63        214.59        16.15 o
  10  17   3        446.70        412.59        40.63 o
  11  17   3        284.62        294.70        28.17 o
  12  17   3          1.48          1.22        13.62 o
 -12  18   3          0.18         -0.93        13.04 o
 -11  18   3         57.88         30.27        12.53 o
 -10  18   3         73.94         90.58        12.72 o
  -9  18   3        598.12        558.34        34.24 o
  -8  18   3         79.50         52.49         9.23 o
  -7  18   3        858.26        947.61        56.31 o
  -6  18   3        282.85        230.04        15.81 o
  -5  18   3        126.23        126.90        11.51 o
  -4  18   3         96.68         83.87         7.57 o
  -3  18   3       1723.08       1686.67        78.65 o
  -2  18   3        801.79        741.63        39.42 o
  -1  18   3       2091.50       2419.73       126.22 o
   0  18   3        180.13        151.23         7.79 o
   1  18   3        954.43        995.91        50.27 o
   2  18   3        587.49        604.15        31.94 o
   3  18   3       2685.69       2834.11       150.76 o
   4  18   3        584.21        471.55        39.17 o
   5  18   3          0.41          6.52         8.88 o
   6  18   3          0.60          4.20         9.33 o
   7  18   3        345.73        325.23        23.81 o
   8  18   3        260.18        240.29        16.41 o
   9  18   3        569.90        567.02        52.49 o
  10  18   3        102.42         88.89        16.35 o
  11  18   3         20.79         19.35        12.73 o
  12  18   3         23.03         12.90        19.12 o
 -12  19   3        108.30         81.00        13.72 o
 -11  19   3         17.19          7.14        11.76 o
 -10  19   3          7.20          9.27        11.31 o
  -9  19   3        453.14        411.77        36.01 o
  -8  19   3        803.72        828.31        62.37 o
  -7  19   3        137.38        147.77         9.99 o
  -6  19   3        242.33        271.48        21.03 o
  -5  19   3       1642.53       1598.94        99.50 o
  -4  19   3         41.39         30.93         7.39 o
  -3  19   3        289.21        363.31        27.52 o
  -2  19   3        153.60        138.73        12.27 o
  -1  19   3       1939.07       2112.90       133.16 o
   0  19   3       1397.57       1419.91        65.60 o
   1  19   3        879.45       1010.90        56.08 o
   2  19   3       1761.01       1610.94        83.82 o
   3  19   3        101.46         88.72         8.29 o
   4  19   3        115.92        147.74        17.62 o
   5  19   3        563.15        621.25        40.88 o
   6  19   3        895.16        963.47       119.16 o
   7  19   3        345.20        281.08        26.55 o
   8  19   3         83.95         59.76        10.64 o
   9  19   3         84.31         68.91        14.44 o
  10  19   3          2.21          3.08        12.36 o
  11  19   3        191.49        117.44        15.83 o
 -11  20   3         13.68         13.77        12.31 o
 -10  20   3        399.48        400.42        38.72 o
  -9  20   3        130.09        118.85        12.08 o
  -8  20   3        185.18        179.68        16.61 o
  -7  20   3        210.20        240.84        21.80 o
  -6  20   3        880.75        875.66        59.76 o
  -5  20   3         35.58         54.67         9.47 o
  -4  20   3       1040.88        980.08        62.48 o
  -3  20   3        863.29        931.58        60.27 o
  -2  20   3        376.43        426.18        28.58 o
  -1  20   3         87.79         87.71         7.24 o
   0  20   3       1034.01       1046.47        66.02 o
   1  20   3        287.80        290.75        19.12 o
   2  20   3        285.66        204.35         9.31 o
   3  20   3        316.15        350.94        20.75 o
   4  20   3       1751.57       1689.51       129.69 o
   5  20   3        360.26        369.75        33.09 o
   6  20   3        575.83        584.60        57.68 o
   7  20   3        247.05        257.31        27.97 o
   8  20   3         71.61         53.08        10.85 o
   9  20   3        182.57        232.58        38.45 o
  10  20   3        187.13        159.77        22.56 o
  11  20   3         17.32         13.21        14.32 o
 -11  21   3        224.70        201.92        22.98 o
 -10  21   3         32.10         17.98        12.01 o
  -9  21   3        133.78        128.17        11.97 o
  -8  21   3        934.17        986.94        88.96 o
  -7  21   3         31.95         20.98         9.93 o
  -6  21   3        294.07        297.32        26.97 o
  -5  21   3        256.36        274.68        22.26 o
  -4  21   3        261.20        221.90        17.21 o
  -3  21   3         81.39         83.97         8.23 o
  -2  21   3        988.49       1123.71        76.73 o
  -1  21   3          7.10          9.78         7.59 o
   0  21   3         91.06         65.40         7.95 o
   1  21   3          6.26         -3.38         7.62 o
   2  21   3       1082.58       1146.56        88.69 o
   3  21   3         31.81         39.16         8.90 o
   4  21   3        971.79        993.15        98.86 o
   5  21   3        150.68        180.04        18.47 o
   6  21   3        405.38        438.09        51.20 o
   7  21   3         76.53         73.09        11.09 o
   8  21   3        381.64        363.03        41.54 o
   9  21   3         14.80         23.62        12.14 o
  10  21   3          0.36         -0.29        12.78 o
 -10  22   3        307.29        231.62        23.90 o
  -9  22   3          2.57          6.07        11.48 o
  -8  22   3          1.83          1.89        10.75 o
  -7  22   3         69.14         51.08        10.31 o
  -6  22   3        451.11        414.73        36.78 o
  -5  22   3         59.09         47.79         9.06 o
  -4  22   3        943.98       1089.64        77.65 o
  -3  22   3         45.30         38.86         8.39 o
  -2  22   3         92.65         86.12         8.30 o
  -1  22   3         16.35         24.00         8.15 o
   0  22   3        664.21        814.94        46.68 o
   1  22   3         28.70         17.83         8.34 o
   2  22   3         14.41         21.76         8.50 o
   3  22   3          5.43          7.83         8.91 o
   4  22   3        350.53        465.72        52.59 o
   5  22   3          3.13          1.35         9.90 o
   6  22   3        892.43        936.31       108.84 o
   7  22   3         16.19         23.31        11.73 o
   8  22   3         85.65        110.75        19.53 o
   9  22   3          0.65         -1.65        12.95 o
  10  22   3        128.42         82.82        19.51 o
 -10  23   3          5.28         -1.65        15.01 o
  -9  23   3         19.19         22.38        12.34 o
  -8  23   3         49.65         51.16        11.48 o
  -7  23   3         20.62         19.26        10.96 o
  -6  23   3        294.61        380.48        25.89 o
  -5  23   3        357.30        374.53        40.51 o
  -4  23   3        134.55        115.72         9.32 o
  -3  23   3        126.63        164.43        18.93 o
  -2  23   3        486.02        687.79        58.46 o
  -1  23   3        352.56        331.85        36.24 o
   0  23   3         27.69         46.30         8.18 o
   1  23   3          1.37         10.37         8.58 o
   2  23   3        650.15        854.47        68.58 o
   3  23   3          0.02          5.27         8.99 o
   4  23   3        528.49        595.38        75.04 o
   5  23   3         47.13         42.88        10.78 o
   6  23   3         70.51         84.75        11.39 o
   7  23   3         76.35         95.48        16.82 o
   8  23   3         76.20         55.88        13.66 o
   9  23   3          0.78          8.16        13.32 o
  -9  24   3         23.23         14.12        13.03 o
  -8  24   3         14.90         30.32        12.81 o
  -7  24   3        223.40        229.76        27.29 o
  -6  24   3        130.70        151.17        14.91 o
  -5  24   3        290.23        346.16        35.22 o
  -4  24   3        115.33        124.08        12.53 o
  -3  24   3        666.83        731.10        62.78 o
  -2  24   3         15.25         10.46         8.72 o
  -1  24   3        231.30        284.56        27.33 o
   0  24   3        505.11        625.71        51.52 o
   1  24   3        164.81        150.96        17.13 o
   2  24   3         35.90         24.95         8.91 o
   3  24   3        209.01        310.89        27.10 o
   4  24   3        286.75        353.23        38.81 o
   5  24   3         74.86         62.56        11.39 o
   6  24   3        131.34        158.49        21.20 o
   7  24   3        312.98        357.45        34.22 o
   8  24   3         18.85         19.22        13.08 o
  -8  25   3         65.49         64.46        13.34 o
  -7  25   3          0.08         -6.08        12.36 o
  -6  25   3         41.25         25.74        11.07 o
  -5  25   3        653.87        722.78        72.60 o
  -4  25   3         25.17         14.10         9.61 o
  -3  25   3         64.25         73.59         9.46 o
  -2  25   3         55.27         68.15        13.19 o
  -1  25   3        522.14        587.64        55.23 o
   0  25   3          0.62         -5.63         9.48 o
   1  25   3        672.68        742.80        67.28 o
   2  25   3        115.15        146.92        18.75 o
   3  25   3         58.96         48.47        12.65 o
   4  25   3          9.27         15.10        11.27 o
   5  25   3        192.97        245.37        39.15 o
   6  25   3          0.31          2.82        11.99 o
   7  25   3         74.95         52.11        13.50 o
  -7  26   3        295.14        281.80        39.49 o
  -6  26   3         25.15         25.50        11.65 o
  -5  26   3          8.62          6.08        11.24 o
  -4  26   3         11.61         11.58        10.51 o
  -3  26   3        300.23        354.29        35.49 o
  -2  26   3         48.51         36.74        10.04 o
  -1  26   3        217.88        255.18        27.25 o
   0  26   3         12.99          0.53        10.14 o
   1  26   3        140.76        144.82        21.04 o
   2  26   3          2.59          1.92         9.99 o
   3  26   3        265.85        259.84        43.85 o
   4  26   3          5.29         -0.21        11.50 o
   5  26   3         10.97          0.90        11.53 o
   6  26   3        116.66         82.75        16.77 o
  -6  27   3          5.34          3.10        13.67 o
  -5  27   3         34.54         25.09        11.64 o
  -4  27   3          1.08          6.22        11.08 o
  -3  27   3         19.28         15.54        11.12 o
  -2  27   3         24.91         17.14        11.06 o
  -1  27   3        212.78        227.99        27.51 o
   0  27   3         22.78         16.00        10.38 o
   1  27   3        273.65        297.47        46.40 o
   2  27   3         10.44          6.70        10.89 o
   3  27   3          4.76          8.45        12.17 o
   4  27   3         17.04         13.99        12.46 o
   5  27   3         80.45         61.38        23.52 o
  -5  28   3          3.65         16.76        19.29 o
  -4  28   3          2.00          3.58        11.95 o
  -3  28   3        249.75        277.32        38.05 o
  -2  28   3         76.43        115.42        19.74 o
  -1  28   3         24.97         18.62        10.65 o
   0  28   3        192.97        184.01        26.38 o
   1  28   3          9.63         15.26        11.08 o
   2  28   3         73.97         86.52        15.25 o
   3  28   3         85.46         79.73        13.28 o
   4  28   3         95.60         85.82        13.80 o
  -3  29   3          2.17         -8.02        25.50 o
  -2  29   3        261.56        225.53        44.44 o
  -1  29   3         47.51         42.31        11.71 o
   0  29   3          4.12         15.89        11.92 o
   1  29   3          3.63          9.28        11.56 o
   2  29   3        153.80        163.26        36.37 o
 -14   0   4          2.60         10.75        16.75 o
 -12   0   4       2662.01       3071.08        59.38 o
 -10   0   4        895.34       1155.88        26.38 o
  -8   0   4        285.80        220.61        30.90 o
  -6   0   4      36797.61      41658.09      1160.45 o
  -4   0   4        571.32        471.91        12.17 o
  -2   0   4      16428.94      16677.29       524.62 o
   0   0   4       9940.21      10127.10       373.96 o
   2   0   4       3512.02       2313.16       102.36 o
   4   0   4      38140.04      34724.71      1341.94 o
   6   0   4          0.03         42.04        12.04 o
   8   0   4       7312.03       7961.46       297.88 o
  10   0   4        473.19        519.44        19.43 o
  12   0   4        586.80        641.63        42.51 o
  14   0   4        504.33        419.81        28.92 o
 -16   1   4          2.34          6.82        33.97 o
 -15   1   4          1.59         -0.32        12.88 o
 -14   1   4        412.28        434.73        17.48 o
 -13   1   4        545.31        562.70        15.76 o
 -12   1   4        198.12        216.79        10.86 o
 -11   1   4          7.87         12.43         9.00 o
 -10   1   4       2784.13       3230.87        44.73 o
  -9   1   4        674.36        743.28        12.30 o
  -8   1   4       1775.08       1902.38        34.94 o
  -7   1   4       1155.59       1244.60        21.06 o
  -6   1   4        316.04        280.24         8.09 o
  -5   1   4       6646.59       6908.37       139.16 o
  -4   1   4      12339.42      11218.69       217.92 o
  -3   1   4       5317.52       4730.92        79.47 o
  -2   1   4       6184.24       6107.24       174.11 o
  -1   1   4        109.54        157.41         6.22 o
   0   1   4      12609.46      13838.59       389.18 o
   1   1   4         97.15        129.65         5.46 o
   2   1   4      15315.96      14312.42       211.28 o
   3   1   4       1197.41        905.05        11.34 o
   4   1   4        598.28        605.32        18.49 o
   5   1   4       2188.42       1814.11        48.09 o
   6   1   4      29659.95      30792.53       596.01 o
   7   1   4       1090.22       1082.08        29.63 o
   8   1   4          7.54         37.86         8.03 o
   9   1   4        286.06        271.01         8.81 o
  10   1   4       1265.57       1405.31        32.04 o
  11   1   4          4.94          0.68         8.93 o
  12   1   4        711.58        758.98        25.38 o
  13   1   4         72.44         69.89         9.80 o
  14   1   4          2.97         10.13        10.01 o
  15   1   4         96.99         74.07        11.48 o
 -15   2   4        103.54        142.48        13.85 o
 -14   2   4         28.37         12.05        11.96 o
 -13   2   4        402.97        394.51        13.71 o
 -12   2   4       1712.05       2062.42        31.19 o
 -11   2   4        308.91        352.70        10.33 o
 -10   2   4       1042.35       1003.57        13.62 o
  -9   2   4         29.27         23.11         8.69 o
  -8   2   4       2473.55       2897.38        68.63 o
  -7   2   4        596.27        581.10        13.24 o
  -6   2   4       1547.39       1372.15        25.04 o
  -5   2   4       5333.15       5049.38       105.86 o
  -4   2   4       2730.89       2162.74        43.32 o
  -3   2   4       5173.55       5219.36       137.81 o
  -2   2   4       9451.71       9415.97       126.02 o
  -1   2   4         38.50         32.70         5.64 o
   0   2   4       1653.27       1521.60        32.86 o
   1   2   4       7093.83       6452.66       187.49 o
   2   2   4       1166.61       1216.74        32.74 o
   3   2   4       4254.71       3791.91        58.25 o
   4   2   4      10716.82       9430.00       193.81 o
   5   2   4        732.29        851.85        21.64 o
   6   2   4         14.83         25.59         8.68 o
   7   2   4       3538.10       3211.82        83.75 o
   8   2   4       2166.24       2363.56        69.05 o
   9   2   4        126.23        142.63         8.68 o
  10   2   4        602.78        715.17        20.61 o
  11   2   4       1243.36       1264.61        26.23 o
  12   2   4        249.15        298.50        10.27 o
  13   2   4         76.22         67.53         9.51 o
  14   2   4        140.93        121.23        14.39 o
  15   2   4         51.55         33.37        18.06 o
 -16   3   4          3.78        -17.48        36.61 o
 -15   3   4        169.33        132.47        23.52 o
 -14   3   4         16.74         32.38        12.04 o
 -13   3   4       1107.73       1329.22        35.00 o
 -12   3   4        181.74        128.36        10.70 o
 -11   3   4        469.42        556.84        12.60 o
 -10   3   4       2566.34       2795.34        79.34 o
  -9   3   4        529.57        631.46        15.59 o
  -8   3   4       3416.17       3578.79        90.35 o
  -7   3   4       7931.43       7894.95       227.43 o
  -6   3   4        450.03        544.51        14.24 o
  -5   3   4       3086.74       2953.91        70.81 o
  -4   3   4         90.93        102.57         7.05 o
  -3   3   4        679.59        579.70        14.07 o
  -2   3   4        615.04        685.58        11.58 o
  -1   3   4      13141.79      12041.74       377.32 o
   0   3   4       9415.27       8325.56       238.56 o
   1   3   4        223.93        333.56        22.05 o
   2   3   4       2806.04       2181.47        36.24 o
   3   3   4       4310.88       3985.16        66.10 o
   4   3   4       2526.65       2245.23        52.45 o
   5   3   4       1222.10       1073.55        30.37 o
   6   3   4         37.79         61.80         7.59 o
   7   3   4         54.75         93.68         8.57 o
   8   3   4        291.14        343.64        11.39 o
   9   3   4       2450.16       2439.65        78.50 o
  10   3   4        348.22        386.81        14.02 o
  11   3   4        167.39        172.72         9.48 o
  12   3   4        291.25        344.69        11.97 o
  13   3   4        819.95        782.56        21.64 o
  14   3   4         41.02         31.41        10.71 o
  15   3   4          0.50        -24.95        35.95 o
 -15   4   4        222.35        262.03        14.11 o
 -14   4   4          7.62         -2.60        11.85 o
 -13   4   4         96.69        138.01        11.48 o
 -12   4   4        122.08        136.51        17.00 o
 -11   4   4        203.02        245.62        10.38 o
 -10   4   4          2.93         14.68         9.04 o
  -9   4   4       6678.24       7520.91       221.01 o
  -8   4   4        219.14        267.16        10.13 o
  -7   4   4        144.12        180.63         8.26 o
  -6   4   4        829.65        714.86        17.31 o
  -5   4   4       2497.94       2076.31        42.04 o
  -4   4   4       4371.92       4515.07        92.80 o
  -3   4   4      24426.63      22546.00       496.36 o
  -2   4   4        381.92        217.11         6.47 o
  -1   4   4         17.63         33.07        10.85 o
   0   4   4         36.15         22.79         5.01 o
   1   4   4       4825.35       4404.54        76.92 o
   2   4   4         38.93         72.27         5.29 o
   3   4   4        413.45        560.01        13.74 o
   4   4   4         52.67         55.20         6.45 o
   5   4   4       1353.08       1342.89        48.95 o
   6   4   4         21.76         18.42         7.32 o
   7   4   4       2606.27       2345.44        75.99 o
   8   4   4          3.26         36.14         7.91 o
   9   4   4        300.00        279.39         9.80 o
  10   4   4         93.59         94.14         8.50 o
  11   4   4       3511.08       3686.84       104.79 o
  12   4   4          0.42          5.32         9.36 o
  13   4   4         92.54         78.42        10.09 o
  14   4   4          0.50          6.68        10.33 o
 -15   5   4        117.50         88.48        13.34 o
 -14   5   4          0.05          0.74        11.94 o
 -13   5   4         39.95         61.30        10.61 o
 -12   5   4          6.88         -4.75        10.43 o
 -11   5   4        345.83        363.79        12.23 o
 -10   5   4         84.79        113.35        10.20 o
  -9   5   4        176.74        153.65        10.45 o
  -8   5   4       1838.82       2067.74        56.35 o
  -7   5   4       3024.43       3205.31        85.82 o
  -6   5   4        272.35        231.11         8.11 o
  -5   5   4       2720.53       2304.98        84.51 o
  -4   5   4       2616.54       1832.20        37.82 o
  -3   5   4       2554.48       2471.81        30.74 o
  -2   5   4        962.42       1127.99        28.52 o
  -1   5   4      11726.64      10841.51       334.74 o
   0   5   4        904.58        890.76        29.52 o
   1   5   4       2328.24       2567.90        30.38 o
   2   5   4       4703.04       4777.21        95.01 o
   3   5   4       7194.87       7074.32       154.69 o
   4   5   4        226.19        250.14         6.82 o
   5   5   4          1.82         11.51         7.44 o
   6   5   4        157.90        180.07         8.46 o
   7   5   4          1.92         18.23         7.45 o
   8   5   4        194.77        236.33         9.49 o
   9   5   4       3434.48       3549.35       120.14 o
  10   5   4        204.84        231.41         9.50 o
  11   5   4         75.01         59.67         9.33 o
  12   5   4        395.59        379.08        11.97 o
  13   5   4        572.11        577.01        38.81 o
  14   5   4          6.46          3.72        10.80 o
 -15   6   4        278.78        288.45        30.19 o
 -14   6   4         75.16         69.69        12.30 o
 -13   6   4        285.71        305.25        22.10 o
 -12   6   4          3.92          7.82         9.68 o
 -11   6   4        208.86        232.72        10.51 o
 -10   6   4       2649.43       3194.84       109.81 o
  -9   6   4       4131.82       4382.18       116.33 o
  -8   6   4       2004.12       2332.55        71.79 o
  -7   6   4        504.37        466.81        14.04 o
  -6   6   4          1.41          7.66         7.50 o
  -5   6   4       1836.72       1780.09        68.45 o
  -4   6   4         64.81        125.42         7.01 o
  -3   6   4       6484.20       5754.23       107.57 o
  -2   6   4       1462.16       1873.30        37.96 o
  -1   6   4       5428.98       4723.09       165.47 o
   0   6   4        140.84        132.22         5.50 o
   1   6   4       1391.53       1084.14        19.93 o
   2   6   4       2860.69       3295.68        49.32 o
   3   6   4      11544.90      12507.66       248.02 o
   4   6   4       3957.92       3366.74        93.72 o
   5   6   4        422.91        335.42        14.91 o
   6   6   4         34.19         36.55         7.19 o
   7   6   4       1999.60       2030.34        82.46 o
   8   6   4         29.31         20.06         7.80 o
   9   6   4         12.36          8.64         8.37 o
  10   6   4        715.88        762.26        19.11 o
  11   6   4       1463.42       1504.05        51.68 o
  12   6   4        328.90        354.43        14.45 o
  13   6   4          7.80         17.12        11.03 o
  14   6   4          9.31          3.58        10.67 o
 -15   7   4        136.11        110.20        16.52 o
 -14   7   4        110.96        123.75        12.36 o
 -13   7   4        347.81        455.94        17.60 o
 -12   7   4        167.31        226.97        12.46 o
 -11   7   4        616.76        653.32        27.00 o
 -10   7   4       3175.86       3678.48       118.53 o
  -9   7   4       1568.46       1769.50        77.11 o
  -8   7   4       4621.22       5213.48       201.29 o
  -7   7   4         37.02         36.68         7.60 o
  -6   7   4       1472.03       1340.72        67.85 o
  -5   7   4       6773.63       6680.37       248.71 o
  -4   7   4       2065.96       2301.15        51.85 o
  -3   7   4      10650.57       9969.72       239.31 o
  -2   7   4       1368.48       1174.28        23.84 o
  -1   7   4       2353.01       2044.22        56.06 o
   0   7   4       5081.13       5186.16       145.62 o
   1   7   4        375.56        443.49        12.35 o
   2   7   4       7797.82       7971.33       160.83 o
   3   7   4       2572.37       2307.25        40.87 o
   4   7   4        568.81        596.44        20.38 o
   5   7   4       2080.96       2090.17        79.14 o
   6   7   4       3140.58       2980.38       143.40 o
   7   7   4        373.16        281.28        12.71 o
   8   7   4        141.60        168.50         9.05 o
   9   7   4        300.36        305.97        14.56 o
  10   7   4        878.07        960.91        34.95 o
  11   7   4          0.19          8.93         9.25 o
  12   7   4         47.30         49.93        10.01 o
  13   7   4        400.44        374.24        15.85 o
  14   7   4          4.85          3.98        11.60 o
 -15   8   4        141.96        139.03        14.60 o
 -14   8   4         70.72         37.61        14.58 o
 -13   8   4          0.83         -8.92        11.05 o
 -12   8   4        743.38        910.88        41.96 o
 -11   8   4        926.84        896.97        27.40 o
 -10   8   4        727.55        956.54        49.63 o
  -9   8   4        305.91        347.39        10.47 o
  -8   8   4       3176.57       3462.86       166.46 o
  -7   8   4         13.99          8.34         7.69 o
  -6   8   4      10973.69      11014.19       437.58 o
  -5   8   4       2893.76       2940.30       120.12 o
  -4   8   4       1338.79       1147.76        56.50 o
  -3   8   4        790.64        809.48        20.94 o
  -2   8   4       2592.79       2791.42        70.63 o
  -1   8   4       1038.14        922.46        24.32 o
   0   8   4       3658.54       3210.77       103.12 o
   1   8   4         88.99         72.41         6.19 o
   2   8   4      14260.70      13977.52       238.35 o
   3   8   4       2584.42       3089.77        72.89 o
   4   8   4       7588.90       6988.50       171.37 o
   5   8   4       1557.77       1357.04        55.93 o
   6   8   4          2.35         17.30         7.41 o
   7   8   4        215.95        226.10        10.10 o
   8   8   4       3123.95       3264.47       105.16 o
   9   8   4         38.17         66.73         9.25 o
  10   8   4         89.69        125.46        10.45 o
  11   8   4         31.94         34.66         9.34 o
  12   8   4        272.73        291.30        12.59 o
  13   8   4         81.96         87.05        11.79 o
  14   8   4        626.41        526.66        28.61 o
 -15   9   4         72.79         76.78        14.51 o
 -14   9   4        330.75        394.41        15.64 o
 -13   9   4          9.41          3.44        11.55 o
 -12   9   4        361.47        339.52        15.64 o
 -11   9   4         11.09          8.21         9.97 o
 -10   9   4          4.94         21.23         9.76 o
  -9   9   4        135.04         95.89         8.62 o
  -8   9   4       4264.86       4181.92       142.66 o
  -7   9   4        480.84        418.81        19.13 o
  -6   9   4          8.89         16.07         7.62 o
  -5   9   4       2424.38       2528.41        82.38 o
  -4   9   4      17366.15      17954.18       794.92 o
  -3   9   4          3.45         15.56         6.55 o
  -2   9   4         43.65         43.48         6.62 o
  -1   9   4       2204.06       2249.09        77.74 o
   0   9   4      10636.00      10097.74       234.66 o
   1   9   4         40.66         65.84         6.29 o
   2   9   4       9555.31       9924.17       255.96 o
   3   9   4        169.24        192.59         6.84 o
   4   9   4        479.80        451.09        15.19 o
   5   9   4         28.71         21.83         7.26 o
   6   9   4      11812.02      11717.00       483.97 o
   7   9   4        468.25        523.80        27.44 o
   8   9   4        116.03        101.46         8.11 o
   9   9   4         13.65         16.81         9.52 o
  10   9   4       1493.34       1568.47        71.06 o
  11   9   4          0.98         10.83         9.29 o
  12   9   4        316.78        335.19        14.04 o
  13   9   4         82.83         55.00        12.24 o
  14   9   4         18.52         10.77        11.83 o
 -15  10   4         54.57         40.94        19.80 o
 -14  10   4        100.40        134.49        13.41 o
 -13  10   4          0.23          9.08        11.75 o
 -12  10   4        455.09        578.98        22.22 o
 -11  10   4          0.78          4.93         9.74 o
 -10  10   4       2547.90       2638.53       139.72 o
  -9  10   4         74.94         89.91         8.70 o
  -8  10   4       3190.20       3868.88       339.83 o
  -7  10   4       4172.46       4603.14       187.83 o
  -6  10   4       4833.73       4554.37       199.23 o
  -5  10   4       1489.98       1579.78        66.40 o
  -4  10   4       1397.93       1338.65        52.37 o
  -3  10   4       7259.12       6926.20       243.72 o
  -2  10   4       2150.32       2086.74        65.82 o
  -1  10   4        291.16        220.93        11.31 o
   0  10   4       5087.61       4554.17       145.66 o
   1  10   4       6882.51       6200.44       221.68 o
   2  10   4       4885.23       4246.63       105.69 o
   3  10   4         67.65         69.73         6.58 o
   4  10   4       8082.61       7700.20       374.83 o
   5  10   4        358.25        389.04        20.09 o
   6  10   4         24.02         32.25         7.75 o
   7  10   4       1978.11       1799.72        59.10 o
   8  10   4       1100.13       1095.23        68.72 o
   9  10   4        770.47        785.00        24.36 o
  10  10   4         34.40         43.33        11.25 o
  11  10   4          3.68          8.01        11.16 o
  12  10   4        143.13        119.88        18.35 o
  13  10   4          0.88          5.84        12.56 o
  14  10   4        184.91        141.94        13.18 o
 -14  11   4        124.26         72.81        14.31 o
 -13  11   4        407.23        523.70        24.28 o
 -12  11   4        543.41        585.64        29.17 o
 -11  11   4        183.29        185.18        11.28 o
 -10  11   4        404.30        484.95        24.70 o
  -9  11   4        194.00        208.22        23.90 o
  -8  11   4          3.78         19.37         8.45 o
  -7  11   4       4093.61       4534.24       216.09 o
  -6  11   4       4769.26       4717.58       184.60 o
  -5  11   4       8510.00       8478.83       434.71 o
  -4  11   4        752.15        842.30        38.91 o
  -3  11   4       4957.13       4564.59       177.20 o
  -2  11   4       5340.46       5039.15       148.25 o
  -1  11   4      11743.47      11333.84       456.52 o
   0  11   4        757.33        675.28        23.02 o
   1  11   4        283.22        329.73        11.50 o
   2  11   4       3005.04       2896.22        80.95 o
   3  11   4       6332.78       5865.51       134.33 o
   4  11   4         51.48         29.61         8.23 o
   5  11   4        831.62        802.90        34.98 o
   6  11   4       1257.26       1312.53        52.31 o
   7  11   4        789.17        747.23        43.25 o
   8  11   4        769.86        702.33        47.47 o
   9  11   4        229.66        272.99        17.25 o
  10  11   4        762.11        723.64        37.87 o
  11  11   4         63.33         51.23        14.67 o
  12  11   4        203.98        226.26        15.33 o
  13  11   4        141.37        109.84        18.90 o
  14  11   4         10.30        -13.63        37.16 o
 -14  12   4          1.58         -4.22        14.03 o
 -13  12   4        269.17        269.68        18.18 o
 -12  12   4         41.00         51.91        11.71 o
 -11  12   4          5.03          7.46        10.28 o
 -10  12   4         30.16         19.18         9.44 o
  -9  12   4       1459.97       1695.30       107.22 o
  -8  12   4          2.09          3.55         8.09 o
  -7  12   4        395.90        474.15        24.63 o
  -6  12   4       1705.38       1721.91        82.41 o
  -5  12   4        840.27        839.31        38.64 o
  -4  12   4        715.15        768.20        35.09 o
  -3  12   4      17348.91      17345.64       564.97 o
  -2  12   4          3.91         15.22         6.74 o
  -1  12   4       2846.65       2675.00       102.64 o
   0  12   4       1353.88       1168.46        46.97 o
   1  12   4       3471.09       2898.79        89.57 o
   2  12   4          7.61         10.81         5.91 o
   3  12   4       1004.79        911.25        27.93 o
   4  12   4        610.90        606.52        22.78 o
   5  12   4        902.76        829.02        36.13 o
   6  12   4          0.61          8.95         7.81 o
   7  12   4       1504.76       1539.53        86.94 o
   8  12   4         15.65         32.58         9.02 o
   9  12   4          0.17         -2.20         9.23 o
  10  12   4        509.07        452.92        19.91 o
  11  12   4       1436.00       1471.89       138.27 o
  12  12   4         40.15         46.27        11.99 o
  13  12   4         50.97         35.01        13.58 o
 -14  13   4          7.60         18.18        13.37 o
 -13  13   4        316.46        343.29        16.89 o
 -12  13   4         51.71         58.13        12.16 o
 -11  13   4        677.36        651.53        32.48 o
 -10  13   4          1.45         -1.70        10.33 o
  -9  13   4          0.40          8.86         9.65 o
  -8  13   4         23.16         20.87         8.39 o
  -7  13   4         51.61         69.06         7.52 o
  -6  13   4          0.37          9.18         7.44 o
  -5  13   4       1676.31       1648.81        87.65 o
  -4  13   4         17.18         34.12         7.08 o
  -3  13   4        278.98        219.81        10.06 o
  -2  13   4        431.37        477.99        17.72 o
  -1  13   4      12393.17      12366.84       338.06 o
   0  13   4        243.43        233.39         9.09 o
   1  13   4        487.20        449.44        14.19 o
   2  13   4         43.03         29.92         6.21 o
   3  13   4       4037.14       3858.68        93.09 o
   4  13   4         31.41         46.03         7.79 o
   5  13   4        377.05        338.28        19.22 o
   6  13   4         90.92         72.56         8.25 o
   7  13   4        140.65        138.46         8.69 o
   8  13   4         29.88         37.32         8.58 o
   9  13   4       2446.64       2451.30       145.10 o
  10  13   4         12.41         20.31         9.92 o
  11  13   4          1.50         12.57        12.43 o
  12  13   4         12.30          9.57        13.34 o
  13  13   4        262.80        235.33        21.77 o
 -14  14   4         90.49         71.73        13.56 o
 -13  14   4        152.15        119.07        14.92 o
 -12  14   4        141.97        145.17        13.63 o
 -11  14   4        108.94        161.55        11.73 o
 -10  14   4         52.04         58.65        10.92 o
  -9  14   4        905.63        944.67        61.26 o
  -8  14   4        173.02        205.37        15.41 o
  -7  14   4         25.18         24.78         7.18 o
  -6  14   4         35.63          7.48         7.26 o
  -5  14   4       2663.35       2453.70       129.77 o
  -4  14   4       1113.12       1003.56        44.24 o
  -3  14   4       8859.69       9214.94       292.24 o
  -2  14   4        620.14        573.83        17.01 o
  -1  14   4        622.58        606.58        17.62 o
   0  14   4         43.72         65.48         6.22 o
   1  14   4       3901.45       4007.75       195.11 o
   2  14   4         11.82          8.52         6.28 o
   3  14   4         14.99         16.38         7.05 o
   4  14   4       1129.26       1158.49        64.80 o
   5  14   4        198.67        164.14         8.16 o
   6  14   4         88.41        114.69         9.90 o
   7  14   4       1416.43       1352.10        91.08 o
   8  14   4        121.45        136.36        12.91 o
   9  14   4         64.06         55.02         9.96 o
  10  14   4          1.22         -7.73        10.60 o
  11  14   4        652.83        683.49        52.35 o
  12  14   4         59.19         41.07        21.85 o
  13  14   4         14.47         14.95        14.16 o
 -13  15   4        214.12        217.54        13.71 o
 -12  15   4        266.60        280.78        14.70 o
 -11  15   4         79.33         45.02        11.94 o
 -10  15   4        586.62        680.95        58.56 o
  -9  15   4          0.46          2.96         9.44 o
  -8  15   4        349.18        328.24        24.29 o
  -7  15   4       1987.65       1985.03       113.09 o
  -6  15   4        571.56        588.26        33.49 o
  -5  15   4         87.29         62.79         7.51 o
  -4  15   4       1938.51       1846.84        88.75 o
  -3  15   4       4662.80       4709.96       181.23 o
  -2  15   4        909.11        962.47        37.41 o
  -1  15   4       2380.08       2640.12       114.12 o
   0  15   4       1930.15       1909.45        76.35 o
   1  15   4          2.28         12.90         6.42 o
   2  15   4       3628.37       3742.29       176.53 o
   3  15   4        569.10        629.98        31.29 o
   4  15   4        773.44        820.89        48.67 o
   5  15   4        116.16        153.74         7.85 o
   6  15   4        325.40        297.87        27.21 o
   7  15   4         14.88         15.45         8.61 o
   8  15   4         43.13         47.82        14.24 o
   9  15   4        863.78        901.44        56.92 o
  10  15   4        289.02        276.97        22.91 o
  11  15   4          5.26         -7.40        11.96 o
  12  15   4         70.27         51.12        15.04 o
 -13  16   4          4.82          4.10        12.79 o
 -12  16   4        322.53        345.57        14.94 o
 -11  16   4        104.48        113.16        12.21 o
 -10  16   4        989.99        985.96        87.65 o
  -9  16   4        101.14        106.87        10.17 o
  -8  16   4        224.85        206.55        11.44 o
  -7  16   4        131.87        102.01         8.92 o
  -6  16   4       1187.40       1245.65        63.06 o
  -5  16   4        242.95        210.52        11.36 o
  -4  16   4       1875.78       1813.36        86.41 o
  -3  16   4         67.37        126.67         9.88 o
  -2  16   4       1968.26       2017.20        68.36 o
  -1  16   4        440.73        429.21        19.30 o
   0  16   4       1720.20       1995.21        92.55 o
   1  16   4        396.41        473.45        22.04 o
   2  16   4        200.81        188.59        11.21 o
   3  16   4        366.80        366.18        12.62 o
   4  16   4       2161.72       2189.04       139.50 o
   5  16   4         79.44         74.57         9.69 o
   6  16   4         10.02         40.12         8.49 o
   7  16   4       1261.06       1293.76       100.60 o
   8  16   4       1721.39       1671.38       116.01 o
   9  16   4         88.44         79.30        13.50 o
  10  16   4         68.29         88.42        11.40 o
  11  16   4         20.00         10.77        12.25 o
  12  16   4         59.98         26.02        15.89 o
 -13  17   4         59.67         45.38        14.10 o
 -12  17   4         79.78         71.00        13.05 o
 -11  17   4         37.93         38.82        12.37 o
 -10  17   4        237.09        245.35        18.80 o
  -9  17   4        170.27        187.23        15.53 o
  -8  17   4        556.12        596.19        41.30 o
  -7  17   4          0.16          3.39         9.04 o
  -6  17   4          2.02          3.86         8.19 o
  -5  17   4        247.15        267.73        21.28 o
  -4  17   4        943.16        990.80        52.50 o
  -3  17   4        337.56        501.39        23.53 o
  -2  17   4        804.74        810.33        51.99 o
  -1  17   4         23.49         17.43         7.30 o
   0  17   4        889.47        843.02        40.52 o
   1  17   4        247.83        194.59        14.74 o
   2  17   4       3021.52       3034.36       169.75 o
   3  17   4        245.94        207.30         9.86 o
   4  17   4         23.03         25.46         8.20 o
   5  17   4        500.49        494.85        34.22 o
   6  17   4       5340.42       5408.02       324.35 o
   7  17   4        118.98        174.30        11.43 o
   8  17   4         62.17         75.99         9.68 o
   9  17   4          3.88          1.68        10.70 o
  10  17   4         96.87         83.38        12.17 o
  11  17   4         34.93         18.49        12.30 o
  12  17   4        185.44        214.34        14.56 o
 -12  18   4        266.15        207.40        16.14 o
 -11  18   4         58.92         40.52        12.29 o
 -10  18   4          9.40         12.15        12.22 o
  -9  18   4          0.34          1.00        10.24 o
  -8  18   4        459.03        451.55        31.69 o
  -7  18   4         20.92         34.53         9.11 o
  -6  18   4       1870.50       1987.10       141.49 o
  -5  18   4        216.51        156.19         8.90 o
  -4  18   4          5.77         10.81         7.06 o
  -3  18   4        299.01        308.87        13.36 o
  -2  18   4       5699.65       5996.22       298.13 o
  -1  18   4        602.32        631.77        30.44 o
   0  18   4         93.33        116.24         8.88 o
   1  18   4        209.41        187.20         8.05 o
   2  18   4          4.15         22.39         7.43 o
   3  18   4         35.68         44.29         8.35 o
   4  18   4       3473.79       3543.62       239.85 o
   5  18   4          2.46         16.01         9.17 o
   6  18   4          0.05          5.27         9.52 o
   7  18   4          0.09          1.53         8.99 o
   8  18   4        835.65        859.08        72.06 o
   9  18   4          9.77          4.25        11.06 o
  10  18   4         97.82         85.42        14.24 o
  11  18   4         95.19        105.07        13.87 o
 -12  19   4         65.49         45.47        14.30 o
 -11  19   4         11.24         13.85        13.46 o
 -10  19   4        499.52        463.61        33.85 o
  -9  19   4          8.09          8.38        10.72 o
  -8  19   4        302.25        348.34        25.30 o
  -7  19   4        323.29        329.24        27.74 o
  -6  19   4         12.18         12.69         9.07 o
  -5  19   4        846.84        903.61        65.28 o
  -4  19   4       1468.13       1660.77       108.54 o
  -3  19   4        849.96        928.71        48.32 o
  -2  19   4         15.79         30.55         6.86 o
  -1  19   4       2320.97       2381.19       136.94 o
   0  19   4       1047.81       1155.86        73.68 o
   1  19   4        136.39        207.41        13.56 o
   2  19   4       1784.22       1961.99        95.15 o
   3  19   4        393.41        371.87        14.82 o
   4  19   4        119.14        172.62        17.75 o
   5  19   4        309.58        317.85        26.86 o
   6  19   4        959.32       1044.99        98.76 o
   7  19   4         49.15         38.95        10.42 o
   8  19   4          3.71         10.87        10.60 o
   9  19   4        136.60        158.09        29.65 o
  10  19   4         21.23          6.29        12.40 o
  11  19   4          4.74          4.38        14.07 o
 -11  20   4          0.20         13.23        13.56 o
 -10  20   4         63.99         65.83        12.62 o
  -9  20   4        223.53        189.91        15.62 o
  -8  20   4        289.87        257.26        23.92 o
  -7  20   4        101.51        114.24         9.38 o
  -6  20   4        194.05        198.36        19.99 o
  -5  20   4        637.62        648.01        46.11 o
  -4  20   4         30.84         28.15         8.08 o
  -3  20   4       1710.28       2011.12       122.85 o
  -2  20   4         19.63         16.09         7.42 o
  -1  20   4        124.12        105.44         8.14 o
   0  20   4         51.96        108.08        11.22 o
   1  20   4        851.61        995.47        68.40 o
   2  20   4        348.25        421.52        29.30 o
   3  20   4        142.95        142.48        12.47 o
   4  20   4        300.89        342.88        32.57 o
   5  20   4        466.04        438.27        31.89 o
   6  20   4         41.08         63.84        10.37 o
   7  20   4        161.77        215.46        29.60 o
   8  20   4         13.17         11.87        11.35 o
   9  20   4          0.63          8.19        11.80 o
  10  20   4         45.10         32.00        13.98 o
 -11  21   4         95.40         83.89        14.88 o
 -10  21   4         41.65         33.36        12.28 o
  -9  21   4          0.32          1.07        11.89 o
  -8  21   4          0.23          9.40        10.63 o
  -7  21   4        847.28        836.50        66.07 o
  -6  21   4         84.36         87.52         8.80 o
  -5  21   4        790.97        878.84        60.65 o
  -4  21   4         26.36         32.38         8.38 o
  -3  21   4         56.34         50.05         8.38 o
  -2  21   4        322.10        398.35        28.29 o
  -1  21   4        950.45        974.48        71.50 o
   0  21   4          2.11         12.13         7.83 o
   1  21   4         47.65         67.12         8.27 o
   2  21   4        126.49        126.27        12.38 o
   3  21   4       1972.38       2162.49       160.30 o
   4  21   4         97.82        111.01        10.54 o
   5  21   4        148.65        166.89        21.40 o
   6  21   4          0.89          4.91         9.87 o
   7  21   4          0.33          5.20        10.86 o
   8  21   4         25.28         38.34        12.16 o
   9  21   4        273.80        251.88        20.42 o
  10  21   4          0.49          3.30        13.60 o
 -10  22   4         29.68         23.00        12.97 o
  -9  22   4        231.37        205.83        16.45 o
  -8  22   4         17.30         24.60        11.06 o
  -7  22   4          4.03         14.87        10.24 o
  -6  22   4         75.18         66.70        10.16 o
  -5  22   4        304.90        303.91        27.12 o
  -4  22   4         52.11         55.43         8.79 o
  -3  22   4       1461.94       1597.16       154.93 o
  -2  22   4         15.48         16.19         8.44 o
  -1  22   4          1.76          0.87         7.93 o
   0  22   4         72.94         59.25        10.71 o
   1  22   4       2816.84       3165.65       226.06 o
   2  22   4          5.01          3.96         8.86 o
   3  22   4         86.24        116.90        11.08 o
   4  22   4         38.53         27.11         9.67 o
   5  22   4        186.63        215.44        23.56 o
   6  22   4          5.19         14.97        11.23 o
   7  22   4        232.79        254.64        32.68 o
   8  22   4         40.29         22.09        12.01 o
   9  22   4         13.06         18.98        12.89 o
  -9  23   4         34.32         27.50        12.62 o
  -8  23   4         50.26         35.41        11.42 o
  -7  23   4        362.30        329.24        34.15 o
  -6  23   4         49.12         45.03        10.43 o
  -5  23   4         96.27        118.50        10.87 o
  -4  23   4         53.02         53.12         9.51 o
  -3  23   4         31.41         23.86         8.50 o
  -2  23   4         69.30         94.29         9.03 o
  -1  23   4        799.95        894.77        86.15 o
   0  23   4        281.50        306.31        29.52 o
   1  23   4        135.61        167.50        19.73 o
   2  23   4        451.08        392.18        37.02 o
   3  23   4        645.32        700.91        57.21 o
   4  23   4         47.84         48.15        10.30 o
   5  23   4        166.71        181.55        19.31 o
   6  23   4        227.84        259.59        36.55 o
   7  23   4         12.97         18.45        12.10 o
   8  23   4          5.91          2.75        12.63 o
   9  23   4         21.84         -1.73        13.67 o
  -9  24   4        120.92         92.84        14.18 o
  -8  24   4        126.50         94.60        15.58 o
  -7  24   4         32.21         26.01        11.78 o
  -6  24   4        308.73        327.42        35.06 o
  -5  24   4        285.68        323.00        32.01 o
  -4  24   4         66.95         46.57         9.67 o
  -3  24   4        195.33        255.84        29.53 o
  -2  24   4         60.19         54.69         9.55 o
  -1  24   4         51.34         41.13         9.15 o
   0  24   4        294.34        327.82        32.69 o
   1  24   4        132.26        161.99        17.85 o
   2  24   4        567.35        568.01        43.44 o
   3  24   4          8.93         17.88        10.59 o
   4  24   4        103.23        127.55        24.46 o
   5  24   4         66.01         58.30        11.48 o
   6  24   4          8.19          5.99        11.83 o
   7  24   4        109.52         81.29        12.77 o
   8  24   4         69.65         39.22        13.45 o
  -8  25   4        428.10        405.82        47.64 o
  -7  25   4         26.96         29.90        12.39 o
  -6  25   4        312.32        272.38        27.20 o
  -5  25   4         15.82         21.29        10.67 o
  -4  25   4        193.75        225.75        20.00 o
  -3  25   4         89.44        135.76        16.78 o
  -2  25   4         31.72         39.06         9.46 o
  -1  25   4         18.56         23.23         9.07 o
   0  25   4        397.38        396.90        50.61 o
   1  25   4          0.77          3.58         9.60 o
   2  25   4        247.80        261.67        32.90 o
   3  25   4         75.44         80.15        20.23 o
   4  25   4          1.87         15.81        10.89 o
   5  25   4         36.85         26.81        11.79 o
   6  25   4        536.50        641.46        93.62 o
   7  25   4          6.90          5.09        13.03 o
  -7  26   4         10.44          7.13        13.17 o
  -6  26   4        276.41        232.76        28.04 o
  -5  26   4         58.40         44.37        11.48 o
  -4  26   4         79.02         58.92        10.73 o
  -3  26   4         36.68         31.58        10.94 o
  -2  26   4        245.64        261.08        34.00 o
  -1  26   4         16.65         28.94         9.87 o
   0  26   4        244.32        298.27        40.82 o
   1  26   4         17.45         10.73        10.12 o
   2  26   4         43.48         57.63        11.33 o
   3  26   4         18.36         17.45        11.56 o
   4  26   4        356.40        352.86        57.00 o
   5  26   4         13.21          2.14        12.18 o
   6  26   4          0.32          3.08        12.46 o
  -6  27   4         21.84         16.85        12.87 o
  -5  27   4         98.19         58.79        12.08 o
  -4  27   4        270.13        275.36        35.37 o
  -3  27   4          7.69          6.36        10.66 o
  -2  27   4          1.70          9.64        10.82 o
  -1  27   4        230.51        247.67        29.67 o
   0  27   4         93.67         77.89        14.76 o
   1  27   4          1.15          2.02        10.54 o
   2  27   4        188.14        200.46        27.64 o
   3  27   4          6.87          0.04        11.90 o
   4  27   4          6.97          5.76        12.76 o
   5  27   4         62.14         43.91        13.20 o
  -4  28   4          0.86         -4.24        12.41 o
  -3  28   4        404.95        434.53        62.32 o
  -2  28   4        181.47        161.68        19.77 o
  -1  28   4         63.60         69.22        11.65 o
   0  28   4         44.45         34.75        11.21 o
   1  28   4         45.81         38.55        11.05 o
   2  28   4         17.74         18.70        11.88 o
   3  28   4         39.76         22.55        14.30 o
  -1  29   4        365.32        384.67        60.17 o
   0  29   4         35.04         21.91        14.77 o
   1  29   4          0.24         10.48        17.66 o
 -15   0   5        478.20        551.47        32.96 o
 -13   0   5         32.84         80.33        17.23 o
 -11   0   5       1768.02       1979.86        28.41 o
  -9   0   5        633.64        612.03        16.60 o
  -7   0   5       2684.97       2716.99       138.78 o
  -5   0   5      15960.04      18622.34       382.62 o
  -3   0   5         67.54         66.89         8.34 o
  -1   0   5      20624.31      21794.03       669.97 o
   1   0   5       2265.02       2250.24       128.50 o
   3   0   5      39409.63      39248.39      1592.83 o
   5   0   5        764.94        788.60        45.33 o
   7   0   5       2186.87       1889.92        93.79 o
   9   0   5       1077.22       1090.71        63.98 o
  11   0   5       1171.83       1157.08        60.52 o
  13   0   5        825.04        810.49        20.03 o
 -15   1   5          7.83         16.20        13.09 o
 -14   1   5        183.02        201.72        12.46 o
 -13   1   5        718.08        803.08        38.67 o
 -12   1   5        114.62        143.36        10.61 o
 -11   1   5          2.08         -1.89         9.98 o
 -10   1   5        413.26        421.68        11.71 o
  -9   1   5       1722.21       1842.93        33.40 o
  -8   1   5        314.20        303.09         8.51 o
  -7   1   5        457.73        457.49        18.23 o
  -6   1   5       7248.54       7489.18       115.43 o
  -5   1   5       1142.30       1289.76        22.48 o
  -4   1   5        531.93        592.36        13.08 o
  -3   1   5      10377.35      10068.92       164.30 o
  -2   1   5         23.09         43.39         5.09 o
  -1   1   5       5253.76       5126.87       147.13 o
   0   1   5       5235.94       5308.68       177.84 o
   1   1   5       7690.83       6187.26       140.46 o
   2   1   5       1236.80       1119.10        34.80 o
   3   1   5        327.03        290.39        10.26 o
   4   1   5        172.27        152.45         6.58 o
   5   1   5         35.80         39.18         6.61 o
   6   1   5        191.61        223.89         8.20 o
   7   1   5       2708.26       2433.94        77.06 o
   8   1   5        205.80        197.79         8.41 o
   9   1   5        795.90        892.49        26.79 o
  10   1   5        293.88        315.57         9.69 o
  11   1   5       1015.42       1130.46        37.94 o
  12   1   5          2.99         16.87        10.24 o
  13   1   5        550.75        527.56        13.97 o
  14   1   5          0.09          0.53        11.03 o
 -15   2   5        223.73        206.84        23.36 o
 -14   2   5         14.57         20.80        12.16 o
 -13   2   5         36.83         61.81        11.14 o
 -12   2   5        544.97        564.19        11.94 o
 -11   2   5        575.53        659.96        11.65 o
 -10   2   5         91.72         70.01         9.71 o
  -9   2   5         28.63         32.27         8.05 o
  -8   2   5       2453.44       2421.40        81.29 o
  -7   2   5         24.42         21.70         6.82 o
  -6   2   5       5211.52       5022.03        88.00 o
  -5   2   5       3180.66       3202.08       123.62 o
  -4   2   5       1083.21        827.42        14.02 o
  -3   2   5        659.77        703.25         8.91 o
  -2   2   5       4179.50       3768.55        74.69 o
  -1   2   5      16288.46      16703.37       349.67 o
   0   2   5         15.67         10.82         5.08 o
   1   2   5        639.18        457.59        15.21 o
   2   2   5        757.02        836.12        16.27 o
   3   2   5       2168.43       2283.04        52.31 o
   4   2   5          0.66         15.35         5.96 o
   5   2   5       2970.82       3116.99        98.84 o
   6   2   5       1514.87       1488.82        52.13 o
   7   2   5         25.68         61.99         7.55 o
   8   2   5       1586.45       1478.90        43.53 o
   9   2   5       2070.33       2152.24        55.92 o
  10   2   5          1.14         12.10         8.86 o
  11   2   5        820.92        841.75        40.01 o
  12   2   5        552.66        570.08        20.94 o
  13   2   5        384.71        364.50        11.88 o
  14   2   5          3.39          3.69        10.80 o
 -15   3   5         83.51        108.49        17.07 o
 -14   3   5        422.40        447.75        22.95 o
 -13   3   5         36.83         28.06        11.60 o
 -12   3   5         99.62        129.20        10.48 o
 -11   3   5          7.23         10.33         9.99 o
 -10   3   5       2309.24       2757.08        70.79 o
  -9   3   5        569.42        617.24        20.82 o
  -8   3   5        557.43        509.29        20.17 o
  -7   3   5       3159.17       3676.50       103.44 o
  -6   3   5      10304.27       9770.74       306.66 o
  -5   3   5        653.68        642.79        13.36 o
  -4   3   5        943.22       1100.75        20.77 o
  -3   3   5       9490.96       9082.17       137.84 o
  -2   3   5         78.98         64.89         5.45 o
  -1   3   5        206.22         87.87         5.54 o
   0   3   5      13640.28      13577.36       324.43 o
   1   3   5       1412.25       1354.70        23.17 o
   2   3   5        428.61        746.59        18.41 o
   3   3   5       4322.68       4396.46        83.68 o
   4   3   5       8596.24       8043.21       179.44 o
   5   3   5        975.74        903.60        28.75 o
   6   3   5       6727.79       6441.60       248.29 o
   7   3   5       1336.17       1377.90        45.24 o
   8   3   5       2355.94       2591.93        81.82 o
   9   3   5         50.16         63.98         7.81 o
  10   3   5       1405.61       1408.36        37.96 o
  11   3   5        300.35        337.11        13.78 o
  12   3   5         18.81         23.24         9.79 o
  13   3   5        117.07        109.85        21.92 o
  14   3   5         75.12         38.95        10.97 o
 -15   4   5         39.54         27.87        13.80 o
 -14   4   5        243.85        335.94        16.87 o
 -13   4   5        108.85        145.11        11.22 o
 -12   4   5        835.60       1057.55        32.12 o
 -11   4   5         15.56         17.07         9.50 o
 -10   4   5        232.76        307.44        11.11 o
  -9   4   5        168.54        201.29         8.97 o
  -8   4   5      10130.28      10840.55       237.35 o
  -7   4   5          5.19         34.91         7.45 o
  -6   4   5        502.50        491.74        14.82 o
  -5   4   5         32.87         33.93         6.97 o
  -4   4   5      22634.70      23003.69       526.04 o
  -3   4   5       7182.53       8047.45       128.42 o
  -2   4   5      19777.57      22299.67       463.67 o
  -1   4   5        298.07        258.86         8.93 o
   0   4   5       7408.40       7936.00       224.06 o
   1   4   5       2134.75       2158.47        54.57 o
   2   4   5       4496.37       3914.79        64.61 o
   3   4   5         38.34         26.99         5.72 o
   4   4   5      12609.87      10943.49       229.66 o
   5   4   5        546.23        595.36        13.24 o
   6   4   5      18467.57      18588.06       705.02 o
   7   4   5        195.46        180.78        10.06 o
   8   4   5        917.76        902.12        37.87 o
   9   4   5        595.50        612.64        24.93 o
  10   4   5          0.36         -0.37         8.82 o
  11   4   5          0.22          9.64         9.22 o
  12   4   5        353.71        355.41        14.82 o
  13   4   5          8.58          5.30        10.49 o
  14   4   5         96.63         82.24        11.50 o
 -15   5   5          0.25          0.98        14.16 o
 -14   5   5        207.14        216.79        13.20 o
 -13   5   5        145.16        152.36        12.71 o
 -12   5   5         39.88         78.21        10.46 o
 -11   5   5         24.43         44.95        10.16 o
 -10   5   5       3043.71       3243.37       104.56 o
  -9   5   5        137.92        164.29         9.17 o
  -8   5   5        170.46        181.42         9.52 o
  -7   5   5       2549.53       2809.46       112.38 o
  -6   5   5      22549.39      22689.55       640.95 o
  -5   5   5        479.56        460.71        14.13 o
  -4   5   5        486.12        452.85        10.84 o
  -3   5   5      11760.77      12113.85       163.88 o
  -2   5   5       5219.83       5228.16       118.31 o
  -1   5   5       1956.97       2024.96        85.05 o
   0   5   5      17428.79      17427.24       596.52 o
   1   5   5        186.38        290.35         6.85 o
   2   5   5        869.85        823.44        18.12 o
   3   5   5         21.85         24.33         6.06 o
   4   5   5      13041.79      12118.57       317.70 o
   5   5   5         39.38         49.23         6.19 o
   6   5   5       5106.03       4868.24       187.40 o
   7   5   5         95.22         84.63         7.83 o
   8   5   5       2272.29       2229.09        97.38 o
   9   5   5          0.89         14.96         7.93 o
  10   5   5       1747.93       1922.81        68.41 o
  11   5   5          2.06          1.27         9.05 o
  12   5   5          0.01          1.71         9.96 o
  13   5   5        164.45        171.84        11.45 o
  14   5   5        221.18        144.84        14.38 o
 -15   6   5        147.62        130.49        14.64 o
 -14   6   5        176.02        209.01        13.72 o
 -13   6   5         24.82         45.32        13.27 o
 -12   6   5        271.41        297.88        15.89 o
 -11   6   5         22.00         29.65        10.25 o
 -10   6   5        236.25        438.87        23.71 o
  -9   6   5        648.00        659.60        32.27 o
  -8   6   5       3928.29       4124.41       161.54 o
  -7   6   5          7.83          3.84         8.33 o
  -6   6   5         22.47         28.25         8.57 o
  -5   6   5      11599.02      11636.52       301.50 o
  -4   6   5       3447.30       2749.83        92.15 o
  -3   6   5         32.75         58.58         6.68 o
  -2   6   5        284.82        234.47         8.52 o
  -1   6   5        393.40        356.52        13.60 o
   0   6   5        414.88        440.20        10.03 o
   1   6   5       2567.79       2571.92        49.88 o
   2   6   5       6301.09       5702.87       114.61 o
   3   6   5       3161.84       2976.65        55.22 o
   4   6   5       1021.86       1101.04        30.93 o
   5   6   5       4671.84       4588.43       157.04 o
   6   6   5       4051.47       3827.94       158.02 o
   7   6   5        347.38        387.92        12.14 o
   8   6   5        761.69        750.89        27.26 o
   9   6   5         61.72         62.46         8.90 o
  10   6   5         32.93         48.81         9.32 o
  11   6   5        252.11        224.53        11.56 o
  12   6   5        269.61        297.52        12.91 o
  13   6   5         54.39         30.16        11.86 o
  14   6   5         97.87         80.75        11.60 o
 -15   7   5          6.31          9.39        14.51 o
 -14   7   5         81.67         94.06        14.87 o
 -13   7   5        798.21        863.95        44.70 o
 -12   7   5          1.64          7.18        10.47 o
 -11   7   5          1.18          6.05        10.08 o
 -10   7   5       2471.80       2715.27       123.48 o
  -9   7   5        789.22        786.06        34.37 o
  -8   7   5        999.35       1251.97        40.79 o
  -7   7   5       3277.01       3501.77       148.85 o
  -6   7   5        458.73        464.06        21.46 o
  -5   7   5         69.27         57.92         8.39 o
  -4   7   5       2964.76       2823.44       130.63 o
  -3   7   5       4318.35       3849.57        75.61 o
  -2   7   5       5275.30       5254.17       129.58 o
  -1   7   5        582.54        644.87        20.18 o
   0   7   5       7141.59       6608.17       178.59 o
   1   7   5       6055.38       5401.22        92.90 o
   2   7   5        307.51        382.46         7.94 o
   3   7   5       6578.87       6473.70       123.38 o
   4   7   5        146.92        101.09         6.28 o
   5   7   5       1071.52       1093.27        36.33 o
   6   7   5       1612.24       1658.24        91.09 o
   7   7   5        742.62        705.71        32.83 o
   8   7   5          0.89          5.63         7.36 o
   9   7   5        414.62        354.08        13.77 o
  10   7   5        797.34        926.85        41.23 o
  11   7   5        613.99        653.79        27.90 o
  12   7   5         31.67         34.65        10.60 o
  13   7   5        658.23        669.46        31.44 o
  14   7   5        119.74         96.98        12.86 o
 -15   8   5        410.84        322.34        20.97 o
 -14   8   5         80.47         66.74        13.46 o
 -13   8   5         77.67         90.58        11.95 o
 -12   8   5         99.54        119.92        13.53 o
 -11   8   5        241.12        284.88        15.03 o
 -10   8   5         16.18         11.30         8.79 o
  -9   8   5       1165.78       1213.23        47.20 o
  -8   8   5        108.65         95.25         8.79 o
  -7   8   5        664.89        694.13        33.54 o
  -6   8   5        148.64        221.42        12.45 o
  -5   8   5       6201.66       6310.06       171.25 o
  -4   8   5       1127.79       1053.90        39.43 o
  -3   8   5       4950.26       4618.84       133.95 o
  -2   8   5       1319.37       1131.06        36.88 o
  -1   8   5      21332.18      20495.18       780.81 o
   0   8   5       1189.08       1230.40        37.42 o
   1   8   5       6069.87       5958.83       139.55 o
   2   8   5          0.79         42.40         5.74 o
   3   8   5       4585.42       3786.06        81.12 o
   4   8   5        760.89        896.31        21.82 o
   5   8   5       3543.99       3507.34       122.55 o
   6   8   5       1245.34       1158.86        53.77 o
   7   8   5        561.44        471.85        27.95 o
   8   8   5        199.35        249.89        14.77 o
   9   8   5       1363.94       1443.65        67.86 o
  10   8   5         47.36         59.65        10.29 o
  11   8   5        578.76        582.26        17.23 o
  12   8   5         34.49         27.10        10.68 o
  13   8   5        482.59        516.79        26.21 o
  14   8   5          8.88          5.11        12.72 o
 -15   9   5         46.83         39.02        17.86 o
 -14   9   5        158.29        172.76        14.38 o
 -13   9   5        618.45        657.50        31.37 o
 -12   9   5         67.21         61.03        11.90 o
 -11   9   5         79.70         80.65        10.67 o
 -10   9   5        499.21        482.96        22.60 o
  -9   9   5       1671.06       1897.85        99.27 o
  -8   9   5          2.08         19.55         8.40 o
  -7   9   5         29.66         30.47         7.81 o
  -6   9   5        194.81        196.94        10.40 o
  -5   9   5       6683.67       6699.46       242.78 o
  -4   9   5       1265.17       1462.62        72.32 o
  -3   9   5       9333.22       8031.33       229.66 o
  -2   9   5       1215.08       1311.41        41.97 o
  -1   9   5        123.84        118.21         6.44 o
   0   9   5        369.41        461.67        15.27 o
   1   9   5       4321.08       4296.52       140.86 o
   2   9   5        148.07        155.69         6.48 o
   3   9   5       6894.64       6696.02       136.15 o
   4   9   5       1901.52       1969.02        59.96 o
   5   9   5         18.42         40.01         7.08 o
   6   9   5          2.47         -3.62         7.58 o
   7   9   5        237.13        222.66        16.00 o
   8   9   5        483.95        511.14        24.27 o
   9   9   5       1252.51       1230.71        57.14 o
  10   9   5         12.27         13.62         9.34 o
  11   9   5       1213.15       1266.99        43.05 o
  12   9   5         71.61         49.25        11.42 o
  13   9   5        539.96        519.16        19.57 o
 -14  10   5          0.57         -9.45        14.15 o
 -13  10   5         48.51         73.14        13.10 o
 -12  10   5         79.02        104.51        12.02 o
 -11  10   5        248.66        313.58        23.46 o
 -10  10   5         49.29         39.70         9.66 o
  -9  10   5       1007.44        959.62        57.38 o
  -8  10   5        181.21        260.11         9.84 o
  -7  10   5       2027.41       2041.32        76.62 o
  -6  10   5         24.70         49.86         8.12 o
  -5  10   5       1077.58        910.80        39.72 o
  -4  10   5       2252.73       2481.40        93.21 o
  -3  10   5        685.88        625.21        24.13 o
  -2  10   5       4569.00       4312.15       168.10 o
  -1  10   5       6425.23       5901.09       221.68 o
   0  10   5       2080.44       1983.40        66.23 o
   1  10   5       1079.06       1062.12        38.12 o
   2  10   5       1461.14       1328.79        33.08 o
   3  10   5        703.28        513.08        16.80 o
   4  10   5        203.69        138.64         6.65 o
   5  10   5       1951.70       2045.25        68.31 o
   6  10   5       1086.78       1070.67        50.34 o
   7  10   5        187.35        242.64         8.77 o
   8  10   5        778.89        801.14        19.25 o
   9  10   5       1099.16       1126.36        51.17 o
  10  10   5        270.51        285.60        15.66 o
  11  10   5        546.20        567.88        45.04 o
  12  10   5        125.94        104.55        19.82 o
  13  10   5        169.10        119.23        18.06 o
 -14  11   5        174.88        194.05        15.26 o
 -13  11   5        265.48        279.37        13.51 o
 -12  11   5          1.28         -1.36        11.93 o
 -11  11   5        130.63        125.50        11.68 o
 -10  11   5        947.93       1119.67        63.32 o
  -9  11   5        370.19        421.34        20.32 o
  -8  11   5        721.79        836.07        45.48 o
  -7  11   5         12.99         14.02         7.84 o
  -6  11   5       1609.07       1677.06        62.01 o
  -5  11   5       2566.40       2637.00        95.27 o
  -4  11   5        197.14        225.63         9.56 o
  -3  11   5       6466.59       6019.72       213.47 o
  -2  11   5       1308.16       1129.23        46.15 o
  -1  11   5         19.27         12.49         6.19 o
   0  11   5       1962.99       1661.64        74.16 o
   1  11   5       2113.95       2044.78        88.23 o
   2  11   5        981.56        911.74        27.88 o
   3  11   5       4061.43       4117.67       106.64 o
   4  11   5       4082.15       4084.39       134.19 o
   5  11   5        337.55        379.44        19.99 o
   6  11   5       1490.94       1518.76        84.51 o
   7  11   5         82.30         97.36         8.35 o
   8  11   5       1213.25       1229.18        47.52 o
   9  11   5         81.22        121.12        10.77 o
  10  11   5       1241.78       1244.44        67.68 o
  11  11   5        139.31        195.40        16.64 o
  12  11   5         85.79         52.23        12.93 o
  13  11   5        239.97        223.56        14.15 o
 -14  12   5        101.19        123.32        15.12 o
 -13  12   5        100.69        125.26        14.09 o
 -12  12   5        349.61        419.75        26.75 o
 -11  12   5         92.87         72.33        11.65 o
 -10  12   5        438.18        521.38        25.69 o
  -9  12   5         85.73         61.86         9.15 o
  -8  12   5        727.43        749.44        49.85 o
  -7  12   5        488.68        486.36        25.35 o
  -6  12   5          0.98          9.48         7.96 o
  -5  12   5       3013.46       2893.30       113.63 o
  -4  12   5       5005.14       4918.95       210.91 o
  -3  12   5       2445.78       2140.80        99.89 o
  -2  12   5       1079.02       1134.27        46.76 o
  -1  12   5        343.25        283.41        14.70 o
   0  12   5        726.00        661.51        25.24 o
   1  12   5         67.93         68.87         6.27 o
   2  12   5       8978.46       9147.73       349.35 o
   3  12   5          0.38          7.51         6.22 o
   4  12   5        863.07        927.63        37.48 o
   5  12   5       2519.93       2544.44       114.80 o
   6  12   5       4579.27       4378.04       225.34 o
   7  12   5        741.85        641.78        31.14 o
   8  12   5       1219.86       1283.95        64.75 o
   9  12   5         17.47         20.62         9.21 o
  10  12   5        387.43        433.58        38.67 o
  11  12   5        154.39        193.94        12.94 o
  12  12   5         41.94         35.94        12.61 o
  13  12   5          3.37          9.61        13.85 o
 -14  13   5         79.54         46.34        15.84 o
 -13  13   5          7.94         -6.42        13.41 o
 -12  13   5        269.43        295.75        18.52 o
 -11  13   5         79.10         96.11        11.88 o
 -10  13   5        868.50        920.44        42.73 o
  -9  13   5          5.29          9.66         8.83 o
  -8  13   5        536.71        513.99        25.17 o
  -7  13   5         34.66         53.87         7.84 o
  -6  13   5       3684.51       3820.57       176.60 o
  -5  13   5        208.24        192.95         9.13 o
  -4  13   5        122.99        130.94         7.46 o
  -3  13   5          3.44          9.46         6.92 o
  -2  13   5       4118.46       4208.11       187.24 o
  -1  13   5        716.64        773.40        29.33 o
   0  13   5       2303.42       2321.29       100.99 o
   1  13   5        409.60        389.34        16.08 o
   2  13   5       1231.39       1352.41        46.64 o
   3  13   5         23.13         18.33         6.65 o
   4  13   5       8388.19       8504.33       467.49 o
   5  13   5          1.27          4.54         7.57 o
   6  13   5       1691.37       1680.61        77.09 o
   7  13   5          0.89         -8.06         8.06 o
   8  13   5       2576.98       2554.78       156.27 o
   9  13   5         33.38         25.80         9.85 o
  10  13   5        673.58        663.41        73.24 o
  11  13   5          1.91         16.53        11.79 o
  12  13   5         13.59         13.01        13.80 o
  13  13   5          2.46         -6.66        14.31 o
 -13  14   5         10.82         13.47        14.31 o
 -12  14   5        189.47        175.08        14.43 o
 -11  14   5         68.49         98.89        12.35 o
 -10  14   5         86.22        104.41        10.41 o
  -9  14   5        165.56        186.66        13.51 o
  -8  14   5        515.64        489.94        22.90 o
  -7  14   5       1085.56       1114.46        73.08 o
  -6  14   5         29.71         25.38         7.66 o
  -5  14   5       2605.16       2601.93       118.33 o
  -4  14   5       9919.21       9933.85       518.02 o
  -3  14   5          5.28          9.50         7.37 o
  -2  14   5        505.34        601.81        27.47 o
  -1  14   5       1951.21       1856.28        80.74 o
   0  14   5        209.86        199.60        10.14 o
   1  14   5        402.89        323.16        14.58 o
   2  14   5       2459.55       2311.99        74.08 o
   3  14   5        804.36        731.20        25.51 o
   4  14   5       1174.05       1291.85        78.01 o
   5  14   5         21.73         19.04         7.65 o
   6  14   5       4217.11       4286.04       275.00 o
   7  14   5          0.05         11.99         8.60 o
   8  14   5        833.20        752.53        45.38 o
   9  14   5        137.82        160.79        15.47 o
  10  14   5         71.97         68.35        11.08 o
  11  14   5         18.95         18.64        13.77 o
  12  14   5         75.62         50.98        19.65 o
 -13  15   5        208.52        191.38        16.35 o
 -12  15   5        211.43        193.70        14.79 o
 -11  15   5         34.97         33.37        12.32 o
 -10  15   5        829.73        871.00        46.85 o
  -9  15   5        100.92        127.58        10.48 o
  -8  15   5         12.86         17.53         8.93 o
  -7  15   5        714.17        741.83        37.37 o
  -6  15   5        624.66        727.64        37.04 o
  -5  15   5       1047.45       1004.11        63.60 o
  -4  15   5        260.11        197.92        14.41 o
  -3  15   5       5596.04       5345.27       235.03 o
  -2  15   5       2313.51       2489.38       132.81 o
  -1  15   5         16.09         21.58         7.32 o
   0  15   5       3725.95       3838.15       201.71 o
   1  15   5        610.85        579.52        27.70 o
   2  15   5        133.19        113.24         7.02 o
   3  15   5       2260.31       2137.88        88.93 o
   4  15   5       1500.84       1504.18        79.60 o
   5  15   5        614.33        519.72        39.60 o
   6  15   5        503.32        500.62        35.19 o
   7  15   5        394.35        369.39        32.20 o
   8  15   5        299.88        334.38        28.60 o
   9  15   5         47.22         70.29        11.67 o
  10  15   5        368.37        390.79        38.56 o
  11  15   5         47.73         27.77        14.49 o
  12  15   5          0.29         -7.99        13.50 o
 -13  16   5         37.55         45.97        15.82 o
 -12  16   5         67.25         48.34        14.00 o
 -11  16   5        617.26        664.76        40.27 o
 -10  16   5        132.85        143.74        11.83 o
  -9  16   5        897.80        957.29        65.07 o
  -8  16   5        632.40        628.70        42.33 o
  -7  16   5        183.69        223.63        10.16 o
  -6  16   5         33.38         37.52         7.96 o
  -5  16   5        363.48        365.07        27.75 o
  -4  16   5        417.94        387.87        20.91 o
  -3  16   5        143.14        217.19         9.53 o
  -2  16   5        902.12       1027.51        51.45 o
  -1  16   5       5649.25       5911.18       335.44 o
   0  16   5       1078.50       1208.63        75.44 o
   1  16   5        793.27        764.10        42.81 o
   2  16   5         62.29         60.85         6.63 o
   3  16   5       1613.11       1600.64       105.65 o
   4  16   5         36.04         40.43         8.09 o
   5  16   5        594.58        591.05        37.25 o
   6  16   5          7.88         30.06         9.12 o
   7  16   5         10.10         11.16         9.46 o
   8  16   5        263.13        214.76        12.61 o
   9  16   5        171.50        198.95        19.98 o
  10  16   5          0.48          2.96        12.37 o
  11  16   5        175.30        125.56        14.86 o
  12  16   5         41.77         24.97        15.95 o
 -12  17   5         85.50         77.18        15.39 o
 -11  17   5        149.76        143.12        13.54 o
 -10  17   5         79.13         80.87        12.08 o
  -9  17   5        560.72        616.90        40.03 o
  -8  17   5         13.45          1.51         9.58 o
  -7  17   5        429.73        397.02        25.59 o
  -6  17   5          5.74          9.10         8.27 o
  -5  17   5        230.05        242.40        16.89 o
  -4  17   5       1061.82       1121.99        57.49 o
  -3  17   5       4555.84       4603.68       251.72 o
  -2  17   5       1395.60       1528.16        87.49 o
  -1  17   5        605.07        689.44        44.88 o
   0  17   5        190.46        255.15        17.51 o
   1  17   5       1965.05       2059.39       133.10 o
   2  17   5        401.91        474.58        25.54 o
   3  17   5        372.45        370.37        18.67 o
   4  17   5        100.23         77.85         8.89 o
   5  17   5         37.90         36.87         9.05 o
   6  17   5          5.37         11.66         9.65 o
   7  17   5        647.60        599.18        50.03 o
   8  17   5          0.08          3.41        10.25 o
   9  17   5        147.85        181.09        17.74 o
  10  17   5         15.91         15.67        12.43 o
  11  17   5        196.42        168.01        13.75 o
 -12  18   5        113.18        112.22        16.49 o
 -11  18   5        520.26        533.90        45.95 o
 -10  18   5        142.06        129.87        20.39 o
  -9  18   5          5.27          7.43        10.72 o
  -8  18   5          2.65          3.65         9.65 o
  -7  18   5         95.74         96.56         9.10 o
  -6  18   5          0.41          1.00         8.49 o
  -5  18   5        950.91        900.36        65.27 o
  -4  18   5         17.99         28.82         7.07 o
  -3  18   5        490.59        633.86        33.75 o
  -2  18   5       1242.04       1263.62        66.15 o
  -1  18   5       9956.96      11185.94       629.26 o
   0  18   5         82.69        114.80         8.15 o
   1  18   5       1113.99       1204.70        72.30 o
   2  18   5       1158.63       1195.72        69.77 o
   3  18   5       1265.40       1246.36        61.87 o
   4  18   5         72.67         69.97        10.14 o
   5  18   5        181.96        149.54        11.36 o
   6  18   5        113.35        101.67        10.12 o
   7  18   5        122.09        134.31         9.97 o
   8  18   5         46.33         67.92        14.12 o
   9  18   5        312.77        319.29        28.79 o
  10  18   5         53.26         34.63        12.42 o
  11  18   5        191.38         97.39        16.31 o
 -12  19   5          0.15          3.36        15.75 o
 -11  19   5         36.12         40.58        14.96 o
 -10  19   5        244.33        234.93        35.05 o
  -9  19   5        224.03        205.63        12.00 o
  -8  19   5         92.10        100.75        10.62 o
  -7  19   5        587.21        587.80        46.87 o
  -6  19   5        210.63        219.52        14.96 o
  -5  19   5        107.27         91.20         8.96 o
  -4  19   5         84.48         87.57        10.56 o
  -3  19   5         36.15         64.67         7.18 o
  -2  19   5        399.41        395.48        30.42 o
  -1  19   5         39.44         30.35         7.29 o
   0  19   5       2586.30       2652.84       166.08 o
   1  19   5        326.69        372.74        30.02 o
   2  19   5        125.72        101.11        11.78 o
   3  19   5        797.52        868.93        53.41 o
   4  19   5        405.04        439.10        43.23 o
   5  19   5         12.94         14.34         9.44 o
   6  19   5        405.59        389.71        40.02 o
   7  19   5        447.72        469.79        53.95 o
   8  19   5        155.76        158.13        15.97 o
   9  19   5         26.29         24.90        12.58 o
  10  19   5        176.38        147.90        22.21 o
 -11  20   5         16.19          5.26        13.55 o
 -10  20   5         12.83          2.15        12.22 o
  -9  20   5         64.89         82.18        11.98 o
  -8  20   5        572.49        594.53        49.06 o
  -7  20   5        378.14        395.26        25.24 o
  -6  20   5          3.29          7.08         8.95 o
  -5  20   5        104.03        143.15        15.07 o
  -4  20   5        224.08        262.23        23.86 o
  -3  20   5        511.08        498.62        40.23 o
  -2  20   5         89.38         88.07        10.80 o
  -1  20   5          7.20          5.14         7.14 o
   0  20   5          0.44         -5.38         7.34 o
   1  20   5        868.12        951.51        80.46 o
   2  20   5       1866.35       1980.45       165.76 o
   3  20   5         75.10         94.14         9.33 o
   4  20   5        109.46        128.81        12.43 o
   5  20   5        605.39        613.19        57.49 o
   6  20   5        311.76        356.41        34.41 o
   7  20   5          0.70          0.01        10.52 o
   8  20   5        262.15        209.92        12.43 o
   9  20   5        140.46        166.46        20.51 o
  10  20   5         39.47         13.89        13.52 o
 -11  21   5        111.60         86.46        16.72 o
 -10  21   5        251.80        216.48        29.06 o
  -9  21   5         15.04         19.62        11.13 o
  -8  21   5          0.61          1.15        10.24 o
  -7  21   5         82.81        107.14        10.59 o
  -6  21   5       1996.83       2084.29       162.36 o
  -5  21   5        111.19        116.47         9.40 o
  -4  21   5         12.64          6.23         9.02 o
  -3  21   5        405.15        477.75        42.01 o
  -2  21   5          0.91         -0.36         7.40 o
  -1  21   5        520.30        509.85        46.34 o
   0  21   5       1449.67       1750.07       147.55 o
   1  21   5         22.77         43.90         8.30 o
   2  21   5        317.88        313.56        32.27 o
   3  21   5        251.96        203.81        25.91 o
   4  21   5       1649.02       1799.98       149.56 o
   5  21   5         29.21         45.42         9.93 o
   6  21   5        319.92        339.39        48.56 o
   7  21   5         91.25        101.92        11.24 o
   8  21   5        303.96        299.02        28.34 o
   9  21   5         13.48         37.06        13.21 o
 -10  22   5          7.45        -12.66        13.21 o
  -9  22   5         19.14          2.75        11.65 o
  -8  22   5        746.91        710.55        52.80 o
  -7  22   5          6.17          7.27        10.07 o
  -6  22   5         20.74         21.24         9.79 o
  -5  22   5         56.02         27.84         9.05 o
  -4  22   5        858.10        982.23        83.19 o
  -3  22   5        352.34        292.27        28.85 o
  -2  22   5        772.72        739.31        83.46 o
  -1  22   5         64.04         62.76         8.82 o
   0  22   5        540.68        570.66        50.50 o
   1  22   5        501.64        581.78        59.65 o
   2  22   5       1900.66       2309.04       206.79 o
   3  22   5         42.94         16.28         9.51 o
   4  22   5        552.11        596.16        42.90 o
   5  22   5          5.01         19.72        10.83 o
   6  22   5        701.06        713.43        97.00 o
   7  22   5          0.02         -5.40        11.54 o
   8  22   5         15.86         30.03        12.24 o
   9  22   5          4.11          8.06        13.01 o
  -9  23   5          4.93         10.42        13.33 o
  -8  23   5          1.74          3.78        11.57 o
  -7  23   5        566.56        536.91        45.77 o
  -6  23   5        375.79        374.80        26.12 o
  -5  23   5          0.41          2.93         9.27 o
  -4  23   5        184.63        182.75        22.02 o
  -3  23   5        480.32        473.74        44.58 o
  -2  23   5         97.06        117.70         9.21 o
  -1  23   5         32.80         18.17         8.60 o
   0  23   5         47.52         98.52         9.98 o
   1  23   5        902.48        917.44        95.91 o
   2  23   5         59.41         76.76        10.05 o
   3  23   5        197.85        210.76        21.53 o
   4  23   5        583.11        674.36        61.44 o
   5  23   5         11.96          9.53        10.62 o
   6  23   5        149.35        166.63        31.85 o
   7  23   5         64.02         59.26        12.50 o
   8  23   5        132.08        123.96        13.18 o
  -8  24   5         88.89         59.03        12.54 o
  -7  24   5         29.99          8.95        11.26 o
  -6  24   5        195.30        200.35        28.22 o
  -5  24   5        285.63        323.30        33.36 o
  -4  24   5         92.51         91.09        12.33 o
  -3  24   5          6.41         13.78         8.98 o
  -2  24   5        121.64        165.27        21.42 o
  -1  24   5        639.23        650.21        74.17 o
   0  24   5         24.12         23.18         9.21 o
   1  24   5          0.35          1.26         9.43 o
   2  24   5         30.78         35.64        10.18 o
   3  24   5        122.59        149.79        20.17 o
   4  24   5         52.49         33.63        10.69 o
   5  24   5        214.93        215.86        21.93 o
   6  24   5         69.74         88.84        12.82 o
   7  24   5         15.92         11.21        12.28 o
  -8  25   5         66.40         37.91        13.77 o
  -7  25   5         71.68         58.30        12.20 o
  -6  25   5        133.68        155.84        18.98 o
  -5  25   5        138.92        107.82        16.28 o
  -4  25   5         31.92         41.68        10.65 o
  -3  25   5        683.00        747.53       107.27 o
  -2  25   5          9.53         22.77         9.50 o
  -1  25   5        150.55        166.00        19.89 o
   0  25   5        120.13        149.49        23.34 o
   1  25   5        281.62        334.95        48.65 o
   2  25   5         10.30         -0.77        10.72 o
   3  25   5        234.71        270.20        49.68 o
   4  25   5        126.62        178.59        31.46 o
   5  25   5          0.16        -12.05        12.05 o
   6  25   5          0.04         13.46        12.36 o
  -7  26   5         62.08         40.30        13.59 o
  -6  26   5         26.24         14.79        12.52 o
  -5  26   5        457.35        494.36        65.62 o
  -4  26   5        120.22        131.87        19.48 o
  -3  26   5          1.52          1.06        10.42 o
  -2  26   5         20.24         21.38        10.28 o
  -1  26   5        607.56        760.66       105.19 o
   0  26   5          3.73          4.48        10.31 o
   1  26   5        295.25        324.54        32.38 o
   2  26   5          1.25          0.58        10.82 o
   3  26   5        423.31        458.90        75.24 o
   4  26   5        186.65        184.36        41.12 o
   5  26   5        211.04        157.10        17.02 o
  -5  27   5          7.56          9.02        11.84 o
  -4  27   5         30.34         25.93        12.24 o
  -3  27   5        404.06        419.78        51.50 o
  -2  27   5         31.03         24.62        11.16 o
  -1  27   5        118.73        132.25        19.41 o
   0  27   5         28.01         12.06        10.56 o
   1  27   5        256.63        281.75        36.50 o
   2  27   5          0.20          8.77        11.15 o
   3  27   5          5.01          6.10        12.57 o
   4  27   5        156.92        151.30        20.98 o
  -3  28   5          4.62        -12.11        12.11 o
  -2  28   5        214.92        223.31        38.17 o
  -1  28   5        155.68        119.34        18.29 o
   0  28   5          3.18          0.41        11.49 o
   1  28   5         23.87         12.69        11.29 o
   2  28   5         85.20         59.77        13.40 o
 -14   0   6        358.73        410.15        19.87 o
 -12   0   6         15.92         15.59        15.84 o
 -10   0   6       1219.98       1525.93        30.47 o
  -8   0   6      10181.25      10283.59       404.25 o
  -6   0   6      25567.83      26081.52       772.79 o
  -4   0   6       6451.17       6168.13       154.41 o
  -2   0   6        711.10        702.94        13.14 o
   0   0   6      13085.77      12965.20       581.23 o
   2   0   6      13035.28      12646.93       443.68 o
   4   0   6       7665.17       7572.47       476.28 o
   6   0   6      21583.38      20736.45       829.03 o
   8   0   6        176.00        227.01        13.33 o
  10   0   6       1739.75       1929.02        52.16 o
  12   0   6        494.58        534.50        17.05 o
  14   0   6        178.96        103.25        21.19 o
 -15   1   6         56.77         52.06        13.94 o
 -14   1   6         19.46         31.29        12.89 o
 -13   1   6          0.04          5.61        11.61 o
 -12   1   6       1351.15       1609.32        59.22 o
 -11   1   6         22.31         15.52        10.36 o
 -10   1   6        618.69        666.93        16.94 o
  -9   1   6        642.50        833.50        20.60 o
  -8   1   6       3563.46       3471.17        85.61 o
  -7   1   6         82.42         91.75         7.32 o
  -6   1   6       9290.45       8676.29       257.20 o
  -5   1   6       2352.80       2482.40        68.76 o
  -4   1   6       3433.82       3175.19        60.68 o
  -3   1   6       2012.40       2126.59        23.20 o
  -2   1   6      45525.69      50622.75      1136.18 o
  -1   1   6       5064.88       4971.04       114.08 o
   0   1   6        397.51        343.48         9.09 o
   1   1   6      10954.60      10963.09       264.47 o
   2   1   6         76.96        104.44         5.94 o
   3   1   6       1184.41       1362.94        39.55 o
   4   1   6      15794.35      14441.02       320.42 o
   5   1   6       6392.23       6264.83       144.46 o
   6   1   6       2302.31       2212.16        65.95 o
   7   1   6        326.88        415.77        18.80 o
   8   1   6       4656.51       4803.05       150.29 o
   9   1   6        345.87        324.62        11.35 o
  10   1   6        669.02        676.41        14.89 o
  11   1   6        274.88        284.21        17.32 o
  12   1   6        532.81        568.59        15.50 o
  13   1   6         24.03          1.69        11.11 o
  14   1   6        151.00         85.55        12.02 o
 -15   2   6         25.67         11.06        13.94 o
 -14   2   6        202.00        204.76        13.35 o
 -13   2   6        491.76        567.27        31.69 o
 -12   2   6          4.74         16.66        10.47 o
 -11   2   6         77.48        134.11        11.28 o
 -10   2   6       2579.88       2806.58        83.32 o
  -9   2   6        169.59        153.59         8.73 o
  -8   2   6        699.64        639.48        13.67 o
  -7   2   6       4845.02       5072.30        83.86 o
  -6   2   6       1015.57       1105.41        25.03 o
  -5   2   6        445.31        310.18         8.06 o
  -4   2   6       6925.78       6305.58        89.53 o
  -3   2   6       4522.74       4111.63        40.57 o
  -2   2   6       5438.90       5320.35        63.83 o
  -1   2   6      18269.74      18553.41       323.00 o
   0   2   6       1670.80       1212.18        35.37 o
   1   2   6       1023.60       1023.87        25.25 o
   2   2   6         19.12         15.71         5.36 o
   3   2   6      13887.35      13354.48       263.82 o
   4   2   6       9654.12       9244.57       194.05 o
   5   2   6       6579.07       6734.29       176.76 o
   6   2   6      12568.09      12224.55       349.57 o
   7   2   6       1494.85       1451.17        35.53 o
   8   2   6        268.17        261.10         9.28 o
   9   2   6        536.89        514.26        17.65 o
  10   2   6        296.57        350.14        15.01 o
  11   2   6         44.19         49.68         9.82 o
  12   2   6        261.77        202.53        11.25 o
  13   2   6        557.67        557.03        15.40 o
  14   2   6         37.85         28.45        11.46 o
 -15   3   6        407.89        432.42        31.44 o
 -14   3   6          0.06         11.24        12.73 o
 -13   3   6        362.24        363.83        20.30 o
 -12   3   6        576.32        622.30        35.80 o
 -11   3   6        236.06        272.21        11.91 o
 -10   3   6         10.14         25.79         8.77 o
  -9   3   6        696.81        793.98        38.05 o
  -8   3   6        397.60        491.09        17.52 o
  -7   3   6        267.25        224.12         8.05 o
  -6   3   6        922.86        827.19        13.74 o
  -5   3   6       2692.18       2679.76        32.61 o
  -4   3   6        452.54        517.44         8.69 o
  -3   3   6      11460.49      11987.49       313.49 o
  -2   3   6       9447.42       9215.51       236.79 o
  -1   3   6       2409.51       2464.05        55.97 o
   0   3   6       2549.96       2558.74        59.61 o
   1   3   6        807.14        592.83        15.31 o
   2   3   6       2221.04       2419.49        53.86 o
   3   3   6       7299.18       6971.86       181.87 o
   4   3   6         54.83         71.40         6.45 o
   5   3   6       2864.54       2740.41        88.23 o
   6   3   6       1771.35       1680.90        54.30 o
   7   3   6        457.86        402.44        11.51 o
   8   3   6       2404.80       2598.03       134.42 o
   9   3   6        893.54        978.27        33.16 o
  10   3   6         73.91         82.08         9.40 o
  11   3   6        819.58        904.85        22.16 o
  12   3   6         81.78         88.01        13.21 o
  13   3   6         38.81         35.67        11.51 o
  14   3   6         20.53         11.80        11.48 o
 -15   4   6        210.36        183.17        15.29 o
 -14   4   6          0.90         10.16        13.09 o
 -13   4   6       1225.84       1468.72        65.93 o
 -12   4   6         27.42         48.20        10.71 o
 -11   4   6        476.47        558.74        13.33 o
 -10   4   6        284.23        405.98        19.97 o
  -9   4   6        624.20        640.19        23.63 o
  -8   4   6        162.20        166.98         9.70 o
  -7   4   6         16.70         16.47         7.06 o
  -6   4   6        378.48        329.70         8.40 o
  -5   4   6       4085.19       3987.74        72.91 o
  -4   4   6        720.83        469.06         8.34 o
  -3   4   6      14889.76      15232.57       341.04 o
  -2   4   6        781.14        925.70        22.49 o
  -1   4   6       7651.93       7444.06       210.03 o
   0   4   6        615.41        603.79        13.10 o
   1   4   6       7692.86       8265.83       163.87 o
   2   4   6         11.25         12.25         5.55 o
   3   4   6       4483.42       4311.92       107.58 o
   4   4   6        427.58        398.73        10.58 o
   5   4   6        197.15        196.66         6.63 o
   6   4   6        250.12        260.97        11.05 o
   7   4   6       5516.69       5453.21       179.65 o
   8   4   6         87.60        108.32         9.42 o
   9   4   6        908.33        909.97        46.89 o
  10   4   6         51.36         37.69         9.58 o
  11   4   6         77.11         79.18        11.26 o
  12   4   6         15.51         23.71        10.36 o
  13   4   6        924.55        874.14        47.39 o
  14   4   6         18.38         16.16        12.54 o
 -15   5   6        368.69        414.91        30.42 o
 -14   5   6         36.08         53.55        12.77 o
 -13   5   6         41.98         47.17        13.10 o
 -12   5   6         40.34         42.11        11.29 o
 -11   5   6        705.49        788.94        26.64 o
 -10   5   6          0.49          8.77         8.83 o
  -9   5   6        563.83        570.06        22.56 o
  -8   5   6        140.96        148.90         9.08 o
  -7   5   6        152.09        189.60         7.81 o
  -6   5   6         25.02         18.46         6.83 o
  -5   5   6          4.28         23.44         6.87 o
  -4   5   6        938.00       1167.57        26.57 o
  -3   5   6       5536.81       5090.99        90.04 o
  -2   5   6       3903.95       4775.70       129.51 o
  -1   5   6        662.81        497.09        13.90 o
   0   5   6        296.45        213.19         6.34 o
   1   5   6      12682.44      11136.54       200.01 o
   2   5   6       1496.49       1697.53        39.65 o
   3   5   6       5669.72       5542.55       112.84 o
   4   5   6         17.69         19.66         6.05 o
   5   5   6        155.67        176.56         8.02 o
   6   5   6        422.64        489.39        18.38 o
   7   5   6        497.15        490.62        17.93 o
   8   5   6        148.03        139.37         8.80 o
   9   5   6        345.52        364.48        13.20 o
  10   5   6          1.87         -3.43         9.12 o
  11   5   6       1327.49       1339.84        39.87 o
  12   5   6        161.62        171.37        14.25 o
  13   5   6         35.04         18.22        11.56 o
  14   5   6         26.34         28.94        12.82 o
 -15   6   6         44.66         33.39        15.29 o
 -14   6   6        223.03        246.93        14.26 o
 -13   6   6        503.37        609.61        32.70 o
 -12   6   6          6.45          6.41        11.20 o
 -11   6   6        685.84        734.76        34.22 o
 -10   6   6         82.45        129.00         9.89 o
  -9   6   6        404.81        477.16        20.91 o
  -8   6   6         25.76         44.93         8.90 o
  -7   6   6       2091.17       1994.42        93.54 o
  -6   6   6       1898.14       1834.81        45.49 o
  -5   6   6         54.19         46.07         6.78 o
  -4   6   6         23.63         13.02         7.26 o
  -3   6   6        309.29        187.65         6.89 o
  -2   6   6       5347.08       5819.09       185.12 o
  -1   6   6       1475.41       1034.87        22.71 o
   0   6   6        381.45        549.24        14.05 o
   1   6   6        234.63        175.88         6.40 o
   2   6   6        199.18        225.31         6.79 o
   3   6   6       7375.27       7124.44       151.54 o
   4   6   6        307.96        292.02         6.81 o
   5   6   6          6.45         10.44         5.93 o
   6   6   6       2573.96       2292.60        72.22 o
   7   6   6        729.41        820.55        40.95 o
   8   6   6         74.32         67.33         7.91 o
   9   6   6        715.56        701.27        19.66 o
  10   6   6       1119.98       1226.31        37.10 o
  11   6   6        159.24        184.08        10.10 o
  12   6   6          2.57          3.25        10.20 o
  13   6   6        786.88        700.84        33.48 o
  14   6   6         83.13         47.72        15.52 o
 -15   7   6        200.78        144.26        16.40 o
 -14   7   6          8.52         12.57        15.54 o
 -13   7   6          5.13         22.32        12.90 o
 -12   7   6        438.48        616.40        29.52 o
 -11   7   6          5.21         19.59        11.13 o
 -10   7   6        860.22        962.95        39.12 o
  -9   7   6        647.70        582.65        30.57 o
  -8   7   6       2355.74       2837.96       147.95 o
  -7   7   6         33.52         31.66         8.63 o
  -6   7   6       3028.42       2795.78        80.48 o
  -5   7   6       3078.83       3008.30        91.96 o
  -4   7   6       2193.85       1775.53        45.10 o
  -3   7   6         65.26         47.95         6.29 o
  -2   7   6         59.79         77.32         6.11 o
  -1   7   6       8154.29       8721.94       234.33 o
   0   7   6        798.18        784.49        21.97 o
   1   7   6       2198.10       2344.29        49.57 o
   2   7   6       6578.83       6868.30       141.16 o
   3   7   6       1070.53        895.80        23.13 o
   4   7   6       3301.93       2756.78        79.44 o
   5   7   6       2849.98       2413.38        76.70 o
   6   7   6          6.99         21.99         7.71 o
   7   7   6         11.89         20.90         7.67 o
   8   7   6       1921.45       1922.20        76.14 o
   9   7   6          9.36         -1.25         8.63 o
  10   7   6        149.36        141.32         9.86 o
  11   7   6        254.16        273.56        12.81 o
  12   7   6        631.85        638.88        26.77 o
  13   7   6         95.57         79.68        12.50 o
 -15   8   6          2.53          6.83        18.24 o
 -14   8   6        121.76        104.79        15.09 o
 -13   8   6         18.63         16.14        12.55 o
 -12   8   6          0.75          4.94        11.77 o
 -11   8   6          4.98          2.42        10.16 o
 -10   8   6       1653.19       1802.94       117.56 o
  -9   8   6         20.40         42.82         9.82 o
  -8   8   6       2333.05       2521.26       145.56 o
  -7   8   6        844.68        758.44        38.70 o
  -6   8   6       9585.09      10213.68       531.20 o
  -5   8   6          0.03         14.52         6.75 o
  -4   8   6        210.60        202.26         8.98 o
  -3   8   6        984.57       1055.57        26.74 o
  -2   8   6       1197.33       1210.25        41.04 o
  -1   8   6        811.30        980.22        34.42 o
   0   8   6      17722.06      18422.22       574.72 o
   1   8   6       3781.72       3595.03        94.86 o
   2   8   6        842.61        733.91        17.18 o
   3   8   6        645.23        658.47        15.02 o
   4   8   6        346.06        423.97        13.52 o
   5   8   6         40.36         33.39         6.12 o
   6   8   6       3433.77       3328.02       167.53 o
   7   8   6         26.05         31.58         7.51 o
   8   8   6        188.97        199.49        10.51 o
   9   8   6         12.57         13.35         9.05 o
  10   8   6       2013.07       2158.71       101.03 o
  11   8   6          0.36          4.22        10.16 o
  12   8   6         95.88         74.94        11.86 o
  13   8   6        111.24         99.49        19.06 o
 -14   9   6        185.55        201.18        16.37 o
 -13   9   6         57.70         61.28        13.82 o
 -12   9   6        339.89        342.47        14.55 o
 -11   9   6         85.30         98.19        12.69 o
 -10   9   6        378.15        359.01        29.81 o
  -9   9   6         26.93         19.33         9.39 o
  -8   9   6       3166.81       3375.78       236.09 o
  -7   9   6         78.89         64.23         8.44 o
  -6   9   6       7483.94       7513.66       325.34 o
  -5   9   6        591.10        704.80        42.05 o
  -4   9   6      10865.65      10897.84       373.65 o
  -3   9   6       1049.85       1238.83        31.55 o
  -2   9   6         26.05         36.58         5.93 o
  -1   9   6       1458.94       1653.18        60.10 o
   0   9   6        436.94        490.61        19.51 o
   1   9   6        487.96        513.68        16.56 o
   2   9   6       4929.74       5171.11       138.35 o
   3   9   6        421.86        488.49        12.55 o
   4   9   6       8131.56       7447.59       195.71 o
   5   9   6        266.84        254.76         9.99 o
   6   9   6        779.22        687.55        35.29 o
   7   9   6          2.87          1.95         8.27 o
   8   9   6       1194.50       1266.20        59.32 o
   9   9   6        126.03        188.13         9.88 o
  10   9   6        117.83        134.70         9.84 o
  11   9   6         38.65         19.51        10.63 o
  12   9   6        503.88        498.33        27.88 o
  13   9   6         18.31          0.89        12.51 o
 -14  10   6        154.13        133.64        24.52 o
 -13  10   6        180.21        209.01        14.16 o
 -12  10   6          0.41          4.45        12.76 o
 -11  10   6        165.58        143.21        12.76 o
 -10  10   6        952.00        961.79        65.75 o
  -9  10   6        443.73        441.93        30.28 o
  -8  10   6        531.12        489.79        34.48 o
  -7  10   6        537.62        678.91        52.89 o
  -6  10   6       2325.28       2304.64       112.11 o
  -5  10   6        506.86        641.21        21.91 o
  -4  10   6        373.24        338.39        12.11 o
  -3  10   6        231.87        169.77         7.24 o
  -2  10   6         67.92         52.12         5.87 o
  -1  10   6        103.25         93.06         6.21 o
   0  10   6       2046.89       1975.98        65.19 o
   1  10   6        263.13        442.33        13.56 o
   2  10   6       2626.33       2677.56        70.51 o
   3  10   6       2831.87       2797.21        68.53 o
   4  10   6        562.49        473.56        15.98 o
   5  10   6        462.22        413.38        10.45 o
   6  10   6       2636.16       2688.60       125.77 o
   7  10   6       1724.52       1727.33       104.12 o
   8  10   6         66.15         85.93         9.44 o
   9  10   6        243.86        259.46         9.85 o
  10  10   6        921.24        928.46        41.05 o
  11  10   6          4.16         12.51        13.42 o
  12  10   6        149.11         93.99        15.17 o
  13  10   6        195.83        155.59        14.03 o
 -14  11   6         36.11         32.17        16.23 o
 -13  11   6         21.67         13.57        15.02 o
 -12  11   6        179.66        195.87        20.91 o
 -11  11   6        457.26        484.65        28.95 o
 -10  11   6        104.88         90.13        10.62 o
  -9  11   6        685.45        707.43        37.28 o
  -8  11   6       1549.39       1708.33       121.70 o
  -7  11   6        319.48        311.68        20.70 o
  -6  11   6        723.79        735.39        27.26 o
  -5  11   6        993.55        890.91        27.83 o
  -4  11   6       1151.84       1095.31        36.97 o
  -3  11   6        813.83        797.78        36.42 o
  -2  11   6       1325.42       1369.10        48.29 o
  -1  11   6       1537.18       1340.97        55.23 o
   0  11   6        573.47        638.91        23.18 o
   1  11   6       7165.00       7053.01       249.15 o
   2  11   6       4135.98       4135.64       127.99 o
   3  11   6        346.34        437.27        12.64 o
   4  11   6       2637.61       2572.46        91.24 o
   5  11   6       7853.40       7751.28       278.50 o
   6  11   6        118.59        144.82         8.09 o
   7  11   6        219.23        203.38         9.37 o
   8  11   6        984.24       1006.45        58.61 o
   9  11   6        146.28        158.79        10.51 o
  10  11   6        136.51        138.01        11.12 o
  11  11   6        701.73        721.05        70.00 o
  12  11   6        178.69        191.67        28.49 o
  13  11   6         58.72         41.00        13.87 o
 -14  12   6         40.12         35.94        16.74 o
 -13  12   6        604.39        737.23        47.51 o
 -12  12   6         42.74         56.12        13.73 o
 -11  12   6        707.12        758.17        67.37 o
 -10  12   6         85.64        112.39        10.59 o
  -9  12   6        684.94        737.23        51.75 o
  -8  12   6         26.00         44.98         8.99 o
  -7  12   6       1358.67       1343.91        99.44 o
  -6  12   6         21.28         47.55         7.61 o
  -5  12   6        930.25        933.03        40.68 o
  -4  12   6        503.92        523.24        24.84 o
  -3  12   6       3743.78       3410.71       149.59 o
  -2  12   6         42.59         78.91         6.57 o
  -1  12   6       6943.46       6731.99       296.13 o
   0  12   6        375.26        372.79        17.05 o
   1  12   6        899.37        866.08        27.37 o
   2  12   6       1453.04       1605.64        49.62 o
   3  12   6       7700.25       7611.89       263.42 o
   4  12   6        123.56        164.15         8.74 o
   5  12   6          5.51         27.74         7.87 o
   6  12   6        202.85        242.96        14.16 o
   7  12   6       2545.78       2397.23       143.48 o
   8  12   6        335.66        328.29        22.45 o
   9  12   6        936.58        930.32        68.85 o
  10  12   6        261.48        236.10        14.30 o
  11  12   6         48.36         31.83        11.95 o
  12  12   6          5.23         15.89        12.69 o
 -14  13   6         36.69         24.40        20.96 o
 -13  13   6        101.92         67.70        16.05 o
 -12  13   6          0.08         -2.98        13.94 o
 -11  13   6        670.43        764.44        73.96 o
 -10  13   6         44.61         40.62        11.01 o
  -9  13   6        765.79        829.28        43.74 o
  -8  13   6          0.13          7.49         9.50 o
  -7  13   6         42.11         38.92         8.47 o
  -6  13   6        322.49        288.64        11.29 o
  -5  13   6        318.55        316.73        16.09 o
  -4  13   6        434.20        448.82        20.86 o
  -3  13   6       6831.12       6887.57       367.58 o
  -2  13   6         49.79         67.85         6.82 o
  -1  13   6       6557.99       6368.71       312.01 o
   0  13   6         25.18         27.05         6.53 o
   1  13   6       2664.98       2389.28        78.16 o
   2  13   6         61.54         70.69         6.53 o
   3  13   6       3030.97       2931.80       107.58 o
   4  13   6         17.25         37.88         6.80 o
   5  13   6        946.30        880.20        46.03 o
   6  13   6         51.92         64.64         8.24 o
   7  13   6       1160.89       1132.89        65.68 o
   8  13   6         33.99         32.06         9.75 o
   9  13   6        419.07        370.78        18.70 o
  10  13   6         21.85         16.66        11.20 o
  11  13   6        431.34        402.13        21.94 o
  12  13   6          7.80         -3.60        15.15 o
 -13  14   6        619.17        591.19        56.31 o
 -12  14   6         26.52         18.35        14.76 o
 -11  14   6        273.84        221.74        17.89 o
 -10  14   6        317.46        360.31        30.45 o
  -9  14   6        167.68        191.80        10.88 o
  -8  14   6        183.81        192.14        12.67 o
  -7  14   6        658.89        742.65        33.58 o
  -6  14   6         69.34         91.77         8.24 o
  -5  14   6        288.83        293.50        17.10 o
  -4  14   6        510.84        510.88        21.10 o
  -3  14   6       2367.22       2353.88       117.78 o
  -2  14   6         61.16         72.49         7.27 o
  -1  14   6       7966.23       8354.00       441.94 o
   0  14   6        830.39        736.01        36.17 o
   1  14   6       2258.13       2254.07       111.69 o
   2  14   6       1212.11       1120.22        48.27 o
   3  14   6       2785.59       2699.96       100.60 o
   4  14   6          8.97         12.01         6.83 o
   5  14   6        196.03        192.29        13.31 o
   6  14   6       1054.06       1028.55        72.29 o
   7  14   6        938.42        819.03        48.66 o
   8  14   6         11.30         16.28         9.75 o
   9  14   6        811.82        891.55        70.99 o
  10  14   6        315.31        326.24        31.08 o
  11  14   6        109.61         82.73        15.30 o
  12  14   6         17.90         -0.73        15.00 o
 -13  15   6          1.18         19.68        16.94 o
 -12  15   6        414.08        453.05        40.86 o
 -11  15   6        249.07        219.16        21.94 o
 -10  15   6        133.49        116.25        20.77 o
  -9  15   6        686.81        719.87        37.55 o
  -8  15   6         33.86         25.64         9.42 o
  -7  15   6        102.70        150.38         8.55 o
  -6  15   6        456.14        514.82        29.29 o
  -5  15   6        395.66        500.61        35.28 o
  -4  15   6        199.52        183.07        10.04 o
  -3  15   6        542.67        591.21        36.93 o
  -2  15   6       2600.57       2736.65       147.10 o
  -1  15   6        591.75        593.21        38.26 o
   0  15   6         34.19         39.84         6.86 o
   1  15   6       1644.70       1750.46        83.20 o
   2  15   6       1135.11       1048.77        42.16 o
   3  15   6         83.52         55.86         6.62 o
   4  15   6       1020.63       1086.54        69.34 o
   5  15   6       2606.98       2610.54       156.04 o
   6  15   6        373.03        385.70        19.15 o
   7  15   6        266.86        243.14        16.28 o
   8  15   6       1775.25       1912.61       106.19 o
   9  15   6         15.00          6.29        10.85 o
  10  15   6         11.51         11.62        13.33 o
  11  15   6        162.62        148.63        21.41 o
  12  15   6        143.05        113.12        17.49 o
 -13  16   6         52.05         47.59        17.06 o
 -12  16   6         38.48         26.93        15.14 o
 -11  16   6         12.87          6.99        13.32 o
 -10  16   6       1005.48       1025.25        95.79 o
  -9  16   6          0.57          6.53        10.44 o
  -8  16   6        330.14        364.54        25.12 o
  -7  16   6        971.16        978.04        56.52 o
  -6  16   6        460.21        488.45        23.93 o
  -5  16   6          6.77         15.97         7.73 o
  -4  16   6        381.85        442.12        28.23 o
  -3  16   6        326.17        353.20        20.02 o
  -2  16   6          8.53          4.87         6.74 o
  -1  16   6         13.35         14.19         6.87 o
   0  16   6         56.17         55.27         6.85 o
   1  16   6         58.39         46.92         6.99 o
   2  16   6       1675.40       1826.42        78.01 o
   3  16   6        775.01        865.84        36.55 o
   4  16   6        876.35       1008.24        57.47 o
   5  16   6         31.86         47.37         9.47 o
   6  16   6       4076.30       4203.27       310.05 o
   7  16   6        410.85        424.85        31.80 o
   8  16   6          0.34          0.91        10.66 o
   9  16   6         38.48         32.12        10.68 o
  10  16   6        448.31        427.35        41.22 o
  11  16   6         34.88         32.78        14.63 o
 -12  17   6        340.61        279.91        30.32 o
 -11  17   6        110.72        110.87        15.42 o
 -10  17   6        185.41        183.44        19.42 o
  -9  17   6          0.62          6.65        11.41 o
  -8  17   6        363.75        383.09        30.45 o
  -7  17   6         27.82         29.43         8.86 o
  -6  17   6       1084.01       1184.91        66.75 o
  -5  17   6        151.77        128.87        10.66 o
  -4  17   6        433.09        429.45        33.29 o
  -3  17   6         32.46         29.24         7.08 o
  -2  17   6       1721.55       1967.20       121.64 o
  -1  17   6       1226.42       1256.27        86.17 o
   0  17   6        302.87        272.19        15.09 o
   1  17   6         78.69        110.03         9.87 o
   2  17   6        959.72        965.78        57.05 o
   3  17   6        553.52        479.53        24.34 o
   4  17   6       3678.88       4013.75       292.88 o
   5  17   6          2.99          1.35         9.39 o
   6  17   6        637.39        715.32        57.37 o
   7  17   6        101.49        102.97        10.06 o
   8  17   6        506.00        560.11        44.83 o
   9  17   6         21.77          8.99        11.38 o
  10  17   6         12.97         19.34        12.16 o
  11  17   6          3.85         -1.94        14.66 o
 -12  18   6          2.21          1.80        15.93 o
 -11  18   6        243.35        218.31        16.33 o
 -10  18   6        356.19        347.14        20.74 o
  -9  18   6         15.53         24.76        11.16 o
  -8  18   6        503.89        498.10        33.82 o
  -7  18   6         21.15         28.42         9.38 o
  -6  18   6       1327.63       1324.77        97.99 o
  -5  18   6         42.95         40.63         8.86 o
  -4  18   6        916.75       1126.85        66.45 o
  -3  18   6        120.73         99.32         7.44 o
  -2  18   6        340.70        352.13        23.68 o
  -1  18   6         66.64         71.38         7.29 o
   0  18   6       2276.48       2376.16       143.98 o
   1  18   6        148.21        149.70        11.90 o
   2  18   6       1695.72       1813.03        99.11 o
   3  18   6        578.94        565.80        35.83 o
   4  18   6        297.23        350.43        43.94 o
   5  18   6        340.48        308.91        20.92 o
   6  18   6       2084.70       2278.98       230.41 o
   7  18   6         27.92         45.35        10.66 o
   8  18   6         26.35         36.50        11.23 o
   9  18   6          4.41         -1.66        11.45 o
  10  18   6        212.04        163.15        22.38 o
 -11  19   6          4.59          9.97        15.96 o
 -10  19   6         25.74         22.67        12.96 o
  -9  19   6        247.05        272.73        16.89 o
  -8  19   6        200.32        171.05        11.43 o
  -7  19   6         17.09         15.35         9.54 o
  -6  19   6        695.46        760.16        62.02 o
  -5  19   6        559.58        498.84        39.10 o
  -4  19   6          1.75          1.71         8.29 o
  -3  19   6        393.01        390.95        27.49 o
  -2  19   6        367.34        419.46        25.89 o
  -1  19   6       1014.16        973.16        56.09 o
   0  19   6        298.74        381.42        31.67 o
   1  19   6       1280.28       1310.07        88.28 o
   2  19   6        873.92       1015.71        74.77 o
   3  19   6        128.52         92.49         9.13 o
   4  19   6        621.78        673.75        62.20 o
   5  19   6        743.55        832.00       103.13 o
   6  19   6         81.62         99.98        12.69 o
   7  19   6          5.05         -8.66        10.81 o
   8  19   6        709.24        761.73        77.01 o
   9  19   6         37.44         24.59        12.56 o
  10  19   6          0.08         -3.81        13.44 o
 -11  20   6         89.46         67.48        17.20 o
 -10  20   6         39.94         28.78        13.28 o
  -9  20   6         29.73         42.16        12.08 o
  -8  20   6          0.07          6.21        11.07 o
  -7  20   6        636.84        646.18        55.43 o
  -6  20   6        514.27        507.17        44.45 o
  -5  20   6        207.24        221.40        13.81 o
  -4  20   6        243.38        282.46        22.72 o
  -3  20   6        236.63        294.66        19.98 o
  -2  20   6        176.09        151.76        17.25 o
  -1  20   6        342.57        331.43        20.54 o
   0  20   6        275.24        347.37        30.10 o
   1  20   6        258.00        279.55        28.67 o
   2  20   6          9.70          7.97         8.57 o
   3  20   6       2271.37       2431.54       221.90 o
   4  20   6          3.65          6.66         9.59 o
   5  20   6         15.61         11.93         9.74 o
   6  20   6        176.05        209.09        31.41 o
   7  20   6        321.25        292.96        24.72 o
   8  20   6         44.48         57.26        12.15 o
   9  20   6         83.95         66.39        15.79 o
 -10  21   6        145.80        134.47        17.78 o
  -9  21   6        119.51        122.61        12.73 o
  -8  21   6         47.45         49.60        11.45 o
  -7  21   6         27.27         19.47        10.61 o
  -6  21   6         77.96         71.48        10.42 o
  -5  21   6        313.54        324.45        27.68 o
  -4  21   6         44.30         36.36         8.48 o
  -3  21   6          2.27          4.41         8.18 o
  -2  21   6        887.60       1006.04        83.79 o
  -1  21   6        282.86        296.54        24.49 o
   0  21   6         46.89         52.98         8.02 o
   1  21   6       2454.94       2636.29       226.98 o
   2  21   6          2.83         30.68         8.63 o
   3  21   6         64.33         89.89        20.33 o
   4  21   6          0.31          7.76         9.58 o
   5  21   6        238.43        263.01        32.51 o
   6  21   6         25.40         12.38        10.54 o
   7  21   6         58.66         36.93        11.45 o
   8  21   6          9.37         10.44        12.46 o
   9  21   6        133.76        122.70        23.11 o
 -10  22   6         58.67         57.05        14.32 o
  -9  22   6        278.75        260.91        20.00 o
  -8  22   6        240.88        251.99        18.82 o
  -7  22   6        302.23        360.94        28.86 o
  -6  22   6         29.24         18.24        10.37 o
  -5  22   6        214.01        264.47        25.11 o
  -4  22   6         15.85         20.72         9.32 o
  -3  22   6       1021.72       1158.22       106.41 o
  -2  22   6        377.83        404.15        40.53 o
  -1  22   6        848.42        957.96        87.64 o
   0  22   6        311.82        302.54        29.75 o
   1  22   6        896.05        926.76        91.92 o
   2  22   6        429.50        405.87        37.71 o
   3  22   6        738.27        897.78        98.96 o
   4  22   6         46.88         37.75        11.02 o
   5  22   6         30.79         25.39        10.98 o
   6  22   6         81.12         89.15        14.86 o
   7  22   6        165.48        173.41        27.68 o
   8  22   6          5.54          7.16        12.71 o
  -9  23   6         40.40         30.43        12.62 o
  -8  23   6         96.41         67.79        12.19 o
  -7  23   6          1.79         -1.27        10.61 o
  -6  23   6        723.74        786.80        77.64 o
  -5  23   6         67.46         67.40        10.14 o
  -4  23   6         12.78          6.89         9.09 o
  -3  23   6        715.78        893.38        99.97 o
  -2  23   6        523.58        521.20        61.62 o
  -1  23   6        244.44        321.35        38.72 o
   0  23   6        229.96        218.81        25.89 o
   1  23   6          5.11         11.34         9.61 o
   2  23   6        709.65        819.91       101.22 o
   3  23   6          7.03         10.66        10.81 o
   4  23   6         40.64         57.82        11.76 o
   5  23   6        176.80        206.02        22.55 o
   6  23   6          4.23         -1.06        11.86 o
   7  23   6         19.41         21.95        12.44 o
   8  23   6         63.85         31.06        16.92 o
  -8  24   6        162.06        141.40        14.86 o
  -7  24   6         81.23         85.06        11.56 o
  -6  24   6          6.80         14.67        10.44 o
  -5  24   6        119.21         58.02        10.28 o
  -4  24   6        307.91        336.23        38.07 o
  -3  24   6        132.60        170.05        17.57 o
  -2  24   6         58.44         38.44         9.45 o
  -1  24   6        232.71        232.39        27.08 o
   0  24   6        184.06        218.12        29.99 o
   1  24   6         49.45         19.37         9.42 o
   2  24   6          1.22          1.36        10.34 o
   3  24   6        422.44        476.51        35.51 o
   4  24   6          0.32         10.79        11.39 o
   5  24   6         52.32         39.31        12.53 o
   6  24   6        425.43        446.04        49.77 o
   7  24   6         66.25         56.20        13.28 o
  -7  25   6        149.28        118.43        12.86 o
  -6  25   6         32.16         34.35        12.32 o
  -5  25   6        427.62        390.30        47.40 o
  -4  25   6        329.07        332.77        34.73 o
  -3  25   6         18.85         23.04         9.85 o
  -2  25   6        569.00        566.92        70.87 o
  -1  25   6          6.58          7.04         9.74 o
   0  25   6        137.26        195.69        30.61 o
   1  25   6        222.04        255.93        27.68 o
   2  25   6        155.39        190.26        26.45 o
   3  25   6         10.94          0.80        11.74 o
   4  25   6        700.34        776.06       101.74 o
   5  25   6         99.40        115.16        12.90 o
   6  25   6         60.39         60.16        13.85 o
  -6  26   6        748.79        642.42        80.49 o
  -5  26   6          0.55         -5.41        11.88 o
  -4  26   6        173.43        192.67        24.79 o
  -3  26   6          0.69          4.34        10.84 o
  -2  26   6          3.08         11.86        10.92 o
  -1  26   6          3.26         -4.75        10.83 o
   0  26   6        375.16        392.58        61.00 o
   1  26   6         12.56          4.33        10.93 o
   2  26   6         77.78         55.11        10.97 o
   3  26   6        145.74        133.86        19.70 o
   4  26   6        359.22        324.96        58.05 o
   5  26   6         13.12         18.24        13.35 o
  -5  27   6         71.45         40.62        12.86 o
  -4  27   6        259.11        243.14        25.55 o
  -3  27   6         62.25         35.91        12.02 o
  -2  27   6        203.43        170.22        30.72 o
  -1  27   6          4.44         -3.35        11.04 o
   0  27   6        115.51         91.10        14.68 o
   1  27   6         40.92         37.12        12.29 o
   2  27   6         22.03         21.38        12.33 o
   3  27   6        174.25        178.13        34.03 o
  -2  28   6          1.71         -5.29        12.77 o
  -1  28   6        105.46         94.49        19.05 o
   0  28   6        128.17         72.97        12.45 o
   1  28   6          2.68        -14.73        16.99 o
 -15   0   7         37.88         36.47        21.57 o
 -13   0   7       1246.91       1216.42        50.85 o
 -11   0   7       1494.83       1534.96        58.30 o
  -9   0   7        245.57        313.04        15.88 o
  -7   0   7       3560.29       3913.67       147.80 o
  -5   0   7        131.10        124.91         9.47 o
  -3   0   7       8119.79       8027.75       414.98 o
  -1   0   7       4367.44       4442.79       103.77 o
   1   0   7      13001.82      13956.32       484.47 o
   3   0   7       4090.63       4728.76       220.80 o
   5   0   7       1174.68       1230.59        34.75 o
   7   0   7       3189.27       3022.89       180.22 o
   9   0   7          3.20          1.65        11.97 o
  11   0   7        524.54        540.24        34.06 o
  13   0   7        623.42        511.01        46.33 o
 -15   1   7        223.15        234.27        25.97 o
 -14   1   7        101.83         98.73        13.85 o
 -13   1   7        304.00        396.66        13.96 o
 -12   1   7         38.11         43.86        11.20 o
 -11   1   7       1249.20       1449.29        34.63 o
 -10   1   7         22.48         24.89        10.28 o
  -9   1   7          8.51          2.57         7.71 o
  -8   1   7         40.21         55.01         8.11 o
  -7   1   7       1532.66       1417.53        28.86 o
  -6   1   7        562.54        614.15        21.02 o
  -5   1   7        610.18        679.22        14.58 o
  -4   1   7        268.78        325.28         7.15 o
  -3   1   7       1603.72       1377.79        26.20 o
  -2   1   7       5020.53       5104.41        94.80 o
  -1   1   7       8439.31       8819.21       176.70 o
   0   1   7       2882.09       3282.31        80.78 o
   1   1   7       3042.32       2856.30        76.98 o
   2   1   7       2880.83       2730.42        70.38 o
   3   1   7       1608.26       1442.27        43.54 o
   4   1   7        759.18        600.83        17.63 o
   5   1   7        828.71        827.90        24.51 o
   6   1   7       1478.15       1351.14        43.30 o
   7   1   7        910.32       1090.71        50.87 o
   8   1   7        179.86        172.71         9.48 o
   9   1   7       1112.61       1117.87        38.12 o
  10   1   7        132.72        146.71         9.58 o
  11   1   7        316.09        311.61        10.91 o
  12   1   7         26.58          7.27        10.82 o
  13   1   7        247.68        226.90        26.24 o
 -15   2   7         69.29         60.66        14.68 o
 -14   2   7         36.52         30.69        13.20 o
 -13   2   7        320.04        374.87        17.22 o
 -12   2   7        600.71        656.01        21.64 o
 -11   2   7        151.65        247.05        12.77 o
 -10   2   7          3.15         -1.85         8.95 o
  -9   2   7       1562.29       1767.18        35.75 o
  -8   2   7        182.80        158.36         8.90 o
  -7   2   7        638.09        655.69        11.67 o
  -6   2   7       4075.92       4111.92       121.36 o
  -5   2   7       3093.91       3023.20        40.24 o
  -4   2   7        472.04        502.67         8.00 o
  -3   2   7       8223.81       8221.58       233.36 o
  -2   2   7         94.22        118.68         6.36 o
  -1   2   7       7460.82       7645.17       170.04 o
   0   2   7      10906.04      11930.39       232.51 o
   1   2   7       1789.30       1297.46        39.48 o
   2   2   7        849.42        983.64        25.43 o
   3   2   7       3097.84       2983.64        85.73 o
   4   2   7        934.03       1234.95        37.66 o
   5   2   7       5899.02       5521.67       164.43 o
   6   2   7       3996.29       3830.62       116.06 o
   7   2   7       1028.55        920.95        26.97 o
   8   2   7       2139.48       2203.87        63.91 o
   9   2   7          0.45         15.07         8.20 o
  10   2   7        231.82        221.97        17.36 o
  11   2   7        367.96        387.93        15.05 o
  12   2   7        245.85        247.78        16.66 o
  13   2   7        286.04        207.44        33.20 o
 -15   3   7         21.63          9.84        15.32 o
 -14   3   7        187.22        200.24        14.63 o
 -13   3   7         81.71        107.99        13.09 o
 -12   3   7        135.36        150.63        13.09 o
 -11   3   7         64.47         68.99        11.23 o
 -10   3   7        378.77        494.83        11.97 o
  -9   3   7       1090.11        938.31        35.16 o
  -8   3   7       3784.50       3896.95       103.83 o
  -7   3   7       3715.52       3572.08        73.01 o
  -6   3   7        941.77       1028.25        17.49 o
  -5   3   7         34.66         41.93         6.94 o
  -4   3   7       5272.16       5298.03       116.92 o
  -3   3   7        446.96        484.35         8.72 o
  -2   3   7       9454.55      10445.85       279.94 o
  -1   3   7       2428.53       2319.89        57.40 o
   0   3   7       3687.07       3544.23        72.52 o
   1   3   7        407.02        326.05         9.63 o
   2   3   7       2654.31       2414.86        48.46 o
   3   3   7      20207.88      19038.11       388.12 o
   4   3   7       1774.15       1490.53        44.83 o
   5   3   7        498.23        461.31        10.83 o
   6   3   7       7589.51       7337.05       254.38 o
   7   3   7        410.70        539.27        22.21 o
   8   3   7        210.06        179.37         8.29 o
   9   3   7        214.13        239.53        18.00 o
  10   3   7       1686.59       1798.00        56.37 o
  11   3   7        632.53        683.89        27.40 o
  12   3   7        926.23        878.07        29.16 o
  13   3   7        146.69        147.04        11.96 o
 -15   4   7         13.54         17.35        15.94 o
 -14   4   7          1.23          0.58        13.24 o
 -13   4   7          0.45          0.82        12.97 o
 -12   4   7        449.19        587.00        14.23 o
 -11   4   7          1.33          7.07         9.78 o
 -10   4   7       1005.17       1144.13        35.05 o
  -9   4   7        283.49        259.18         9.92 o
  -8   4   7          0.74          9.10         7.95 o
  -7   4   7        281.65        212.40         8.35 o
  -6   4   7      15868.73      16523.57       434.76 o
  -5   4   7        194.52        210.90        12.96 o
  -4   4   7         30.04         66.17         7.41 o
  -3   4   7         41.63         42.41         6.47 o
  -2   4   7       5538.76       5265.30       116.54 o
  -1   4   7        263.83        319.51         8.88 o
   0   4   7       4841.55       4106.27       103.06 o
   1   4   7       1884.05       1700.44        40.79 o
   2   4   7       1755.68       2143.32        35.35 o
   3   4   7        290.80        279.43         8.65 o
   4   4   7      10127.06      10139.95       284.65 o
   5   4   7         19.14         51.97         6.22 o
   6   4   7         71.48        122.21         7.75 o
   7   4   7         62.44         61.36         7.65 o
   8   4   7       1334.41       1308.95        41.92 o
   9   4   7         40.53         43.20         8.79 o
  10   4   7       1318.49       1374.51        42.47 o
  11   4   7        105.56         95.77        12.15 o
  12   4   7        401.70        443.04        23.55 o
  13   4   7         17.58          3.45        12.12 o
 -15   5   7          9.84          7.90        16.45 o
 -14   5   7        525.88        501.80        31.13 o
 -13   5   7          5.03          2.10         9.87 o
 -12   5   7        233.65        234.99        16.85 o
 -11   5   7        418.01        402.15        49.27 o
 -10   5   7        375.48        459.85        17.10 o
  -9   5   7         20.34          7.65         9.89 o
  -8   5   7       6784.26       7234.65       139.65 o
  -7   5   7        657.91        683.64        19.80 o
  -6   5   7       2230.47       2202.12        51.87 o
  -5   5   7        351.32        258.03         7.70 o
  -4   5   7      10111.92       9301.78       171.23 o
  -3   5   7         51.89         66.68         6.49 o
  -2   5   7       5432.90       5249.37       136.88 o
  -1   5   7       1613.75       1664.59        49.92 o
   0   5   7       5167.98       5370.03       141.19 o
   1   5   7        131.86        106.07         5.94 o
   2   5   7      12259.04      12677.46       253.63 o
   3   5   7       2230.14       2209.93        47.18 o
   4   5   7        989.32       1069.08        27.70 o
   5   5   7         76.02        133.05         6.28 o
   6   5   7       1044.45       1045.28        31.35 o
   7   5   7         53.23         87.21         7.54 o
   8   5   7         53.39         67.89         7.85 o
   9   5   7        172.54        158.32         9.20 o
  10   5   7       1034.76       1031.79        36.54 o
  11   5   7          6.33         10.53        10.92 o
  12   5   7        831.26        815.91        57.54 o
  13   5   7        210.76        162.31        13.05 o
 -15   6   7         20.95          3.24        16.80 o
 -14   6   7          5.14         18.32        17.18 o
 -13   6   7        330.51        319.67        15.60 o
 -12   6   7        245.94        298.13        20.81 o
 -11   6   7          7.96         28.21        10.98 o
 -10   6   7        477.79        511.38        19.66 o
  -9   6   7       2358.83       2460.59       134.85 o
  -8   6   7          7.41         15.51         8.86 o
  -7   6   7         30.40         59.95         7.91 o
  -6   6   7       6666.69       6822.76       161.50 o
  -5   6   7       2499.96       2676.47        54.51 o
  -4   6   7        127.30        119.00         7.20 o
  -3   6   7        985.78        969.41        25.91 o
  -2   6   7       2984.30       2344.52        65.83 o
  -1   6   7         15.42         19.95         5.78 o
   0   6   7       2032.30       2029.14        54.33 o
   1   6   7       6706.55       6795.20       189.04 o
   2   6   7       2294.94       2349.57        51.45 o
   3   6   7        457.09        421.88        12.05 o
   4   6   7       2547.60       2441.72        62.62 o
   5   6   7       2262.62       2345.69        79.63 o
   6   6   7        706.34        711.98        27.33 o
   7   6   7        723.50        739.06        27.72 o
   8   6   7       1830.44       1840.39        76.26 o
   9   6   7         50.55         65.28        10.14 o
  10   6   7        618.49        677.07        44.28 o
  11   6   7        566.36        603.04        24.20 o
  12   6   7         74.53         60.16        11.16 o
  13   6   7        314.72        288.87        26.34 o
 -15   7   7        216.51        169.64        27.47 o
 -14   7   7        256.90        264.18        24.74 o
 -13   7   7        168.83        191.89        15.61 o
 -12   7   7         59.77         46.25        11.96 o
 -11   7   7       1125.88       1204.87        43.54 o
 -10   7   7        459.37        560.27        35.43 o
  -9   7   7          6.22          6.45         9.41 o
  -8   7   7        100.62         95.78         8.95 o
  -7   7   7       3241.15       2945.64       106.32 o
  -6   7   7       1203.36       1310.19        56.09 o
  -5   7   7        376.60        389.30        13.84 o
  -4   7   7       6671.07       6307.62       221.47 o
  -3   7   7        323.26        301.50         7.03 o
  -2   7   7        126.14        142.75         6.34 o
  -1   7   7       3664.85       3368.79       111.71 o
   0   7   7        764.40        727.68        22.88 o
   1   7   7        191.69        221.40         6.67 o
   2   7   7       1078.43       1176.90        28.91 o
   3   7   7       8643.14       7980.93       178.10 o
   4   7   7        297.64        278.67         9.34 o
   5   7   7       2171.29       2248.60        58.55 o
   6   7   7       2017.57       1952.14        79.10 o
   7   7   7        488.57        456.00        15.61 o
   8   7   7        596.01        605.03        24.60 o
   9   7   7       2611.84       2645.80       125.22 o
  10   7   7       1023.55       1053.20        45.99 o
  11   7   7         11.77         15.95        10.50 o
  12   7   7         13.12          1.88        11.21 o
  13   7   7        341.02        322.63        26.06 o
 -14   8   7         33.24         39.08        15.05 o
 -13   8   7        666.84        718.93        54.74 o
 -12   8   7         19.15         21.78        12.15 o
 -11   8   7          0.23         10.31        10.55 o
 -10   8   7         28.54         11.57        10.15 o
  -9   8   7       4532.00       4808.40       245.34 o
  -8   8   7         78.38         73.21         9.63 o
  -7   8   7        122.51        111.33         8.91 o
  -6   8   7         32.59         30.08         7.88 o
  -5   8   7         22.20         25.40         7.07 o
  -4   8   7       2344.95       2563.32        84.22 o
  -3   8   7       5109.56       4450.46       106.11 o
  -2   8   7        505.47        475.53        15.67 o
  -1   8   7       1229.14       1101.76        39.09 o
   0   8   7        448.22        526.85        16.94 o
   1   8   7      14105.28      14012.03       389.57 o
   2   8   7        195.34        170.70         6.77 o
   3   8   7        128.12        139.84         6.73 o
   4   8   7         12.35         21.49         6.03 o
   5   8   7        254.32        219.24         8.68 o
   6   8   7          1.10         -4.14         6.44 o
   7   8   7       3148.18       3042.88       143.26 o
   8   8   7        543.54        562.34        21.88 o
   9   8   7        585.18        649.62        30.75 o
  10   8   7         17.68         25.28        11.13 o
  11   8   7        820.25        872.61        34.07 o
  12   8   7          8.85         13.91        11.51 o
  13   8   7        277.12        195.52        29.95 o
 -14   9   7         23.27         23.88        15.80 o
 -13   9   7        299.85        349.70        27.79 o
 -12   9   7         13.80         17.57        12.26 o
 -11   9   7       1359.64       1529.16        79.42 o
 -10   9   7         16.52         19.34        10.10 o
  -9   9   7         97.56        190.29        13.19 o
  -8   9   7         16.02         43.39         9.13 o
  -7   9   7        190.24        178.30         8.98 o
  -6   9   7        245.36        220.05        11.02 o
  -5   9   7       5055.60       4952.51       198.72 o
  -4   9   7        509.33        516.27        18.06 o
  -3   9   7        201.37        195.55         9.23 o
  -2   9   7        108.65        142.06         6.63 o
  -1   9   7       6764.58       5820.43       198.99 o
   0   9   7        906.73       1030.03        29.30 o
   1   9   7        509.13        486.37        12.92 o
   2   9   7        178.10        220.80         6.65 o
   3   9   7       2751.30       2094.04        60.02 o
   4   9   7       2619.87       2459.40        85.22 o
   5   9   7         24.25         30.79         6.82 o
   6   9   7         54.16         38.82         6.25 o
   7   9   7        133.87        181.38         8.52 o
   8   9   7        231.93        252.11        12.41 o
   9   9   7       1603.93       1682.45        82.30 o
  10   9   7        312.17        278.51        10.77 o
  11   9   7         21.19          7.02        10.69 o
  12   9   7          1.63         -0.47        11.82 o
  13   9   7         52.77         36.70        13.66 o
 -14  10   7         27.91         22.78        16.33 o
 -13  10   7        274.56        281.87        39.73 o
 -12  10   7        138.74        171.07        13.64 o
 -11  10   7          6.41          0.60        10.82 o
 -10  10   7        116.80        134.05        10.93 o
  -9  10   7       2756.18       2758.97       161.54 o
  -8  10   7         24.28         22.72         9.35 o
  -7  10   7          6.61         -0.19         8.25 o
  -6  10   7       1368.15       1500.06        59.71 o
  -5  10   7        392.54        442.41        22.57 o
  -4  10   7        798.99        875.41        34.53 o
  -3  10   7       2714.88       2431.33        78.34 o
  -2  10   7       4148.16       4188.22       165.34 o
  -1  10   7         16.32         15.44         5.81 o
   0  10   7        245.37        268.87         7.12 o
   1  10   7      11153.99      10691.53       334.10 o
   2  10   7         78.73         52.86         6.23 o
   3  10   7          2.28          9.66         5.94 o
   4  10   7        450.59        394.59         9.94 o
   5  10   7       4544.13       4351.56       180.36 o
   6  10   7         40.42         67.45         8.50 o
   7  10   7       2050.30       2047.82        78.14 o
   8  10   7        473.83        451.61        19.47 o
   9  10   7         35.78         27.42         9.72 o
  10  10   7        127.29         92.50        11.04 o
  11  10   7        314.45        342.12        16.54 o
  12  10   7        112.17        107.62        13.50 o
 -14  11   7        187.06        159.10        29.36 o
 -13  11   7         68.46         68.37        15.49 o
 -12  11   7         47.17         36.67        13.68 o
 -11  11   7        199.68        156.55        13.86 o
 -10  11   7        594.00        651.28        40.96 o
  -9  11   7         31.58         56.87         9.83 o
  -8  11   7        837.73        881.43        66.27 o
  -7  11   7       1544.36       1539.63        93.05 o
  -6  11   7        624.79        631.64        34.91 o
  -5  11   7        191.11        156.46         7.93 o
  -4  11   7       5260.62       5088.48       205.43 o
  -3  11   7         54.80         67.16         6.86 o
  -2  11   7          1.32         13.50         6.31 o
  -1  11   7       1596.47       1616.95        63.33 o
   0  11   7        749.49        693.82        25.61 o
   1  11   7         52.68         72.95         6.33 o
   2  11   7       3238.36       3407.53       112.24 o
   3  11   7       3252.34       3140.69       101.69 o
   4  11   7        272.70        323.21        14.84 o
   5  11   7       1163.20       1132.39        40.95 o
   6  11   7       5082.50       5099.09       392.30 o
   7  11   7         36.34         25.97         7.75 o
   8  11   7        175.19        174.91        10.52 o
   9  11   7        385.29        376.77        21.79 o
  10  11   7        529.30        611.16        36.57 o
  11  11   7        128.63        117.31        13.97 o
  12  11   7         92.75         88.97        13.30 o
 -14  12   7         17.49          4.64        17.79 o
 -13  12   7          1.54         -2.63        15.15 o
 -12  12   7        191.49        224.51        32.49 o
 -11  12   7          3.02         -2.34        11.50 o
 -10  12   7        873.45        852.62        55.60 o
  -9  12   7        339.58        348.53        25.61 o
  -8  12   7        105.81        114.33         9.66 o
  -7  12   7          0.84         17.25         8.78 o
  -6  12   7       2469.61       2504.96       162.09 o
  -5  12   7        686.84        640.88        26.74 o
  -4  12   7          3.37          1.11         7.23 o
  -3  12   7         24.24         28.58         6.95 o
  -2  12   7       2911.47       2747.89       106.75 o
  -1  12   7         61.98         61.33         6.39 o
   0  12   7       2948.03       3059.69       122.04 o
   1  12   7        388.99        406.55        12.89 o
   2  12   7        212.08        211.80         8.15 o
   3  12   7       1325.68       1252.73        47.48 o
   4  12   7       1538.91       1712.56        71.99 o
   5  12   7         16.90          8.79         6.90 o
   6  12   7        350.38        376.98        28.96 o
   7  12   7         62.94         43.42        10.80 o
   8  12   7       1597.03       1679.66        76.23 o
   9  12   7          2.87         21.39        10.59 o
  10  12   7        569.42        591.76        45.85 o
  11  12   7          9.32          7.72        12.46 o
  12  12   7        103.49         80.11        24.56 o
 -13  13   7          9.28          9.88        16.06 o
 -12  13   7         83.90         62.16        14.31 o
 -11  13   7         18.92         36.10        12.14 o
 -10  13   7        472.59        521.55        33.50 o
  -9  13   7         49.63         69.84        10.18 o
  -8  13   7       1544.76       1501.80        73.80 o
  -7  13   7          8.64         10.14         8.52 o
  -6  13   7        256.34        273.60        13.99 o
  -5  13   7         10.85         12.33         7.10 o
  -4  13   7       2884.98       2776.35       131.99 o
  -3  13   7          6.19         13.33         6.99 o
  -2  13   7        550.29        672.78        33.01 o
  -1  13   7        159.12        163.51        11.18 o
   0  13   7        128.81        112.86         6.78 o
   1  13   7        625.00        559.65        26.96 o
   2  13   7         12.75         19.16         6.61 o
   3  13   7         82.42         71.81         6.68 o
   4  13   7          0.06         11.90         6.86 o
   5  13   7         87.60         90.01         7.45 o
   6  13   7       4283.72       4409.83       267.60 o
   7  13   7        186.25        174.13        23.80 o
   8  13   7        532.46        608.51        39.63 o
   9  13   7          0.09          1.23        11.09 o
  10  13   7        288.34        326.60        21.27 o
  11  13   7         65.03         56.11        13.10 o
  12  13   7        165.70        135.03        25.45 o
 -13  14   7         54.09         40.91        16.67 o
 -12  14   7        106.57         76.48        14.67 o
 -11  14   7         29.04         23.56        11.94 o
 -10  14   7        311.25        265.07        28.83 o
  -9  14   7        732.01        781.89        66.47 o
  -8  14   7        123.57        140.94        10.60 o
  -7  14   7         13.21          6.99         9.10 o
  -6  14   7       2920.23       2804.57       145.10 o
  -5  14   7         22.72         23.77         7.53 o
  -4  14   7          6.49          0.10         7.30 o
  -3  14   7        196.19        178.71         9.66 o
  -2  14   7       1069.44        976.68        56.84 o
  -1  14   7          3.25         12.65         6.75 o
   0  14   7       2336.19       2373.55       127.66 o
   1  14   7         17.08         13.64         6.64 o
   2  14   7        971.11        876.12        36.87 o
   3  14   7        268.87        260.07        12.06 o
   4  14   7       3646.56       3654.54       157.84 o
   5  14   7        686.49        568.00        41.96 o
   6  14   7        941.64       1008.85        67.19 o
   7  14   7        280.78        294.24        22.59 o
   8  14   7        891.84        926.51        80.90 o
   9  14   7         17.65          9.04        12.41 o
  10  14   7        432.28        445.24        32.54 o
  11  14   7         70.10         43.73        12.78 o
  12  14   7         14.06          1.76        29.24 o
 -13  15   7         66.73         71.41        16.67 o
 -12  15   7          0.07         -7.16        14.64 o
 -11  15   7        509.24        545.93        54.92 o
 -10  15   7        235.36        276.05        13.15 o
  -9  15   7         63.96         75.72        10.64 o
  -8  15   7        583.11        526.72        41.69 o
  -7  15   7        575.87        578.57        32.84 o
  -6  15   7         20.38          5.37         8.54 o
  -5  15   7        628.17        581.08        28.73 o
  -4  15   7       1944.39       2087.32       110.55 o
  -3  15   7        140.12        124.78         7.54 o
  -2  15   7        768.52        770.38        52.58 o
  -1  15   7        998.15       1132.99        75.51 o
   0  15   7        179.65        174.03        10.71 o
   1  15   7        845.27        959.32        43.50 o
   2  15   7       2031.73       1987.36        75.76 o
   3  15   7       8137.27       8017.86       357.88 o
   4  15   7         50.49         56.20         7.92 o
   5  15   7        747.60        730.65        56.54 o
   6  15   7       2398.86       2536.03       172.44 o
   7  15   7        333.06        308.58        18.90 o
   8  15   7        310.37        308.78        33.80 o
   9  15   7        185.24        190.10        18.62 o
  10  15   7        104.11        109.25        12.79 o
  11  15   7         33.74         26.47        13.53 o
 -12  16   7        339.67        266.35        33.33 o
 -11  16   7          1.54          6.76        13.44 o
 -10  16   7         44.29         75.59        13.04 o
  -9  16   7        570.73        629.78        62.91 o
  -8  16   7         36.18         52.98        10.74 o
  -7  16   7        386.24        349.21        23.16 o
  -6  16   7        187.85        206.78        17.08 o
  -5  16   7       1172.10       1186.42        68.69 o
  -4  16   7        110.11        109.24         7.94 o
  -3  16   7       1371.79       1459.00        86.69 o
  -2  16   7          7.92         13.13         7.17 o
  -1  16   7        378.61        498.72        39.48 o
   0  16   7         73.51         56.19         7.31 o
   1  16   7       1678.35       1746.09       105.80 o
   2  16   7        216.19        177.38        12.22 o
   3  16   7        218.35        193.46         8.30 o
   4  16   7          5.96         -0.09         8.66 o
   5  16   7       3761.07       3900.12       228.82 o
   6  16   7        492.49        476.64        35.95 o
   7  16   7        512.55        512.82        38.18 o
   8  16   7        313.76        329.51        28.63 o
   9  16   7          4.97         15.89        12.52 o
  10  16   7         48.83         29.83        12.82 o
  11  16   7        398.43        328.69        30.26 o
 -12  17   7         56.61         28.32        16.09 o
 -11  17   7        889.26        834.16        89.40 o
 -10  17   7         49.69         49.63        12.81 o
  -9  17   7        142.60        150.28        12.64 o
  -8  17   7         10.95         22.35        10.66 o
  -7  17   7        294.02        290.04        17.63 o
  -6  17   7          0.06          5.45         9.10 o
  -5  17   7        846.30        897.53        59.38 o
  -4  17   7          1.42          0.17         7.59 o
  -3  17   7        237.98        205.82        13.78 o
  -2  17   7          0.55          6.62         6.64 o
  -1  17   7         74.36         65.59         7.78 o
   0  17   7       1922.08       2189.83       157.95 o
   1  17   7          0.39          9.37         7.21 o
   2  17   7        176.43        197.50        14.56 o
   3  17   7       2098.17       2216.36       109.07 o
   4  17   7        857.37        812.43        51.03 o
   5  17   7        865.37        806.75        52.49 o
   6  17   7         63.20         60.79        10.88 o
   7  17   7        164.17        132.98        10.72 o
   8  17   7         26.82         23.85        11.07 o
   9  17   7        413.24        388.59        37.21 o
  10  17   7         40.68         18.98        14.62 o
 -12  18   7          5.03          1.87        31.55 o
 -11  18   7        359.97        329.79        32.14 o
 -10  18   7        160.69        148.59        13.65 o
  -9  18   7        187.98        208.65        14.83 o
  -8  18   7         37.69         26.06        10.85 o
  -7  18   7        164.04        190.44        15.22 o
  -6  18   7        299.51        326.31        31.99 o
  -5  18   7        374.82        398.29        32.30 o
  -4  18   7         30.34         26.09         8.38 o
  -3  18   7       1657.26       1821.14       136.19 o
  -2  18   7          2.63         20.73         7.04 o
  -1  18   7        863.77        860.20        74.10 o
   0  18   7        180.27        188.66        15.05 o
   1  18   7       1923.88       2157.33       156.40 o
   2  18   7        112.13         70.17         7.89 o
   3  18   7         92.26         78.69         8.79 o
   4  18   7          2.42          2.05         9.42 o
   5  18   7        101.77        124.53        18.62 o
   6  18   7          3.20         -5.24         9.96 o
   7  18   7        903.20        856.14        93.11 o
   8  18   7         19.15         19.29        10.90 o
   9  18   7          5.66         13.73        12.08 o
  10  18   7         75.62         67.29        18.07 o
 -11  19   7        256.17        228.09        15.50 o
 -10  19   7         81.67         63.56        13.77 o
  -9  19   7         33.47          4.35        11.97 o
  -8  19   7         27.01         23.07        11.29 o
  -7  19   7        384.89        405.80        31.56 o
  -6  19   7         89.93        122.61        10.30 o
  -5  19   7         50.35         66.23         8.68 o
  -4  19   7       1020.19       1207.88        85.71 o
  -3  19   7         10.54          8.94         7.89 o
  -2  19   7        346.79        401.48        34.58 o
  -1  19   7        959.47       1180.26       102.37 o
   0  19   7        899.28        898.74        65.34 o
   1  19   7        109.71         94.27        10.28 o
   2  19   7         63.34         65.59         8.17 o
   3  19   7        394.40        463.94        33.18 o
   4  19   7        143.91        166.39        10.82 o
   5  19   7        478.92        422.27        20.27 o
   6  19   7        324.52        334.91        29.55 o
   7  19   7        290.39        302.64        33.71 o
   8  19   7        259.29        306.50        31.35 o
   9  19   7        200.62         93.91        18.62 o
 -11  20   7         44.15          6.73        17.66 o
 -10  20   7        203.56        140.34        15.24 o
  -9  20   7        135.63        122.65        15.04 o
  -8  20   7         61.08         38.14        11.37 o
  -7  20   7          0.43         -3.33        10.48 o
  -6  20   7        893.48        955.25        81.34 o
  -5  20   7        237.19        258.05        23.24 o
  -4  20   7        336.70        391.10        34.69 o
  -3  20   7          5.37          8.47         8.36 o
  -2  20   7        301.11        384.18        27.38 o
  -1  20   7          6.53          6.13         7.74 o
   0  20   7        257.58        260.60        23.88 o
   1  20   7        498.04        572.76        46.84 o
   2  20   7        179.62        198.94        23.53 o
   3  20   7        105.38         95.83         9.82 o
   4  20   7        443.70        527.52        48.54 o
   5  20   7        166.95        209.55        28.97 o
   6  20   7         31.22         26.38        11.08 o
   7  20   7          0.63          5.66        11.53 o
   8  20   7        750.51        736.80        95.89 o
   9  20   7         17.59         27.83        13.12 o
 -10  21   7        104.05         71.59        15.17 o
  -9  21   7          6.85          7.41        13.29 o
  -8  21   7       1139.34       1119.42        93.82 o
  -7  21   7        206.43        230.95        18.62 o
  -6  21   7        121.58         97.77        12.40 o
  -5  21   7        102.35         77.02         9.71 o
  -4  21   7        104.02        151.65        18.10 o
  -3  21   7        192.08        214.44        20.96 o
  -2  21   7        117.23        125.55        14.43 o
  -1  21   7         46.01         45.47         8.30 o
   0  21   7        953.66       1030.33        92.80 o
   1  21   7        108.06        106.72        13.71 o
   2  21   7       1051.95       1176.19       108.77 o
   3  21   7         64.72         94.64        10.78 o
   4  21   7          0.06          8.19        10.58 o
   5  21   7          3.20          5.91        10.67 o
   6  21   7        526.88        631.34        74.13 o
   7  21   7         82.08         71.02        11.79 o
   8  21   7          5.45          4.64        13.07 o
  -9  22   7         88.97         71.32        13.64 o
  -8  22   7        176.83        151.41        15.73 o
  -7  22   7         56.04         52.23        11.41 o
  -6  22   7       1119.87       1202.62        99.48 o
  -5  22   7         61.04         63.32        10.13 o
  -4  22   7        115.06        114.19        11.07 o
  -3  22   7          2.67         -4.31         8.48 o
  -2  22   7        632.84        662.22        64.27 o
  -1  22   7          7.21          4.69         8.39 o
   0  22   7        492.28        645.80        63.36 o
   1  22   7         27.65         20.65         9.20 o
   2  22   7         87.29         66.26        10.24 o
   3  22   7          1.79         -9.53        10.44 o
   4  22   7        723.27        751.26        92.96 o
   5  22   7         89.08         76.49        11.46 o
   6  22   7         17.12         10.64        11.33 o
   7  22   7          0.71         -2.43        12.14 o
   8  22   7        162.75        103.00        13.73 o
  -9  23   7         35.06         38.54        18.85 o
  -8  23   7        351.86        321.41        22.72 o
  -7  23   7        279.80        250.73        19.49 o
  -6  23   7         72.84         65.69        11.34 o
  -5  23   7          2.00          4.01         9.69 o
  -4  23   7        601.54        664.46        61.89 o
  -3  23   7          2.14          7.13         8.94 o
  -2  23   7         30.17         21.95         8.68 o
  -1  23   7        180.35        180.41        22.24 o
   0  23   7        250.65        265.53        28.88 o
   1  23   7          9.49         12.68         9.34 o
   2  23   7        379.92        469.58        49.29 o
   3  23   7        335.38        339.27        26.56 o
   4  23   7          9.89          7.18        11.00 o
   5  23   7         45.10         47.68        14.51 o
   6  23   7        273.65        279.85        59.18 o
   7  23   7         25.46         19.80        13.24 o
  -8  24   7         26.86         19.26        12.45 o
  -7  24   7        246.88        189.32        22.31 o
  -6  24   7        123.84        156.21        17.14 o
  -5  24   7         56.39         46.52        11.15 o
  -4  24   7         34.29         34.21        10.03 o
  -3  24   7        170.30        209.04        30.72 o
  -2  24   7         93.90         91.76        14.10 o
  -1  24   7          1.27          4.28         9.32 o
   0  24   7        196.78        235.50        30.30 o
   1  24   7        360.66        389.61        48.83 o
   2  24   7         29.73         48.60        11.16 o
   3  24   7         28.79         37.07        11.70 o
   4  24   7        209.81        246.44        27.39 o
   5  24   7        358.73        331.96        44.71 o
   6  24   7         36.30         23.09        12.93 o
  -7  25   7        110.74         64.71        12.60 o
  -6  25   7         89.89         68.80        12.04 o
  -5  25   7         74.26         89.29        14.61 o
  -4  25   7         17.96         27.92        11.26 o
  -3  25   7         32.72         17.71        10.97 o
  -2  25   7          1.97         11.41        10.49 o
  -1  25   7        636.59        655.76        82.05 o
   0  25   7         88.72         94.55        13.45 o
   1  25   7         64.24         77.05        11.20 o
   2  25   7          9.55         13.42        11.11 o
   3  25   7        523.64        604.60        99.15 o
   4  25   7         62.21         39.38        12.41 o
   5  25   7        216.93        201.27        26.76 o
  -5  26   7        163.43        148.20        21.54 o
  -4  26   7          7.41         14.33        12.20 o
  -3  26   7        444.62        485.71        71.86 o
  -2  26   7         17.78         16.19        11.23 o
  -1  26   7          8.40         -1.38        11.21 o
   0  26   7          1.41          8.26        10.57 o
   1  26   7        314.69        330.06        49.81 o
   2  26   7          1.39         10.75        12.52 o
   3  26   7          9.47         16.65        12.32 o
   4  26   7        105.51         88.45        13.56 o
  -3  27   7         34.19         12.87        12.47 o
  -2  27   7         31.58         21.27        12.46 o
  -1  27   7        542.95        528.25        77.51 o
   0  27   7          3.61          8.86        11.34 o
   1  27   7         15.91          6.06        12.17 o
   2  27   7          0.55          5.48        13.04 o
 -14   0   8        236.90        254.62        21.88 o
 -12   0   8        540.85        559.78        25.22 o
 -10   0   8        200.85        374.33        15.85 o
  -8   0   8       5169.98       5817.35       168.48 o
  -6   0   8       1030.81        945.71        14.47 o
  -4   0   8       6456.73       6299.99        50.00 o
  -2   0   8       8903.02       9789.60       252.29 o
   0   0   8        700.53        789.49        35.09 o
   2   0   8      12554.39      12229.47       577.31 o
   4   0   8        519.01        733.70        12.30 o
   6   0   8        940.45        835.55        52.38 o
   8   0   8       2452.86       2421.35       149.09 o
  10   0   8        210.89        209.17        16.93 o
  12   0   8       1409.63       1468.93        97.05 o
 -15   1   8         28.12         29.00        15.86 o
 -14   1   8        130.06        112.91        14.83 o
 -13   1   8         87.28        107.19        13.57 o
 -12   1   8        190.78        262.71        13.45 o
 -11   1   8         18.03         23.84         9.73 o
 -10   1   8       1195.94       1376.72        34.88 o
  -9   1   8        930.14        888.79        14.91 o
  -8   1   8       3020.23       2854.92        40.26 o
  -7   1   8        114.11        161.13         8.21 o
  -6   1   8      13066.63      13325.38       233.53 o
  -5   1   8       1524.28       1319.29        20.29 o
  -4   1   8       1408.97       1369.95        15.81 o
  -3   1   8        918.10        752.58        17.52 o
  -2   1   8       3341.06       3541.78        77.24 o
  -1   1   8        845.05        966.51        18.54 o
   0   1   8      13357.93      13408.82       275.97 o
   1   1   8       1946.26       1999.94        53.72 o
   2   1   8        175.55        252.86         6.69 o
   3   1   8        754.14        757.49        27.02 o
   4   1   8        632.94        630.90        23.14 o
   5   1   8       2820.89       2949.21        89.06 o
   6   1   8       1300.16       1038.61        34.02 o
   7   1   8        128.93        120.79         7.13 o
   8   1   8        199.32        255.27        10.92 o
   9   1   8        433.29        434.88        12.52 o
  10   1   8        324.20        338.01        19.47 o
  11   1   8         82.69         85.59        10.58 o
  12   1   8        300.40        288.56        15.13 o
  13   1   8        632.76        481.24        84.36 o
 -15   2   8        228.85        158.31        25.17 o
 -14   2   8         11.86         15.56        13.94 o
 -13   2   8        109.12         82.02        13.79 o
 -12   2   8        476.94        485.30        22.30 o
 -11   2   8        544.67        593.16        27.86 o
 -10   2   8         44.29         46.37         8.80 o
  -9   2   8        532.84        586.00        13.81 o
  -8   2   8        469.41        607.33        10.02 o
  -7   2   8       4588.29       4266.39       150.16 o
  -6   2   8       5562.27       5340.84       163.42 o
  -5   2   8        867.16        892.95        14.94 o
  -4   2   8       2015.98       1815.07        33.03 o
  -3   2   8        899.15        915.92        16.80 o
  -2   2   8       5248.37       5057.80        97.80 o
  -1   2   8      10957.97      10976.97       222.11 o
   0   2   8        170.42        202.58         6.21 o
   1   2   8       3107.15       3028.37        85.86 o
   2   2   8        295.24        325.10         9.93 o
   3   2   8       7672.86       7994.75       216.21 o
   4   2   8       2415.04       2269.26        65.44 o
   5   2   8        600.36        604.33        19.24 o
   6   2   8       1427.69       1418.50        63.27 o
   7   2   8        180.19        216.87         9.07 o
   8   2   8       1462.44       1608.56        53.62 o
   9   2   8         23.25         17.56         9.07 o
  10   2   8        769.94        871.20        28.40 o
  11   2   8          6.71          3.25        10.18 o
  12   2   8         34.78         22.31        11.63 o
  13   2   8        160.36        107.24        13.02 o
 -15   3   8          9.47         -0.60        17.11 o
 -14   3   8          0.90          7.88        16.02 o
 -13   3   8        387.75        493.41        34.06 o
 -12   3   8        400.17        414.28        16.79 o
 -11   3   8        234.62        251.49        11.55 o
 -10   3   8         38.85         54.23         9.80 o
  -9   3   8       1336.71       1180.88        21.90 o
  -8   3   8        916.67       1058.51        43.73 o
  -7   3   8        545.80        569.79        14.31 o
  -6   3   8        287.50        303.64         8.51 o
  -5   3   8        630.25        520.14         8.76 o
  -4   3   8       2316.89       2223.24        38.80 o
  -3   3   8       4313.01       3977.63        89.84 o
  -2   3   8         97.79         90.82         6.27 o
  -1   3   8       2768.70       3055.73        69.36 o
   0   3   8       1562.61       1181.30        25.64 o
   1   3   8       3493.64       3736.86        66.24 o
   2   3   8         26.80         37.95         5.52 o
   3   3   8       8323.52       8406.32       159.46 o
   4   3   8          7.18          9.03         5.83 o
   5   3   8        463.61        521.07        13.84 o
   6   3   8       1569.71       1641.57        67.88 o
   7   3   8       2649.44       2720.24       124.41 o
   8   3   8        131.68        138.49         8.09 o
   9   3   8          9.65         28.60         9.36 o
  10   3   8        923.02        912.31        48.46 o
  11   3   8        613.59        647.08        22.90 o
  12   3   8          0.27         -3.36        11.82 o
  13   3   8        303.74        295.72        30.10 o
 -15   4   8        372.16        295.95        37.43 o
 -14   4   8         59.03         39.15        15.37 o
 -13   4   8          0.13         -7.62        16.65 o
 -12   4   8         10.85         28.33        13.66 o
 -11   4   8       1625.17       1692.05        42.55 o
 -10   4   8          4.22          9.09         9.62 o
  -9   4   8         87.69         89.73         8.26 o
  -8   4   8          0.43          2.18         7.74 o
  -7   4   8        693.32        583.87        10.13 o
  -6   4   8        709.55        675.48        21.55 o
  -5   4   8       4498.61       4201.79       110.17 o
  -4   4   8          0.49         28.64         6.25 o
  -3   4   8       1109.90       1341.36        27.25 o
  -2   4   8       1278.21       1033.28        22.28 o
  -1   4   8       9562.29       9984.45       212.58 o
   0   4   8         28.56         74.14         5.84 o
   1   4   8       3771.30       4017.69        97.46 o
   2   4   8         31.06         24.67         5.66 o
   3   4   8        853.87        809.29        17.34 o
   4   4   8         36.23         63.32         6.12 o
   5   4   8       5618.91       5358.34       185.69 o
   6   4   8        278.76        299.49         9.49 o
   7   4   8          8.27          8.42         6.37 o
   8   4   8        170.67        179.23         9.24 o
   9   4   8       1342.47       1425.08        48.74 o
  10   4   8        149.97        162.44        10.15 o
  11   4   8        425.14        402.17        23.35 o
  12   4   8         29.16         20.82        11.91 o
  13   4   8         36.43         25.60        12.35 o
 -15   5   8          0.23         15.49        20.24 o
 -14   5   8         22.58         34.93        15.59 o
 -13   5   8        750.56        890.17        22.80 o
 -12   5   8          3.34          8.87        11.53 o
 -11   5   8         13.96         12.90        10.91 o
 -10   5   8          5.99         29.35        10.16 o
  -9   5   8        660.33        676.13        26.03 o
  -8   5   8          0.09          8.48         7.99 o
  -7   5   8        852.93        698.16         9.90 o
  -6   5   8       1278.44       1398.65        30.56 o
  -5   5   8          5.91         25.65         7.04 o
  -4   5   8        289.40        386.54         7.59 o
  -3   5   8       6857.41       6803.75       166.48 o
  -2   5   8          3.75         12.74         5.78 o
  -1   5   8        788.64        702.84        17.35 o
   0   5   8         36.54         48.43         5.99 o
   1   5   8       3288.61       2674.52        55.92 o
   2   5   8         91.31        188.63         6.02 o
   3   5   8       8855.95       8491.55       187.43 o
   4   5   8         10.48          9.20         5.92 o
   5   5   8          9.49         20.50         6.16 o
   6   5   8        248.60        224.30         9.61 o
   7   5   8         11.94         22.30         6.44 o
   8   5   8        561.74        625.97        24.31 o
   9   5   8        104.26         83.28         9.66 o
  10   5   8        419.69        408.04        18.39 o
  11   5   8        200.16        210.92        11.42 o
  12   5   8         14.79         18.27        12.06 o
  13   5   8        870.27        747.15        58.73 o
 -15   6   8        201.88         91.21        63.88 o
 -14   6   8         46.47         53.67        18.00 o
 -13   6   8          0.12          9.85        13.96 o
 -12   6   8        161.75        193.00        12.76 o
 -11   6   8        838.52        957.08        37.93 o
 -10   6   8        214.38        287.76        12.57 o
  -9   6   8         52.55         39.32         8.96 o
  -8   6   8        136.71        205.90         8.89 o
  -7   6   8        821.88        903.94        27.51 o
  -6   6   8       3450.93       3661.60        78.33 o
  -5   6   8       1164.72       1036.74        28.56 o
  -4   6   8       3154.89       3319.41       119.64 o
  -3   6   8         57.20         74.57         6.05 o
  -2   6   8        290.07        272.88         7.17 o
  -1   6   8       2065.98       1717.34        48.69 o
   0   6   8       1955.15       2343.34        61.59 o
   1   6   8       4196.24       3886.49        92.72 o
   2   6   8        231.24        262.81         9.49 o
   3   6   8       4345.86       4178.96       108.74 o
   4   6   8       3129.96       2865.73        76.26 o
   5   6   8       4959.27       4830.37       151.81 o
   6   6   8         44.27         33.63         6.41 o
   7   6   8        527.60        458.61        20.96 o
   8   6   8         18.94         24.20         8.53 o
   9   6   8       2362.61       2573.63       109.26 o
  10   6   8        284.08        324.89        11.23 o
  11   6   8        290.02        262.88        11.97 o
  12   6   8        563.50        491.03        32.40 o
  13   6   8          9.32          4.52        14.00 o
 -14   7   8        141.83         90.17        16.94 o
 -13   7   8         57.35         32.32        14.96 o
 -12   7   8         21.63         21.50        11.50 o
 -11   7   8         65.01         48.56        10.53 o
 -10   7   8        728.11        762.81        21.72 o
  -9   7   8        810.81        955.33        60.49 o
  -8   7   8        137.78        143.43         8.75 o
  -7   7   8         62.07         59.70         7.85 o
  -6   7   8       4165.60       4485.83       205.68 o
  -5   7   8         14.95         31.81         6.88 o
  -4   7   8       1748.44       1732.31        42.97 o
  -3   7   8        409.42        377.05        10.48 o
  -2   7   8       2358.29       2667.45        81.25 o
  -1   7   8       2084.81       1900.87        65.27 o
   0   7   8       2838.92       2996.40        89.46 o
   1   7   8       3611.34       3352.62        86.43 o
   2   7   8         55.79         60.28         6.06 o
   3   7   8       2504.68       2325.43        63.17 o
   4   7   8       1278.80       1412.85        38.75 o
   5   7   8         59.37         38.31         6.30 o
   6   7   8       1445.05       1366.97        54.17 o
   7   7   8       2197.47       2258.06       102.89 o
   8   7   8       2570.93       2746.32       111.33 o
   9   7   8        218.20        220.37        11.54 o
  10   7   8       1379.40       1322.26        59.68 o
  11   7   8         88.20        101.16        11.68 o
  12   7   8          0.06          1.74        11.70 o
  13   7   8        484.01        449.36        35.96 o
 -14   8   8        246.89        226.28        17.30 o
 -13   8   8         10.09         18.07        14.63 o
 -12   8   8        222.55        251.06        17.20 o
 -11   8   8        163.18        157.87        11.59 o
 -10   8   8         31.56         50.22         9.95 o
  -9   8   8          0.11          4.87         8.94 o
  -8   8   8       2809.72       2750.23       117.83 o
  -7   8   8        658.37        741.17        23.02 o
  -6   8   8       1272.67       1242.03        40.20 o
  -5   8   8          4.81          6.57         6.96 o
  -4   8   8       2395.55       2470.54        72.03 o
  -3   8   8          5.98          9.56         5.89 o
  -2   8   8       4480.88       4613.46       130.68 o
  -1   8   8         18.50         14.14         6.03 o
   0   8   8        346.89        286.06         8.50 o
   1   8   8       1619.49       1564.37        29.98 o
   2   8   8       5630.36       5893.63       134.86 o
   3   8   8       2154.61       2047.49        48.01 o
   4   8   8       2510.01       2355.06        69.16 o
   5   8   8        657.61        624.34        18.60 o
   6   8   8        587.55        615.90        21.24 o
   7   8   8        351.86        348.16        12.22 o
   8   8   8       1981.67       1967.25        72.04 o
   9   8   8          1.02          2.33         9.63 o
  10   8   8        380.76        442.11        25.11 o
  11   8   8        106.84        158.38        12.28 o
  12   8   8       1071.18       1018.24        47.29 o
 -14   9   8          8.33         14.99        16.51 o
 -13   9   8         20.78         27.64        15.26 o
 -12   9   8         62.39         56.26        11.71 o
 -11   9   8          5.66          6.54        10.82 o
 -10   9   8       2747.34       3117.59       172.33 o
  -9   9   8         25.63         29.67         9.17 o
  -8   9   8          5.94          9.31         9.24 o
  -7   9   8        221.65        260.81         9.76 o
  -6   9   8       4871.00       4991.02       225.36 o
  -5   9   8          3.65         18.54         7.05 o
  -4   9   8        647.64        558.80        20.97 o
  -3   9   8          4.47         12.68         6.30 o
  -2   9   8        651.88        471.67        16.05 o
  -1   9   8        468.57        457.28        16.85 o
   0   9   8       9165.92       9724.34       327.72 o
   1   9   8         49.64         75.62         6.29 o
   2   9   8        410.98        336.39        10.06 o
   3   9   8        976.26        971.75        32.47 o
   4   9   8        561.37        631.21        18.69 o
   5   9   8       1088.96       1034.37        26.75 o
   6   9   8        165.59        192.32        10.05 o
   7   9   8         59.01         69.16         9.11 o
   8   9   8         33.86         42.56         9.58 o
   9   9   8        258.68        265.66        10.20 o
  10   9   8       1390.70       1514.47        60.49 o
  11   9   8          0.47          1.44        11.49 o
  12   9   8          6.28         -1.33        12.55 o
 -14  10   8        241.49        193.80        22.61 o
 -13  10   8         40.91         50.76        14.81 o
 -12  10   8        138.00        149.98        14.69 o
 -11  10   8        230.38        235.43        15.67 o
 -10  10   8         45.71         69.37        11.25 o
  -9  10   8        372.30        430.62        22.56 o
  -8  10   8       1614.85       1580.58        60.06 o
  -7  10   8        488.06        505.14        20.88 o
  -6  10   8       1249.13       1308.30        60.68 o
  -5  10   8         20.38         19.23         6.85 o
  -4  10   8       2842.40       2548.96       117.38 o
  -3  10   8         11.25         27.42         6.43 o
  -2  10   8       1228.33       1111.87        38.71 o
  -1  10   8         22.29         33.44         6.45 o
   0  10   8        106.53         62.58         6.45 o
   1  10   8       9330.82       9333.28       327.01 o
   2  10   8       2783.65       2761.59        84.79 o
   3  10   8        910.61        865.38        31.93 o
   4  10   8        336.32        299.79        12.00 o
   5  10   8         99.34        112.17         6.90 o
   6  10   8       1794.97       1739.11        57.32 o
   7  10   8         15.12         15.77         9.06 o
   8  10   8       2229.35       2246.70        92.79 o
   9  10   8         26.22         36.48        10.07 o
  10  10   8          9.81         29.48        11.16 o
  11  10   8        146.19        116.33        13.75 o
  12  10   8        640.23        628.22        23.74 o
 -14  11   8         17.09          7.64        17.26 o
 -13  11   8        530.31        616.08        21.35 o
 -12  11   8        295.66        358.64        20.10 o
 -11  11   8        135.35        159.82        11.76 o
 -10  11   8        396.94        385.91        29.99 o
  -9  11   8        480.55        591.16        38.58 o
  -8  11   8          3.32         -3.93         8.61 o
  -7  11   8        605.37        649.18        50.08 o
  -6  11   8       1274.65       1175.03        72.50 o
  -5  11   8        130.65        152.04         9.49 o
  -4  11   8       1982.09       1978.02        63.23 o
  -3  11   8       1954.40       1956.90        75.91 o
  -2  11   8       1802.54       1708.00        71.73 o
  -1  11   8       3008.48       3010.48       136.71 o
   0  11   8        327.36        299.64        11.23 o
   1  11   8        560.16        452.80        17.16 o
   2  11   8        390.62        494.34        16.11 o
   3  11   8       2539.77       2412.58        83.30 o
   4  11   8       1876.64       1842.23        82.34 o
   5  11   8       1864.25       1737.77        64.55 o
   6  11   8        434.33        353.38        13.40 o
   7  11   8        953.47       1039.83        33.45 o
   8  11   8        225.13        214.55        11.35 o
   9  11   8        668.24        660.33        35.84 o
  10  11   8        417.17        470.42        24.60 o
  11  11   8        226.56        212.28        16.68 o
  12  11   8         54.98         46.70        13.78 o
 -13  12   8         54.23         46.13        15.95 o
 -12  12   8         29.15         34.11        13.11 o
 -11  12   8        953.86       1058.20        75.39 o
 -10  12   8         69.04         79.59        11.09 o
  -9  12   8        671.97        616.08        39.05 o
  -8  12   8          2.53          0.28         9.16 o
  -7  12   8        259.58        295.42        16.74 o
  -6  12   8        329.84        321.44        19.48 o
  -5  12   8       2004.40       2189.60        95.99 o
  -4  12   8        514.14        509.55        23.65 o
  -3  12   8          1.45          5.00         6.59 o
  -2  12   8        679.35        657.28        27.02 o
  -1  12   8        751.89        681.28        28.52 o
   0  12   8        195.67        189.56         7.06 o
   1  12   8       9713.52       9731.27       350.64 o
   2  12   8        920.05        982.95        27.56 o
   3  12   8        621.84        655.39        29.95 o
   4  12   8        591.62        498.83        25.79 o
   5  12   8       3339.75       3360.62       151.56 o
   6  12   8        151.89        161.16         9.21 o
   7  12   8         14.74          9.10        10.02 o
   8  12   8        199.23        187.27        10.36 o
   9  12   8        724.58        719.57        47.89 o
  10  12   8          0.34          0.33        11.74 o
  11  12   8          1.53          0.33        12.69 o
 -13  13   8        238.26        227.19        19.97 o
 -12  13   8         11.12         16.06        13.12 o
 -11  13   8         11.87          1.58        12.09 o
 -10  13   8         76.92         97.56        11.13 o
  -9  13   8        593.23        702.96        54.42 o
  -8  13   8         18.57         17.48         9.55 o
  -7  13   8        632.93        669.68        42.49 o
  -6  13   8          5.32         15.92         8.77 o
  -5  13   8         27.14         16.90         8.22 o
  -4  13   8        126.57        135.43         7.94 o
  -3  13   8       6015.70       5985.87       286.84 o
  -2  13   8         96.91        113.23         6.93 o
  -1  13   8        245.72        265.95        12.36 o
   0  13   8         54.01         48.19         6.24 o
   1  13   8          6.43          7.53         6.68 o
   2  13   8        318.49        378.60        16.87 o
   3  13   8        711.83        791.64        39.71 o
   4  13   8         76.61         81.98         6.97 o
   5  13   8         13.25         19.06         7.20 o
   6  13   8        142.74        161.21        18.42 o
   7  13   8       2773.14       2613.08       150.49 o
   8  13   8         21.07         15.01         9.92 o
   9  13   8        110.41         92.97        24.67 o
  10  13   8          2.80         13.10        11.58 o
  11  13   8          1.38          4.85        12.70 o
 -13  14   8         16.20         18.31        16.37 o
 -12  14   8          3.52         -3.00        13.92 o
 -11  14   8        779.09        669.80        37.94 o
 -10  14   8         55.21         50.91        12.41 o
  -9  14   8        186.40        175.56        20.37 o
  -8  14   8        328.94        315.29        28.80 o
  -7  14   8        252.95        303.77        21.01 o
  -6  14   8         40.71         39.36         8.71 o
  -5  14   8       1658.93       1720.37       103.84 o
  -4  14   8        497.42        540.03        28.91 o
  -3  14   8          6.79          3.24         7.03 o
  -2  14   8        476.63        527.83        31.46 o
  -1  14   8        683.78        766.97        47.43 o
   0  14   8        463.53        392.40        27.05 o
   1  14   8        531.21        627.94        28.32 o
   2  14   8        928.83       1079.46        48.57 o
   3  14   8       1355.05       1314.35        55.25 o
   4  14   8        217.07        311.38        13.66 o
   5  14   8       1414.42       1477.25        69.98 o
   6  14   8        274.25        269.19        17.62 o
   7  14   8         79.60         40.42        12.45 o
   8  14   8        150.28        195.68        22.25 o
   9  14   8        461.61        461.15        38.49 o
  10  14   8         17.23         11.05        12.73 o
  11  14   8        173.86        166.29        17.34 o
 -12  15   8         81.29         49.81        14.69 o
 -11  15   8         23.83         11.96        12.48 o
 -10  15   8        435.55        474.53        26.20 o
  -9  15   8        535.03        537.61        54.76 o
  -8  15   8         38.58         39.72        10.16 o
  -7  15   8        238.52        208.97        15.25 o
  -6  15   8        654.70        668.22        33.50 o
  -5  15   8        111.50        113.85         8.62 o
  -4  15   8       1486.87       1564.83        90.27 o
  -3  15   8        581.01        638.12        34.99 o
  -2  15   8       1725.68       1717.94       123.96 o
  -1  15   8        874.31       1089.68        76.70 o
   0  15   8        149.67        156.43        10.40 o
   1  15   8        262.76        261.50        14.14 o
   2  15   8        181.64        157.41         9.29 o
   3  15   8        764.24        739.76        39.44 o
   4  15   8          0.94          6.32         7.34 o
   5  15   8          8.18         37.02         9.69 o
   6  15   8       1801.29       2108.72       158.37 o
   7  15   8        637.54        653.35        61.48 o
   8  15   8        252.95        239.90        18.70 o
   9  15   8         39.70         25.76        11.98 o
  10  15   8        338.20        336.49        27.11 o
  11  15   8          0.70         13.94        22.10 o
 -12  16   8        276.66        191.74        16.19 o
 -11  16   8        176.91         96.20        28.29 o
 -10  16   8         58.22         54.00        13.17 o
  -9  16   8         50.96          9.74        11.01 o
  -8  16   8        843.20        858.00        68.66 o
  -7  16   8        187.19        182.12        18.49 o
  -6  16   8        385.71        447.20        31.07 o
  -5  16   8        246.80        290.99        20.63 o
  -4  16   8       1209.08       1146.88        61.53 o
  -3  16   8        230.27        234.68        18.21 o
  -2  16   8        475.62        521.69        35.61 o
  -1  16   8          6.45          6.96         6.49 o
   0  16   8         13.62          9.37         6.67 o
   1  16   8        617.52        631.06        37.47 o
   2  16   8        816.47        751.25        37.31 o
   3  16   8        698.58        810.29        49.87 o
   4  16   8        217.64        296.33        16.22 o
   5  16   8         10.66          8.84        10.10 o
   6  16   8        381.47        371.93        33.44 o
   7  16   8        105.91         54.40        12.08 o
   8  16   8        462.10        473.63        45.45 o
   9  16   8         27.94         37.27        11.46 o
  10  16   8         62.35         31.95        13.73 o
 -12  17   8         18.27         13.52        17.51 o
 -11  17   8          2.62         13.94        14.29 o
 -10  17   8        539.60        558.27        55.32 o
  -9  17   8          0.81         13.66        12.17 o
  -8  17   8          1.31          5.91        10.27 o
  -7  17   8          2.78          9.04        10.50 o
  -6  17   8       1992.46       1865.54       145.84 o
  -5  17   8        105.07         79.41         8.76 o
  -4  17   8       1163.18       1270.13        84.74 o
  -3  17   8         57.08         54.63         7.84 o
  -2  17   8        565.90        672.81        40.28 o
  -1  17   8         62.11         87.71         7.27 o
   0  17   8        591.70        602.36        38.47 o
   1  17   8          3.94         -4.70         7.31 o
   2  17   8        141.29        164.58         9.92 o
   3  17   8         26.37         36.62         8.27 o
   4  17   8        514.83        502.97        37.67 o
   5  17   8         56.77         67.79        14.31 o
   6  17   8        606.58        697.92        48.21 o
   7  17   8          0.01         -1.44        11.10 o
   8  17   8        130.40        162.79        17.29 o
   9  17   8        136.40        118.17        21.98 o
  10  17   8        894.70        767.82        65.13 o
 -11  18   8          4.75        -10.03        14.22 o
 -10  18   8          8.26         -3.91        13.17 o
  -9  18   8         14.19         27.53        12.69 o
  -8  18   8       1018.38       1007.18        97.44 o
  -7  18   8         86.98        129.64        11.49 o
  -6  18   8         13.85         13.20         9.65 o
  -5  18   8         75.69         65.81         9.13 o
  -4  18   8        559.32        595.42        41.15 o
  -3  18   8        440.14        531.71        36.12 o
  -2  18   8        652.41        800.35        64.56 o
  -1  18   8         71.73         67.08         8.09 o
   0  18   8         28.51         31.72         7.32 o
   1  18   8        614.38        693.34        43.47 o
   2  18   8       1911.44       2015.41        99.71 o
   3  18   8        471.15        448.55        27.90 o
   4  18   8        193.98        222.49        19.95 o
   5  18   8         13.64          1.55        10.15 o
   6  18   8        279.62        285.12        17.31 o
   7  18   8         11.64          7.03        11.04 o
   8  18   8        728.95        740.78        73.58 o
   9  18   8        160.16        159.77        25.30 o
 -11  19   8        302.76        194.04        19.00 o
 -10  19   8        127.49        118.21        14.48 o
  -9  19   8        592.97        668.45        79.31 o
  -8  19   8         42.32         42.86        11.39 o
  -7  19   8         95.94        112.11        11.04 o
  -6  19   8       1161.85       1219.54       107.11 o
  -5  19   8          0.49          4.84         8.07 o
  -4  19   8        127.59        165.37        15.59 o
  -3  19   8        339.51        349.64        32.21 o
  -2  19   8        745.36        848.57        66.91 o
  -1  19   8        415.65        510.05        35.25 o
   0  19   8        790.68        927.61        73.09 o
   1  19   8        903.22        948.26        76.32 o
   2  19   8         16.59         31.62         7.93 o
   3  19   8        460.44        512.02        40.32 o
   4  19   8        271.74        321.71        34.44 o
   5  19   8        259.89        223.62        11.30 o
   6  19   8        162.44        138.63        15.23 o
   7  19   8        151.17        175.11        18.85 o
   8  19   8        220.39        239.53        28.88 o
   9  19   8         42.07         31.33        14.75 o
 -10  20   8         50.92         29.47        14.34 o
  -9  20   8        218.27        200.78        19.45 o
  -8  20   8         24.95         28.25        11.96 o
  -7  20   8        464.13        460.12        32.60 o
  -6  20   8          5.96         14.00         9.71 o
  -5  20   8        276.55        287.24        30.25 o
  -4  20   8        167.46        187.56        12.47 o
  -3  20   8        150.64        195.71        13.53 o
  -2  20   8        168.46        231.62        23.43 o
  -1  20   8       1156.63       1206.65       116.85 o
   0  20   8        125.54        147.84        15.09 o
   1  20   8        548.30        681.35        47.28 o
   2  20   8        143.70        151.88        13.73 o
   3  20   8        539.40        553.74        49.19 o
   4  20   8        370.76        363.84        41.50 o
   5  20   8        255.09        229.21        21.88 o
   6  20   8        183.25        202.98        16.53 o
   7  20   8        226.62        236.56        25.59 o
   8  20   8         54.44         49.87        12.89 o
 -10  21   8         37.25         24.27        24.09 o
  -9  21   8        261.62        233.30        22.63 o
  -8  21   8         14.43          7.74        13.10 o
  -7  21   8        434.60        468.08        40.27 o
  -6  21   8          4.87          4.61        10.74 o
  -5  21   8         74.07         57.90         9.66 o
  -4  21   8          1.11          3.08         9.32 o
  -3  21   8        440.70        462.39        48.18 o
  -2  21   8         12.55         18.43         8.52 o
  -1  21   8        275.90        371.50        35.53 o
   0  21   8        136.10        154.70        17.09 o
   1  21   8        433.49        464.70        41.71 o
   2  21   8          4.57          9.70         9.53 o
   3  21   8        779.45        938.25       112.55 o
   4  21   8          0.04        -10.19        10.74 o
   5  21   8         86.93        102.89        13.91 o
   6  21   8        356.25        345.15        38.67 o
   7  21   8        504.37        508.83        53.58 o
   8  21   8         15.20         23.20        12.80 o
  -9  22   8         26.20         27.97        14.94 o
  -8  22   8         32.93         23.35        12.86 o
  -7  22   8         31.54         11.82        11.84 o
  -6  22   8        138.74        131.58        13.82 o
  -5  22   8        332.19        342.80        39.60 o
  -4  22   8         33.58         25.81        10.02 o
  -3  22   8         33.29         51.12         9.41 o
  -2  22   8         79.67        109.15        10.89 o
  -1  22   8        814.64       1073.67       102.61 o
   0  22   8          4.63         11.18         8.48 o
   1  22   8        420.97        507.42        49.55 o
   2  22   8          6.50         21.83         9.61 o
   3  22   8         21.17         15.75        11.14 o
   4  22   8         31.05         29.84        11.42 o
   5  22   8        549.98        565.54        56.15 o
   6  22   8         99.82         67.32        12.31 o
   7  22   8         16.89         13.09        12.70 o
  -8  23   8        302.15        314.36        24.75 o
  -7  23   8        135.88        139.79        13.46 o
  -6  23   8        113.36        107.49        12.12 o
  -5  23   8         26.69         18.87        10.83 o
  -4  23   8        185.22        208.31        24.53 o
  -3  23   8        157.09        207.74        26.19 o
  -2  23   8         34.28         40.36         9.58 o
  -1  23   8         71.22         96.15        11.65 o
   0  23   8        106.74         95.58         9.95 o
   1  23   8        302.42        363.28        46.26 o
   2  23   8          4.58          4.48        10.43 o
   3  23   8        130.13        136.81        14.00 o
   4  23   8          0.42         -3.53        11.27 o
   5  23   8          0.58          6.75        11.97 o
   6  23   8        100.48         84.36        19.93 o
  -7  24   8        252.57        211.79        31.61 o
  -6  24   8        310.09        352.86        38.77 o
  -5  24   8         62.18         47.21        11.47 o
  -4  24   8        227.66        250.01        28.71 o
  -3  24   8         15.67         12.80        10.35 o
  -2  24   8        371.56        397.06        53.38 o
  -1  24   8         88.30        123.59        16.25 o
   0  24   8        104.92        110.07        11.78 o
   1  24   8        125.83        120.17        18.11 o
   2  24   8          1.88         -1.43        10.53 o
   3  24   8        175.17        227.56        24.24 o
   4  24   8         40.59         36.87        12.69 o
   5  24   8        118.06        120.35        17.09 o
  -6  25   8        496.78        491.13        56.82 o
  -5  25   8         23.70         12.87        12.14 o
  -4  25   8        132.64        121.66        14.70 o
  -3  25   8          4.62         12.76        10.58 o
  -2  25   8        101.74         74.42        16.51 o
  -1  25   8         14.65         16.33        11.16 o
   0  25   8        372.39        363.66        51.25 o
   1  25   8         55.98         70.03        12.67 o
   2  25   8          2.43          3.04        11.72 o
   3  25   8         85.76         95.67        19.00 o
   4  25   8        190.29        171.98        21.94 o
  -4  26   8        158.27        180.32        31.98 o
  -3  26   8         32.44         19.14        11.72 o
  -2  26   8        298.08        288.53        36.98 o
  -1  26   8         10.28         12.48        12.02 o
   0  26   8          5.86         -8.06        11.71 o
   1  26   8         20.22         21.12        11.96 o
   2  26   8        149.91        157.64        18.71 o
  -1  27   8         65.04         25.83        25.78 o
 -15   0   9          5.52         10.08        24.55 o
 -13   0   9        391.96        387.04        23.13 o
 -11   0   9         15.66         17.36        13.92 o
  -9   0   9          0.57         10.65        12.26 o
  -7   0   9       3289.65       3203.98        61.48 o
  -5   0   9         83.23         61.43         8.81 o
  -3   0   9       5917.43       5998.01       246.16 o
  -1   0   9       2417.24       2592.54        55.07 o
   1   0   9        936.97        898.68        29.09 o
   3   0   9       9765.23       9750.21       351.34 o
   5   0   9       2133.63       2082.40       114.04 o
   7   0   9       4080.89       4198.81       276.85 o
   9   0   9        792.47        827.40        37.59 o
  11   0   9          0.07         19.61        14.77 o
 -15   1   9        202.12        116.93        19.40 o
 -14   1   9        189.28        176.35        17.61 o
 -13   1   9        393.46        356.14        18.16 o
 -12   1   9          5.26          7.90        12.93 o
 -11   1   9        390.41        453.33        11.34 o
 -10   1   9         30.07          9.46         8.94 o
  -9   1   9        428.27        353.81         9.94 o
  -8   1   9        292.41        207.13         8.09 o
  -7   1   9         95.84        106.45         7.75 o
  -6   1   9       1326.76       1370.64        30.65 o
  -5   1   9       3052.53       2960.13        51.64 o
  -4   1   9        276.82        294.09         7.16 o
  -3   1   9       1854.27       1931.97        26.00 o
  -2   1   9       1679.97       1806.52        45.21 o
  -1   1   9        181.26        115.92         5.64 o
   0   1   9         23.94         38.84         5.52 o
   1   1   9       4986.36       4965.44       110.52 o
   2   1   9        313.67        285.88         6.36 o
   3   1   9       2373.02       2356.96        67.07 o
   4   1   9       2482.75       2486.43        75.05 o
   5   1   9      15009.38      15007.41       547.29 o
   6   1   9        265.66        307.50        11.27 o
   7   1   9        341.54        324.60        11.46 o
   8   1   9        290.32        294.04        16.02 o
   9   1   9          3.96         33.44         8.65 o
  10   1   9        646.38        623.84        22.82 o
  11   1   9         37.08         52.30        10.99 o
  12   1   9        233.72        181.57        34.58 o
 -15   2   9         67.83         43.44        24.83 o
 -14   2   9        398.50        384.61        41.05 o
 -13   2   9        189.47        163.49        17.13 o
 -12   2   9        110.05        127.79        11.99 o
 -11   2   9       1344.62       1273.79        29.78 o
 -10   2   9          3.16          5.05         9.20 o
  -9   2   9        740.13        766.72        15.00 o
  -8   2   9        836.78       1066.03        23.66 o
  -7   2   9        651.68        666.57         9.82 o
  -6   2   9        457.38        474.76         8.87 o
  -5   2   9         26.21         23.91         6.36 o
  -4   2   9       3687.84       3760.89       149.89 o
  -3   2   9       6971.72       6873.48       155.01 o
  -2   2   9       1727.92       1698.00        37.49 o
  -1   2   9        993.18       1030.83        13.69 o
   0   2   9       3624.24       3979.33        81.54 o
   1   2   9         50.61         51.79         5.87 o
   2   2   9        233.11        161.54         6.04 o
   3   2   9       4003.80       3902.52        91.96 o
   4   2   9          0.83          7.27         6.28 o
   5   2   9         47.71         45.29         6.78 o
   6   2   9       2848.27       2716.84        91.39 o
   7   2   9       1672.10       1643.58        44.60 o
   8   2   9         22.85          9.64         8.33 o
   9   2   9          0.99         -3.65         9.22 o
  10   2   9          7.57         22.70        10.44 o
  11   2   9        277.21        305.41        19.22 o
  12   2   9         11.60         -1.41        11.95 o
 -14   3   9          0.40         11.64        16.75 o
 -13   3   9         11.55         16.11        15.37 o
 -12   3   9        875.21        946.42        72.72 o
 -11   3   9        528.45        579.40        13.72 o
 -10   3   9          6.90         -4.79         9.23 o
  -9   3   9        421.95        407.92         9.90 o
  -8   3   9        171.31        247.80         8.51 o
  -7   3   9        483.88        485.25         9.03 o
  -6   3   9       4941.40       4948.66        83.48 o
  -5   3   9         63.48         47.36         6.53 o
  -4   3   9       1098.28       1087.04        34.68 o
  -3   3   9         19.84         33.89         6.15 o
  -2   3   9      10423.70      10629.27       222.13 o
  -1   3   9          0.51         11.90         5.63 o
   0   3   9          0.89         21.85         5.83 o
   1   3   9       6182.94       6560.06       125.97 o
   2   3   9       5704.06       6547.25       130.01 o
   3   3   9       1131.98       1092.81        30.36 o
   4   3   9       1224.42       1023.13        30.35 o
   5   3   9        501.98        422.87        18.35 o
   6   3   9         28.11         56.70         8.63 o
   7   3   9        316.02        306.03        13.82 o
   8   3   9       1185.71       1235.71        50.79 o
   9   3   9        166.59        166.86         9.49 o
  10   3   9         20.93         32.88        10.82 o
  11   3   9        830.10        783.24        16.93 o
  12   3   9        139.96        113.56        24.04 o
 -14   4   9        184.03        190.48        17.84 o
 -13   4   9         15.61         19.97        17.41 o
 -12   4   9         20.56         25.48        12.89 o
 -11   4   9         22.18         12.17        10.82 o
 -10   4   9        995.36       1122.97        32.22 o
  -9   4   9         32.22         64.64         8.59 o
  -8   4   9         88.92        155.39        13.95 o
  -7   4   9        538.64        435.36        10.16 o
  -6   4   9       1025.78       1088.50        28.58 o
  -5   4   9        133.58        131.54         7.24 o
  -4   4   9       5695.36       5861.04       115.99 o
  -3   4   9        457.87        444.64        10.26 o
  -2   4   9        181.69        180.79         6.45 o
  -1   4   9        484.78        560.27        13.54 o
   0   4   9      15550.37      15900.82       417.33 o
   1   4   9        928.95        995.06        18.67 o
   2   4   9        975.88        965.31        22.63 o
   3   4   9        306.52        295.78         8.33 o
   4   4   9        873.99       1002.02        31.55 o
   5   4   9         16.75         20.45         6.32 o
   6   4   9       1551.97       1541.56        58.98 o
   7   4   9          0.23          1.11         6.78 o
   8   4   9        476.30        454.83        20.46 o
   9   4   9          0.51         -3.38         8.90 o
  10   4   9       3246.24       3239.54       104.02 o
  11   4   9          5.63         -1.31        11.24 o
  12   4   9        706.87        595.66        92.72 o
 -14   5   9        164.55        218.15        32.48 o
 -13   5   9        176.51        164.79        24.34 o
 -12   5   9        576.08        682.69        15.00 o
 -11   5   9         24.13         42.42        11.05 o
 -10   5   9         91.90         93.16        10.88 o
  -9   5   9         17.11         18.40         8.63 o
  -8   5   9        437.45        423.65        19.36 o
  -7   5   9         48.68         53.03         7.99 o
  -6   5   9       2382.29       2432.14        81.99 o
  -5   5   9        250.79        235.19         7.81 o
  -4   5   9        372.25        369.59         7.70 o
  -3   5   9        211.10        238.52         6.74 o
  -2   5   9       5988.68       6003.87       141.16 o
  -1   5   9         27.69         27.33         5.93 o
   0   5   9       2453.01       2564.64        61.61 o
   1   5   9       2272.54       2573.90        56.33 o
   2   5   9      12392.10      12721.38       287.95 o
   3   5   9        171.60        159.24         6.48 o
   4   5   9        468.79        531.19        18.76 o
   5   5   9        148.88        154.91         7.43 o
   6   5   9          0.41         11.22         6.35 o
   7   5   9        869.66        827.20        34.30 o
   8   5   9        308.86        354.63        13.28 o
   9   5   9         68.37         73.83        17.97 o
  10   5   9        483.49        481.47        17.54 o
  11   5   9        109.04         78.29        11.52 o
  12   5   9        807.75        782.78        30.73 o
 -14   6   9        185.81        127.05        19.11 o
 -13   6   9          3.90         10.84        14.42 o
 -12   6   9          9.99         15.74        12.73 o
 -11   6   9        824.07        877.49        41.83 o
 -10   6   9        985.94       1114.14        54.67 o
  -9   6   9        130.98        186.18         9.18 o
  -8   6   9        729.88        698.68        21.47 o
  -7   6   9       1982.30       2052.96        79.28 o
  -6   6   9        716.52        625.51        27.82 o
  -5   6   9        131.62        173.68         7.65 o
  -4   6   9       6671.14       6149.45       140.40 o
  -3   6   9        117.75        180.40         6.52 o
  -2   6   9         60.14         76.74         6.08 o
  -1   6   9       5161.26       5131.72       134.32 o
   0   6   9       5713.91       5449.17       146.76 o
   1   6   9       1463.67       1485.98        34.93 o
   2   6   9        795.14       1018.47        25.69 o
   3   6   9       4257.71       4165.99        98.69 o
   4   6   9         23.54         23.46         5.91 o
   5   6   9        263.03        241.10         9.97 o
   6   6   9        451.72        503.51        21.77 o
   7   6   9        236.08        205.10         9.54 o
   8   6   9         56.43         55.59         9.28 o
   9   6   9        607.19        616.73        18.47 o
  10   6   9       1185.98       1303.52        54.91 o
  11   6   9         88.89         78.59        11.92 o
  12   6   9        394.58        299.59        36.63 o
 -14   7   9        183.57        215.05        17.89 o
 -13   7   9        206.01        238.96        16.40 o
 -12   7   9        185.26        215.17        14.72 o
 -11   7   9        233.37        285.00        14.14 o
 -10   7   9          0.98          6.99        10.30 o
  -9   7   9       2992.81       2856.00        93.88 o
  -8   7   9       1142.26       1022.76        28.51 o
  -7   7   9        895.73       1055.24        45.91 o
  -6   7   9       1298.01       1206.67        38.57 o
  -5   7   9       1091.83       1098.80        43.79 o
  -4   7   9         55.41         23.36         6.49 o
  -3   7   9       1409.88       1445.26        39.72 o
  -2   7   9       1490.43       1286.31        33.95 o
  -1   7   9       1240.99       1200.55        30.96 o
   0   7   9        197.49        129.27         8.02 o
   1   7   9       9410.33       9092.69       235.26 o
   2   7   9        388.66        302.59        12.58 o
   3   7   9        509.70        529.36        14.17 o
   4   7   9       1448.38       1587.15        46.01 o
   5   7   9       1835.74       1870.94        68.58 o
   6   7   9        245.98        244.29         8.48 o
   7   7   9        524.27        545.26        22.41 o
   8   7   9        581.76        558.30        27.89 o
   9   7   9        633.88        709.18        30.54 o
  10   7   9          0.19          1.38        10.77 o
  11   7   9        374.56        335.16        41.55 o
  12   7   9          0.89         -7.42        11.92 o
 -14   8   9          6.68          5.91        16.73 o
 -13   8   9        296.31        310.81        18.51 o
 -12   8   9          6.00         18.13        12.44 o
 -11   8   9       1458.64       1381.19        70.32 o
 -10   8   9         15.33         58.92        10.88 o
  -9   8   9        665.18        824.01        37.63 o
  -8   8   9         46.69         22.32         7.99 o
  -7   8   9       2741.04       2783.24       121.29 o
  -6   8   9        112.49        101.87         7.51 o
  -5   8   9         22.34         45.71         7.25 o
  -4   8   9       1140.43       1107.42        39.67 o
  -3   8   9       2339.30       2295.58        62.70 o
  -2   8   9        247.13        213.80         6.80 o
  -1   8   9       1431.93       1559.35        50.56 o
   0   8   9          0.94         28.69         6.39 o
   1   8   9        143.31        160.21        11.35 o
   2   8   9         85.06        149.25         6.56 o
   3   8   9       5933.26       5396.35       161.10 o
   4   8   9         31.81         46.63         6.38 o
   5   8   9       1105.65       1083.16        41.38 o
   6   8   9         37.59         49.93         6.72 o
   7   8   9       1060.23       1052.23        43.31 o
   8   8   9         84.25         90.04         9.50 o
   9   8   9        573.68        604.33        45.94 o
  10   8   9         18.07          0.71        12.11 o
  11   8   9         30.32         35.19        12.19 o
  12   8   9         33.20          5.58        12.66 o
 -14   9   9          4.66         -6.72        17.36 o
 -13   9   9         48.11         26.14        16.40 o
 -12   9   9          0.89          5.34        11.93 o
 -11   9   9         11.98         25.93        11.16 o
 -10   9   9        249.93        326.55        18.76 o
  -9   9   9       1124.55       1130.76        30.36 o
  -8   9   9         13.36         -1.19         8.81 o
  -7   9   9          2.29         -1.84         7.56 o
  -6   9   9         58.22         21.67         7.42 o
  -5   9   9       1782.25       1831.97        96.20 o
  -4   9   9         32.03         51.56         6.74 o
  -3   9   9       1181.44       1184.67        40.36 o
  -2   9   9        819.72        839.53        28.96 o
  -1   9   9        475.47        583.28        19.26 o
   0   9   9        115.54        124.43         6.57 o
   1   9   9       4044.00       4097.17       113.97 o
   2   9   9         55.58         25.73         6.43 o
   3   9   9        964.21       1004.34        28.43 o
   4   9   9        147.59        161.52         8.98 o
   5   9   9       1526.24       1446.95        38.52 o
   6   9   9         33.99         32.43         7.30 o
   7   9   9       1962.94       1992.23        62.50 o
   8   9   9          7.26          0.83         9.09 o
   9   9   9        596.13        699.98        38.71 o
  10   9   9          8.36         17.35        12.30 o
  11   9   9        101.63        104.34        12.98 o
  12   9   9         24.93         23.76        12.75 o
 -14  10   9         26.41         31.33        37.16 o
 -13  10   9        458.73        396.83        28.91 o
 -12  10   9          6.32          0.36        12.94 o
 -11  10   9        238.48        170.03        12.97 o
 -10  10   9        189.53        190.63        19.43 o
  -9  10   9       1371.13       1585.99       107.66 o
  -8  10   9        460.77        475.67        38.04 o
  -7  10   9       1273.30       1230.46        38.72 o
  -6  10   9          2.30         26.51         7.69 o
  -5  10   9        597.63        645.87        40.15 o
  -4  10   9       2005.62       2116.27        78.55 o
  -3  10   9       1992.84       2067.04        87.58 o
  -2  10   9       2535.00       2471.34        92.85 o
  -1  10   9        560.40        489.64        11.11 o
   0  10   9          3.25         13.70         6.43 o
   1  10   9        731.65        616.75        23.95 o
   2  10   9        220.76        244.36         7.96 o
   3  10   9       4985.23       4796.93       155.80 o
   4  10   9          4.27         26.70         6.41 o
   5  10   9         10.71          8.15         6.82 o
   6  10   9        197.80        252.38        10.22 o
   7  10   9        571.95        640.89        31.48 o
   8  10   9         16.01         24.07         9.53 o
   9  10   9        915.01        877.98        26.14 o
  10  10   9         80.88         55.35        15.13 o
  11  10   9         33.92          1.58        13.63 o
 -13  11   9         55.84         31.45        14.53 o
 -12  11   9        483.36        387.43        24.84 o
 -11  11   9        350.40        377.15        45.49 o
 -10  11   9         11.11         16.97        11.23 o
  -9  11   9        950.87        888.07        17.71 o
  -8  11   9         18.86         11.85         9.79 o
  -7  11   9         36.99         39.20         8.67 o
  -6  11   9       1085.50       1132.62        76.13 o
  -5  11   9        643.64        599.07        30.96 o
  -4  11   9       1073.97       1134.90        46.70 o
  -3  11   9        426.41        508.69        21.88 o
  -2  11   9       3660.78       3647.95       154.29 o
  -1  11   9        157.11        161.09         7.69 o
   0  11   9          6.74         45.17         6.53 o
   1  11   9       5887.08       6108.41       201.07 o
   2  11   9        118.91        119.19         6.76 o
   3  11   9        260.99        310.27        16.60 o
   4  11   9         60.22         88.19         6.69 o
   5  11   9        709.08        746.46        32.88 o
   6  11   9         89.31         98.37         8.35 o
   7  11   9        656.85        708.84        33.49 o
   8  11   9        711.98        722.18        35.72 o
   9  11   9        213.11        225.29        16.19 o
  10  11   9          2.35         10.61        12.31 o
  11  11   9         95.73         90.14        19.76 o
 -13  12   9        163.82        169.89        23.48 o
 -12  12   9          4.79          3.31        12.95 o
 -11  12   9         95.25         47.10        12.01 o
 -10  12   9        648.06        639.32        65.15 o
  -9  12   9        267.51        298.57        17.04 o
  -8  12   9        446.49        409.80        28.13 o
  -7  12   9         37.84         26.28         9.00 o
  -6  12   9        316.10        329.29        30.17 o
  -5  12   9          6.07         19.56         7.91 o
  -4  12   9       4384.77       4581.17       227.39 o
  -3  12   9          7.35          6.92         6.61 o
  -2  12   9        540.96        520.82        28.12 o
  -1  12   9       2118.18       2186.63       107.49 o
   0  12   9       1252.77       1193.34        59.70 o
   1  12   9        539.04        583.41        30.09 o
   2  12   9         73.17        116.37         6.98 o
   3  12   9       1360.48       1372.30        51.01 o
   4  12   9        509.38        427.14        20.07 o
   5  12   9        447.92        435.75        16.09 o
   6  12   9        772.15        760.18        34.33 o
   7  12   9          2.31         11.86         9.00 o
   8  12   9        114.80        105.75        11.06 o
   9  12   9        317.44        314.84        30.19 o
  10  12   9        352.87        348.58        31.12 o
  11  12   9         15.27         15.97        15.32 o
 -13  13   9         51.24         54.42        14.94 o
 -12  13   9         50.23         17.46        14.13 o
 -11  13   9         18.71          5.54        12.74 o
 -10  13   9        148.09        127.92        15.96 o
  -9  13   9         16.95         15.81        10.44 o
  -8  13   9       1155.92       1133.89        87.97 o
  -7  13   9          0.92         -2.34         8.84 o
  -6  13   9        591.74        577.12        22.60 o
  -5  13   9         18.68         13.70         8.72 o
  -4  13   9        152.05        119.64         7.24 o
  -3  13   9         10.73          1.69         6.87 o
  -2  13   9       4174.72       4181.76       246.50 o
  -1  13   9         37.12         51.95         6.74 o
   0  13   9        299.23        392.22        21.44 o
   1  13   9         68.14        109.84         7.07 o
   2  13   9       3625.36       3570.31       153.69 o
   3  13   9         16.91         11.71         6.94 o
   4  13   9         27.88         36.92         7.06 o
   5  13   9         11.97         24.99         7.79 o
   6  13   9        169.70        154.68         8.45 o
   7  13   9         21.35         31.59        10.11 o
   8  13   9        700.88        759.45        38.38 o
   9  13   9          1.12         -0.32        11.82 o
  10  13   9        181.72        168.77        16.39 o
  11  13   9        156.00        141.25        14.28 o
 -12  14   9         19.22         20.60        13.91 o
 -11  14   9        347.08        346.35        21.03 o
 -10  14   9       1043.19       1119.72        78.57 o
  -9  14   9         67.76         82.14        10.98 o
  -8  14   9        380.93        333.86        20.09 o
  -7  14   9        270.41        247.14        10.87 o
  -6  14   9        414.95        351.31        19.98 o
  -5  14   9         36.16         38.61         7.92 o
  -4  14   9       1956.67       2080.94       102.63 o
  -3  14   9        262.99        258.17        22.25 o
  -2  14   9         15.76         29.31         6.92 o
  -1  14   9        240.78        248.94         9.80 o
   0  14   9       1662.71       1663.72        75.47 o
   1  14   9          3.06          0.54         6.11 o
   2  14   9         98.90         97.94         7.05 o
   3  14   9        968.61       1042.89        52.24 o
   4  14   9        303.26        284.22        14.66 o
   5  14   9        154.87        177.02        16.98 o
   6  14   9        535.75        518.34        29.62 o
   7  14   9        181.83        216.44        26.26 o
   8  14   9        129.16        180.38        11.89 o
   9  14   9         74.38         85.99        17.71 o
  10  14   9        710.41        631.68        56.73 o
 -12  15   9        302.18        206.42        15.96 o
 -11  15   9        119.50        124.88        16.40 o
 -10  15   9         37.03         47.58        12.73 o
  -9  15   9       1403.69       1596.28       145.69 o
  -8  15   9        256.22        271.38        20.36 o
  -7  15   9        286.44        304.91        22.52 o
  -6  15   9        599.10        658.68        52.15 o
  -5  15   9        385.31        403.95        25.88 o
  -4  15   9        306.96        307.84        23.35 o
  -3  15   9       1023.07       1103.35        73.70 o
  -2  15   9       1065.88       1122.11        71.32 o
  -1  15   9         18.43         24.26         7.04 o
   0  15   9        188.07        186.57        12.38 o
   1  15   9       2661.93       2961.45       186.88 o
   2  15   9         17.40         23.95         7.46 o
   3  15   9         42.25         33.08         7.84 o
   4  15   9        354.74        371.93        27.13 o
   5  15   9        418.64        399.57        29.34 o
   6  15   9         16.66         19.36        11.09 o
   7  15   9        217.73        230.28        16.64 o
   8  15   9        224.44        218.81        28.42 o
   9  15   9          9.45          2.35        12.03 o
  10  15   9          3.77         -2.80        13.12 o
 -12  16   9         29.02         14.05        15.69 o
 -11  16   9        202.48        137.77        30.41 o
 -10  16   9         33.43         49.27        12.35 o
  -9  16   9        221.59        224.07        12.41 o
  -8  16   9         98.11         99.12        14.61 o
  -7  16   9       1661.88       1747.04       182.49 o
  -6  16   9        130.98        120.74        10.09 o
  -5  16   9        232.79        268.90        25.16 o
  -4  16   9        165.51        166.96        12.85 o
  -3  16   9       1453.33       1722.15       123.40 o
  -2  16   9        117.44        124.26         8.67 o
  -1  16   9        118.12        138.79         7.63 o
   0  16   9          1.27          6.04         7.12 o
   1  16   9          1.79          1.29         7.66 o
   2  16   9         94.89         93.20        10.55 o
   3  16   9       2224.95       2535.92       123.55 o
   4  16   9         29.04         50.91         8.16 o
   5  16   9        283.00        294.92        24.20 o
   6  16   9        494.48        417.99        39.96 o
   7  16   9        372.39        415.81        38.36 o
   8  16   9         38.20         23.59        12.17 o
   9  16   9        128.38         69.39        13.02 o
  10  16   9         43.52         30.33        15.58 o
 -11  17   9         65.79         38.28        15.00 o
 -10  17   9          0.81          4.33        13.03 o
  -9  17   9        383.44        356.34        34.76 o
  -8  17   9         10.26         17.85        11.34 o
  -7  17   9          5.47         13.75        10.59 o
  -6  17   9         13.53         18.05         9.42 o
  -5  17   9       1130.19       1189.33       104.20 o
  -4  17   9        243.34        276.22        23.22 o
  -3  17   9        501.60        603.08        45.54 o
  -2  17   9         45.77         47.10         7.93 o
  -1  17   9        431.34        425.60        34.90 o
   0  17   9         13.74         18.80         7.97 o
   1  17   9       2165.34       2294.36       139.31 o
   2  17   9        211.42        188.45        15.27 o
   3  17   9        118.80        144.54         8.45 o
   4  17   9         39.19         30.63         8.54 o
   5  17   9       1347.53       1452.32       134.11 o
   6  17   9          0.27          1.71        11.93 o
   7  17   9        185.83        177.39        29.15 o
   8  17   9          6.09          5.90        12.24 o
   9  17   9        626.74        643.87        76.50 o
 -11  18   9        217.16        172.20        15.61 o
 -10  18   9         17.41         18.55        13.47 o
  -9  18   9          7.67         11.18        12.49 o
  -8  18   9        189.28        173.75        19.56 o
  -7  18   9       1698.77       1775.72       174.36 o
  -6  18   9          7.76         -1.99         9.74 o
  -5  18   9         99.84        127.41        13.71 o
  -4  18   9        250.89        280.31        26.43 o
  -3  18   9        873.22        919.37        76.96 o
  -2  18   9          1.40          4.55         8.15 o
  -1  18   9        215.06        200.34        18.26 o
   0  18   9        512.55        534.87        41.38 o
   1  18   9         25.03         34.34         8.24 o
   2  18   9          0.38         -2.59         8.12 o
   3  18   9       1153.93       1242.86        84.11 o
   4  18   9          0.79         -9.15         9.37 o
   5  18   9        299.06        306.06        23.95 o
   6  18   9        150.74        152.89        18.77 o
   7  18   9        355.71        396.68        54.23 o
   8  18   9         69.34         45.46        15.90 o
   9  18   9        226.58        210.62        39.77 o
 -10  19   9         41.36         29.94        13.45 o
  -9  19   9         91.39         69.28        13.47 o
  -8  19   9         19.69         15.88        12.07 o
  -7  19   9         90.83         85.22        11.43 o
  -6  19   9        998.89       1021.52        97.85 o
  -5  19   9        307.71        313.06        35.79 o
  -4  19   9         18.32          8.69         8.89 o
  -3  19   9        230.23        261.97        25.87 o
  -2  19   9        730.66        834.23        63.72 o
  -1  19   9         83.26         79.19         9.28 o
   0  19   9         89.12         87.52        11.28 o
   1  19   9        730.92        776.54        72.11 o
   2  19   9         68.19         46.94         8.67 o
   3  19   9         72.40         79.78         9.29 o
   4  19   9        189.05        259.96        28.12 o
   5  19   9        280.17        311.53        31.27 o
   6  19   9          3.08         -3.29        13.82 o
   7  19   9         90.89         73.61        13.35 o
   8  19   9        298.72        204.84        37.74 o
 -10  20   9        135.46         84.24        15.11 o
  -9  20   9         83.61         60.04        13.80 o
  -8  20   9         71.39         40.99        13.09 o
  -7  20   9         27.19         15.07        11.73 o
  -6  20   9         69.64         40.77        11.49 o
  -5  20   9         23.03         11.67         9.89 o
  -4  20   9        608.18        658.60        75.66 o
  -3  20   9        265.23        301.53        26.30 o
  -2  20   9          5.16         -1.95         8.65 o
  -1  20   9        178.51        183.06        21.33 o
   0  20   9        774.28        907.54        86.21 o
   1  20   9        153.80        169.07        14.95 o
   2  20   9        246.66        310.64        28.44 o
   3  20   9        200.06        240.95        20.45 o
   4  20   9          5.61          3.33        10.90 o
   5  20   9          3.61         23.02        11.51 o
   6  20   9        191.32        123.27        16.50 o
   7  20   9         54.10         55.83        13.50 o
  -9  21   9         28.87          8.15        14.58 o
  -8  21   9         29.15         23.91        13.82 o
  -7  21   9         30.68         10.26        12.54 o
  -6  21   9        551.65        647.31        50.90 o
  -5  21   9          2.22          4.17         9.53 o
  -4  21   9         65.42         60.65         9.62 o
  -3  21   9         53.14         56.55        11.03 o
  -2  21   9       1352.05       1488.87       147.36 o
  -1  21   9         42.58         51.42         9.16 o
   0  21   9         28.66         40.70         8.84 o
   1  21   9         46.44         64.41         9.45 o
   2  21   9        452.21        479.92        45.53 o
   3  21   9          6.95          2.92        10.90 o
   4  21   9        142.69        148.27        19.10 o
   5  21   9          1.85         -2.38        11.91 o
   6  21   9         77.20         59.70        14.01 o
   7  21   9         71.57         33.02        13.03 o
  -8  22   9        182.06        166.83        24.91 o
  -7  22   9          0.03         -4.60        11.89 o
  -6  22   9        169.68        153.16        19.24 o
  -5  22   9         53.65         47.73        10.54 o
  -4  22   9        384.16        542.28        68.57 o
  -3  22   9         29.53         21.48         9.68 o
  -2  22   9         58.28         64.73         9.65 o
  -1  22   9         14.83          9.64         9.59 o
   0  22   9        980.20       1154.64       120.62 o
   1  22   9         12.78         27.27         9.27 o
   2  22   9         67.68         61.31        10.08 o
   3  22   9         60.68         57.20        11.44 o
   4  22   9         57.30         59.60        12.25 o
   5  22   9          8.15         -0.86        12.29 o
   6  22   9        305.00        335.51        47.31 o
  -7  23   9          0.43         -1.14        13.05 o
  -6  23   9        162.18        188.84        19.67 o
  -5  23   9         48.71         33.03        11.19 o
  -4  23   9        204.70        222.00        28.36 o
  -3  23   9         94.61         91.45        13.45 o
  -2  23   9        285.71        358.48        36.48 o
  -1  23   9          4.61         10.52        10.08 o
   0  23   9         19.38         26.12         9.71 o
   1  23   9        228.70        278.06        29.90 o
   2  23   9        208.17        221.89        30.51 o
   3  23   9         10.33         25.36        11.66 o
   4  23   9         52.66         38.81        12.00 o
   5  23   9        153.26        111.36        25.45 o
  -6  24   9         81.73         49.29        12.58 o
  -5  24   9         31.05         31.07        12.04 o
  -4  24   9         69.43         63.55        16.34 o
  -3  24   9         17.64         16.59        10.69 o
  -2  24   9         37.96         41.55        10.94 o
  -1  24   9        529.89        625.73        73.71 o
   0  24   9         75.60         82.67        13.87 o
   1  24   9         48.24         23.67        11.06 o
   2  24   9          9.33          4.76        11.58 o
   3  24   9         91.69         84.68        19.78 o
   4  24   9         15.45         10.79        13.17 o
  -5  25   9        160.10        136.15        21.39 o
  -4  25   9         47.67         34.84        12.19 o
  -3  25   9         83.86        105.90        19.85 o
  -2  25   9          0.25          2.03        11.01 o
  -1  25   9         30.49         14.33        10.98 o
   0  25   9         16.45         20.62        11.49 o
   1  25   9        264.39        274.34        44.77 o
   2  25   9          2.35          8.28        12.39 o
   3  25   9          4.94         -3.66        15.06 o
  -2  26   9         56.25         35.04        11.70 o
  -1  26   9        186.12        184.06        25.61 o
   0  26   9         66.29         47.24        12.67 o
   1  26   9          4.85         29.98        23.59 o
 -14   0  10          0.35         -2.64        29.46 o
 -12   0  10        654.85        711.26        68.14 o
 -10   0  10        387.44        395.06        15.78 o
  -8   0  10        133.59         91.97        11.73 o
  -6   0  10       1712.47       1854.09        59.59 o
  -4   0  10       1551.65       1753.19        86.74 o
  -2   0  10       5602.14       5990.91       138.48 o
   0   0  10       5290.09       5333.00       146.62 o
   2   0  10       3426.87       3995.19       136.63 o
   4   0  10       5386.82       5632.69       304.65 o
   6   0  10        203.70        162.99        10.75 o
   8   0  10         53.90         39.14        10.83 o
  10   0  10       3245.53       3294.70       143.37 o
  12   0  10        939.51        752.64       281.67 o
 -14   1  10        510.11        425.93        22.01 o
 -13   1  10         14.05         -7.61        16.20 o
 -12   1  10        324.20        232.02        14.29 o
 -11   1  10        218.83        236.44        11.43 o
 -10   1  10        560.08        587.58        11.88 o
  -9   1  10        135.19        150.51         9.74 o
  -8   1  10        522.34        680.86        16.61 o
  -7   1  10        248.12        202.38         7.66 o
  -6   1  10          2.21         14.12         6.93 o
  -5   1  10       1463.24       1354.55        31.92 o
  -4   1  10       2294.06       2386.65        33.57 o
  -3   1  10          5.42         16.26         6.00 o
  -2   1  10        127.96        128.41         6.10 o
  -1   1  10       2693.31       2766.85        45.09 o
   0   1  10       1721.36       1888.33        29.04 o
   1   1  10         50.22         50.78         6.09 o
   2   1  10       1275.55       1415.11        28.21 o
   3   1  10        644.02        639.76        17.14 o
   4   1  10         12.29         35.10         6.56 o
   5   1  10        419.77        391.75        17.56 o
   6   1  10       3243.08       3106.99        98.43 o
   7   1  10          1.63          3.22         7.18 o
   8   1  10       1695.94       1757.75        78.80 o
   9   1  10        406.33        418.01        39.47 o
  10   1  10         84.71        100.43        15.26 o
  11   1  10         18.34         12.31        11.84 o
  12   1  10        387.79        308.99        43.97 o
 -14   2  10          5.79         -3.24        17.70 o
 -13   2  10        489.99        417.63        31.56 o
 -12   2  10        539.87        570.90        22.97 o
 -11   2  10        200.22        138.41        10.76 o
 -10   2  10        340.94        352.25        11.06 o
  -9   2  10        862.73        737.26        11.74 o
  -8   2  10         10.38         11.98         7.74 o
  -7   2  10         40.68         37.60         7.60 o
  -6   2  10        515.65        594.12        14.38 o
  -5   2  10          0.55          7.53         6.53 o
  -4   2  10        122.31         96.13         6.38 o
  -3   2  10       1314.44       1338.57        27.91 o
  -2   2  10        467.02        597.90        16.95 o
  -1   2  10        139.64        137.43         6.24 o
   0   2  10       3414.95       3594.58        57.24 o
   1   2  10       4479.47       4432.84        89.04 o
   2   2  10        658.12        699.96        15.25 o
   3   2  10        281.61        237.34         7.89 o
   4   2  10       2974.23       3059.35        87.14 o
   5   2  10        508.74        523.09        22.24 o
   6   2  10        432.50        325.17        13.09 o
   7   2  10        807.85        772.79        33.77 o
   8   2  10        375.82        422.40        22.32 o
   9   2  10         38.28         18.27         9.82 o
  10   2  10        313.55        300.74        19.28 o
  11   2  10        166.92        144.84        12.03 o
  12   2  10          2.52         -2.39        13.23 o
 -14   3  10         84.75         82.53        17.47 o
 -13   3  10          5.20          9.75        16.53 o
 -12   3  10        210.13        218.21        15.30 o
 -11   3  10       1387.20       1429.11        32.38 o
 -10   3  10          2.96         -0.43         9.64 o
  -9   3  10          0.29          8.51         9.21 o
  -8   3  10       1527.57       1448.67        63.23 o
  -7   3  10       2132.62       2093.45        80.71 o
  -6   3  10        118.76        116.67         7.49 o
  -5   3  10         37.77         62.58         6.82 o
  -4   3  10       3420.74       3198.92        89.92 o
  -3   3  10        131.43        140.93         6.41 o
  -2   3  10         82.36         94.28         6.27 o
  -1   3  10       5102.25       5060.58        96.27 o
   0   3  10        665.74        882.32        14.99 o
   1   3  10       1550.69       1515.04        32.60 o
   2   3  10       1387.70       1488.78        41.49 o
   3   3  10       2655.56       2677.72        62.59 o
   4   3  10          3.84         17.27         5.99 o
   5   3  10       4023.35       3788.43       137.37 o
   6   3  10       1786.57       1877.55        70.63 o
   7   3  10        529.38        555.77        31.56 o
   8   3  10         56.79         51.78         9.02 o
   9   3  10        831.51        878.20        28.99 o
  10   3  10          2.27         -1.87        10.87 o
  11   3  10         11.57         14.63        12.00 o
  12   3  10        295.98        193.58        28.69 o
 -14   4  10         20.28         32.64        17.44 o
 -13   4  10        214.01        199.85        19.89 o
 -12   4  10          0.04          6.11        12.59 o
 -11   4  10         12.73         16.59        11.29 o
 -10   4  10        172.99        124.17         9.71 o
  -9   4  10       1278.15       1390.46        54.84 o
  -8   4  10        714.61        684.16        35.91 o
  -7   4  10       1921.97       1900.00        74.96 o
  -6   4  10          0.24          9.42         7.21 o
  -5   4  10       4054.26       4175.55        81.62 o
  -4   4  10        161.70        154.42         6.98 o
  -3   4  10       1370.61       1219.51        30.27 o
  -2   4  10        801.17        717.79        18.32 o
  -1   4  10          0.04         13.39         5.97 o
   0   4  10         60.37         72.60         6.40 o
   1   4  10       5508.50       5199.48       104.40 o
   2   4  10        253.00        365.21        12.20 o
   3   4  10       3933.48       3984.97        86.62 o
   4   4  10         69.91         89.51         6.18 o
   5   4  10       1271.60       1320.86        46.14 o
   6   4  10        108.28         88.80         7.04 o
   7   4  10       1086.07       1115.13        55.23 o
   8   4  10         37.03         32.19         9.26 o
   9   4  10        335.48        426.00        20.51 o
  10   4  10          2.93         -7.52        10.98 o
  11   4  10         69.73         28.01        12.57 o
  12   4  10         45.65         31.10        13.45 o
 -14   5  10         44.61         53.87        17.17 o
 -13   5  10         44.49         41.98        13.68 o
 -12   5  10         35.25         31.79        13.25 o
 -11   5  10        407.18        415.12        14.77 o
 -10   5  10          3.43         -1.10         9.13 o
  -9   5  10       1638.54       1524.08        47.72 o
  -8   5  10        484.24        664.62        25.09 o
  -7   5  10        496.21        578.22        19.39 o
  -6   5  10        136.33        139.80         7.59 o
  -5   5  10       2487.49       2399.26       100.16 o
  -4   5  10        230.95        356.27         7.57 o
  -3   5  10       2737.12       2816.82        75.34 o
  -2   5  10         15.91          5.71         6.11 o
  -1   5  10        653.82        604.76        17.82 o
   0   5  10        402.43        599.43        14.50 o
   1   5  10       5853.37       5874.90       153.64 o
   2   5  10        179.14        160.50         6.45 o
   3   5  10       4194.01       4131.03       113.10 o
   4   5  10        119.24         63.46         6.14 o
   5   5  10       1662.31       1659.06        54.33 o
   6   5  10         11.79          7.62         6.46 o
   7   5  10        580.36        620.97        29.30 o
   8   5  10        236.80        222.25        10.85 o
   9   5  10       1077.83       1194.86        45.85 o
  10   5  10          0.67         -4.38        10.54 o
  11   5  10         20.32         12.55        12.05 o
  12   5  10         67.62         49.46        13.14 o
 -14   6  10          1.63         -1.29        20.07 o
 -13   6  10        227.78        181.01        14.10 o
 -12   6  10         56.67         61.26        13.07 o
 -11   6  10        141.83        116.74        12.27 o
 -10   6  10         87.02         96.45        11.02 o
  -9   6  10       1544.96       1486.70        67.23 o
  -8   6  10       2014.39       1921.42        82.96 o
  -7   6  10        459.22        482.33        17.67 o
  -6   6  10       1140.19       1124.86        35.10 o
  -5   6  10        225.78        249.66         7.80 o
  -4   6  10         32.51         20.58         6.57 o
  -3   6  10       3668.00       3720.18        96.25 o
  -2   6  10       1084.74       1403.95        42.39 o
  -1   6  10        315.88        288.89         7.13 o
   0   6  10        292.40        404.27        11.16 o
   1   6  10       3056.99       3061.17        76.55 o
   2   6  10          4.54          7.10         6.06 o
   3   6  10       2235.83       2130.01        66.69 o
   4   6  10       1915.96       1952.97        57.64 o
   5   6  10        815.89        822.96        28.02 o
   6   6  10         57.69         58.27         6.98 o
   7   6  10        335.29        348.58        17.11 o
   8   6  10        402.44        498.27        22.82 o
   9   6  10         10.01         16.84        12.24 o
  10   6  10        240.86        218.82        16.05 o
  11   6  10        272.51        251.41        12.44 o
  12   6  10         45.66        -25.83        32.76 o
 -14   7  10        141.14         78.12        18.23 o
 -13   7  10          0.20         -8.83        13.50 o
 -12   7  10        140.90        151.57        13.41 o
 -11   7  10        800.04        864.41        44.21 o
 -10   7  10       1830.64       1654.74        38.25 o
  -9   7  10        243.55        228.01         9.89 o
  -8   7  10        188.52        190.04        14.65 o
  -7   7  10       1951.23       1940.12        86.87 o
  -6   7  10         48.49         20.46         7.20 o
  -5   7  10        491.87        402.57        15.63 o
  -4   7  10       1250.82       1361.55        36.93 o
  -3   7  10          0.55          6.28         6.29 o
  -2   7  10        404.47        428.75        14.84 o
  -1   7  10       1894.09       1920.28        46.09 o
   0   7  10       4524.64       4655.16       124.88 o
   1   7  10        557.12        617.60        18.68 o
   2   7  10       1258.44       1562.30        45.94 o
   3   7  10       1555.24       1574.90        44.21 o
   4   7  10        178.81        159.41         6.81 o
   5   7  10         67.00         70.92         6.52 o
   6   7  10        657.47        682.87        33.46 o
   7   7  10          8.98          1.79         7.75 o
   8   7  10       1007.72        911.16        45.19 o
   9   7  10       1075.39       1161.86        64.77 o
  10   7  10        117.21         98.15        15.08 o
  11   7  10          0.22        -12.33        12.57 o
 -13   8  10          8.52         -5.34        13.67 o
 -12   8  10        670.82        773.46        47.40 o
 -11   8  10         37.03         35.00        12.26 o
 -10   8  10       1246.31       1217.92        87.65 o
  -9   8  10         59.19         70.72        10.06 o
  -8   8  10        348.58        389.59        20.91 o
  -7   8  10          1.41          6.00         7.74 o
  -6   8  10        798.25        857.31        39.01 o
  -5   8  10        366.92        330.49        10.56 o
  -4   8  10       1535.03       1572.08        46.40 o
  -3   8  10        430.41        414.68        13.40 o
  -2   8  10       6605.75       6323.23       159.65 o
  -1   8  10        182.02        172.94         6.96 o
   0   8  10       1719.80       1817.80        50.69 o
   1   8  10       1643.05       1898.17        47.66 o
   2   8  10       1373.93       1256.53        40.18 o
   3   8  10          6.73         12.74         6.25 o
   4   8  10       1659.05       1803.49        69.74 o
   5   8  10        107.97        116.25         6.89 o
   6   8  10        254.33        296.06        12.12 o
   7   8  10         35.28         24.56         7.97 o
   8   8  10        596.51        672.46        30.03 o
   9   8  10         26.59         31.84        10.76 o
  10   8  10       1214.51       1145.29        52.65 o
  11   8  10         73.00         77.70        13.41 o
 -13   9  10         12.17         22.41        14.72 o
 -12   9  10        400.50        401.22        31.09 o
 -11   9  10        739.81        845.69        22.58 o
 -10   9  10        251.01        386.92        24.98 o
  -9   9  10        473.89        489.23        24.08 o
  -8   9  10        701.44        605.83        29.02 o
  -7   9  10         81.90         52.42         8.08 o
  -6   9  10         64.93         33.88         8.17 o
  -5   9  10        353.86        302.64        21.70 o
  -4   9  10       1386.09       1253.12        44.46 o
  -3   9  10         16.66         33.44         6.70 o
  -2   9  10       5049.28       5041.18       173.34 o
  -1   9  10        745.85        684.06        23.12 o
   0   9  10       7034.37       6660.00       223.24 o
   1   9  10        210.06        196.72         7.00 o
   2   9  10       1299.90       1392.34        39.73 o
   3   9  10        215.42        196.42         9.08 o
   4   9  10        131.32        129.10         7.96 o
   5   9  10          1.82          8.75         6.92 o
   6   9  10       1557.28       1749.97        75.34 o
   7   9  10         46.49         56.77         8.10 o
   8   9  10        919.56        955.75        29.08 o
   9   9  10          1.79          9.09        11.09 o
  10   9  10        376.49        363.77        36.20 o
  11   9  10          2.48          1.50        12.84 o
 -13  10  10         85.76         85.74        15.49 o
 -12  10  10        108.74        133.80        13.90 o
 -11  10  10        234.13        204.51        13.31 o
 -10  10  10          1.88         14.98        10.40 o
  -9  10  10         11.74         37.23         9.90 o
  -8  10  10        633.48        682.90        16.22 o
  -7  10  10        700.09        679.06        45.63 o
  -6  10  10       2736.77       2575.70       153.27 o
  -5  10  10        242.18        251.84        20.14 o
  -4  10  10        810.69        809.71        33.54 o
  -3  10  10       1412.96       1508.26        49.06 o
  -2  10  10       3429.73       3057.55       130.51 o
  -1  10  10          0.01          7.97         6.63 o
   0  10  10       1543.49       1525.08        57.18 o
   1  10  10       2110.96       2090.21        73.97 o
   2  10  10        981.85        787.30        25.67 o
   3  10  10         81.09         90.45         6.46 o
   4  10  10       1738.52       1710.44        66.19 o
   5  10  10        994.31       1030.80        40.12 o
   6  10  10        726.95        779.00        32.93 o
   7  10  10         95.18        103.69         8.24 o
   8  10  10        663.72        655.65        35.59 o
   9  10  10          0.09         -2.46        11.21 o
  10  10  10        527.98        580.88        44.10 o
  11  10  10        171.45        132.39        13.45 o
 -13  11  10         31.44         27.19        15.62 o
 -12  11  10         11.53         -1.29        13.72 o
 -11  11  10        315.19        379.68        30.13 o
 -10  11  10        683.76        655.58        28.42 o
  -9  11  10        157.84        139.21        12.58 o
  -8  11  10        202.99        162.91        10.05 o
  -7  11  10       1495.70       1566.11       112.56 o
  -6  11  10         51.12         35.85         7.94 o
  -5  11  10        741.23        770.08        46.95 o
  -4  11  10        756.22        640.83        24.47 o
  -3  11  10       1212.91       1081.16        39.93 o
  -2  11  10         19.72         30.87         6.73 o
  -1  11  10       2303.64       2575.11       103.32 o
   0  11  10         12.02         15.73         6.26 o
   1  11  10        235.03        240.54         9.95 o
   2  11  10        234.89        220.23         7.77 o
   3  11  10       1562.10       1599.16        59.31 o
   4  11  10          7.65         24.06         6.77 o
   5  11  10        909.27        919.49        41.44 o
   6  11  10        143.87        136.17         8.25 o
   7  11  10         18.10         20.60        10.03 o
   8  11  10        297.94        288.49        17.65 o
   9  11  10        680.02        682.69        59.08 o
  10  11  10         43.03         22.23        12.47 o
  11  11  10          5.66        -29.02        30.89 o
 -13  12  10        401.68        296.15        16.96 o
 -12  12  10         11.79         17.04        14.05 o
 -11  12  10         59.57         56.13        12.73 o
 -10  12  10         30.34         15.03        10.57 o
  -9  12  10       1087.23       1066.24        63.06 o
  -8  12  10         49.46         31.49         9.32 o
  -7  12  10         22.65         25.33         8.87 o
  -6  12  10         25.03         19.74         8.06 o
  -5  12  10        568.60        620.72        30.05 o
  -4  12  10        208.27        189.74        10.49 o
  -3  12  10       2159.22       2387.09        95.85 o
  -2  12  10          2.01          5.36         7.05 o
  -1  12  10         27.24         18.19         6.38 o
   0  12  10         48.90         55.58         6.57 o
   1  12  10        472.02        541.20        23.52 o
   2  12  10        459.20        471.25        17.48 o
   3  12  10        580.98        660.23        25.83 o
   4  12  10        279.77        307.65        13.49 o
   5  12  10       1112.80       1142.33        45.83 o
   6  12  10         50.86         27.68         7.85 o
   7  12  10        750.41        816.69        42.64 o
   8  12  10         50.55         31.91        11.25 o
   9  12  10         83.53         70.31        16.88 o
  10  12  10          0.93        -13.09        13.09 o
 -12  13  10         89.55         44.57        15.06 o
 -11  13  10        122.74         90.18        13.04 o
 -10  13  10         70.77         44.54        11.52 o
  -9  13  10        312.02        254.66        18.01 o
  -8  13  10         90.27        100.58        10.37 o
  -7  13  10       1493.42       1557.36       146.09 o
  -6  13  10          1.24          1.05         8.44 o
  -5  13  10       1555.77       1550.03        99.62 o
  -4  13  10        108.84         84.71         8.11 o
  -3  13  10        542.44        562.24        33.02 o
  -2  13  10          0.05          5.68         7.21 o
  -1  13  10        121.89        161.18         7.08 o
   0  13  10         66.37         66.90         6.50 o
   1  13  10       1767.91       1845.66        84.83 o
   2  13  10         79.37         96.23         7.35 o
   3  13  10       2072.21       2213.80        91.93 o
   4  13  10         77.15         37.50         7.70 o
   5  13  10       1216.25       1292.01        43.49 o
   6  13  10          3.81         -2.36         8.63 o
   7  13  10        195.17        211.54        14.21 o
   8  13  10          0.28          6.60        11.14 o
   9  13  10        354.48        330.97        49.83 o
  10  13  10          0.38          2.44        12.94 o
 -12  14  10         67.30         41.70        14.86 o
 -11  14  10         10.51         10.97        13.77 o
 -10  14  10         94.84         57.08        11.99 o
  -9  14  10        837.50        874.07        82.67 o
  -8  14  10          3.99          9.36        10.16 o
  -7  14  10        150.35        128.23        10.13 o
  -6  14  10        333.79        313.99        26.69 o
  -5  14  10        746.67        633.96        51.79 o
  -4  14  10        401.15        318.39        17.79 o
  -3  14  10       2702.07       2843.28       173.38 o
  -2  14  10        346.79        328.46        18.03 o
  -1  14  10        314.27        321.21        14.95 o
   0  14  10         86.54         88.43         6.99 o
   1  14  10        164.54        173.06         7.52 o
   2  14  10        361.87        346.18        18.85 o
   3  14  10       1828.74       2005.49       111.82 o
   4  14  10        341.27        305.91        14.29 o
   5  14  10       1313.75       1333.33        59.77 o
   6  14  10         18.17         31.15         9.31 o
   7  14  10        298.04        330.12        26.33 o
   8  14  10         74.42         53.96        12.17 o
   9  14  10         11.59         17.27        12.66 o
  10  14  10         17.49         15.34        13.72 o
 -12  15  10         10.39          8.71        16.66 o
 -11  15  10        290.61        288.44        29.09 o
 -10  15  10          0.43          5.03        12.33 o
  -9  15  10          3.38          8.66        11.06 o
  -8  15  10        824.13        689.39        67.80 o
  -7  15  10        294.84        277.61        18.77 o
  -6  15  10          6.33          6.65         9.28 o
  -5  15  10        301.90        327.81        22.24 o
  -4  15  10       1486.81       1371.32        93.60 o
  -3  15  10        242.31        226.04        19.22 o
  -2  15  10          0.82         -7.05         7.05 o
  -1  15  10        610.93        685.70        45.38 o
   0  15  10         31.60         19.96         7.83 o
   1  15  10         52.24         56.27         8.08 o
   2  15  10       1480.97       1470.81        89.25 o
   3  15  10        444.96        457.73        23.70 o
   4  15  10         16.17         10.99         7.84 o
   5  15  10        553.41        607.95        29.59 o
   6  15  10        483.42        484.77        33.16 o
   7  15  10        120.05        126.26        13.91 o
   8  15  10        149.85        177.44        28.17 o
   9  15  10         86.38         50.05        13.43 o
 -11  16  10          6.13          2.84        14.94 o
 -10  16  10          0.70          2.99        12.85 o
  -9  16  10        167.48        122.18        12.84 o
  -8  16  10          0.04         13.38        10.47 o
  -7  16  10          9.34         19.59        10.74 o
  -6  16  10       1240.63       1157.85       117.59 o
  -5  16  10        318.54        302.03        28.76 o
  -4  16  10        208.39        250.34        22.88 o
  -3  16  10         89.44        134.56        13.26 o
  -2  16  10        644.36        736.76        63.00 o
  -1  16  10          0.28          4.90         8.31 o
   0  16  10        366.99        453.20        24.15 o
   1  16  10        172.52        148.62        14.64 o
   2  16  10        281.25        252.22        22.23 o
   3  16  10          0.65         -0.91         8.66 o
   4  16  10        943.56        900.96        55.35 o
   5  16  10         99.32        110.86         9.57 o
   6  16  10         24.41         43.85        10.69 o
   7  16  10         15.81         19.37        12.06 o
   8  16  10         36.13          9.60        12.67 o
   9  16  10          1.23        -10.48        13.43 o
 -11  17  10         86.20         49.64        15.24 o
 -10  17  10        240.05        173.00        27.25 o
  -9  17  10          5.17          4.86        12.52 o
  -8  17  10        424.14        378.49        33.93 o
  -7  17  10         67.91         54.24        10.79 o
  -6  17  10          0.00          4.05         9.91 o
  -5  17  10          6.14          7.76         8.83 o
  -4  17  10       1200.41       1246.62       117.99 o
  -3  17  10          4.20          9.69         8.21 o
  -2  17  10        272.56        326.06        29.69 o
  -1  17  10        354.28        405.25        31.73 o
   0  17  10        716.55        785.83        48.47 o
   1  17  10         86.03        112.74         9.58 o
   2  17  10        702.39        736.24        66.38 o
   3  17  10          6.81         -6.83         9.11 o
   4  17  10          0.16          4.80         9.67 o
   5  17  10          0.24          5.68         9.36 o
   6  17  10        157.47        163.60        17.94 o
   7  17  10         11.08          6.94        11.87 o
   8  17  10        364.32        313.76        33.18 o
 -10  18  10        148.72        135.30        15.09 o
  -9  18  10         88.47         97.56        13.00 o
  -8  18  10        134.59        110.21        13.24 o
  -7  18  10         24.34         11.47        11.24 o
  -6  18  10        903.08        957.00       154.26 o
  -5  18  10         20.54         23.02         9.50 o
  -4  18  10         80.23         94.25        15.26 o
  -3  18  10        341.24        365.15        37.40 o
  -2  18  10        584.36        657.19        60.01 o
  -1  18  10         17.29         25.72         8.44 o
   0  18  10       1676.80       2009.79       141.61 o
   1  18  10        126.38        129.12        14.04 o
   2  18  10        685.57        772.39        81.12 o
   3  18  10         35.54         38.50        10.68 o
   4  18  10        308.69        359.73        21.01 o
   5  18  10          0.50          3.59        11.83 o
   6  18  10         62.19         51.43        12.10 o
   7  18  10         85.34         86.65        12.62 o
   8  18  10        122.54         57.07        15.16 o
 -10  19  10        119.96         64.22        14.91 o
  -9  19  10          5.30          1.32        12.87 o
  -8  19  10         51.85         30.50        12.68 o
  -7  19  10        278.02        320.19        39.90 o
  -6  19  10         22.85         18.42        10.50 o
  -5  19  10        136.69        142.69        21.50 o
  -4  19  10        652.67        673.24        79.14 o
  -3  19  10          2.68          2.09         9.12 o
  -2  19  10         72.92        102.84        11.04 o
  -1  19  10        746.05        714.89        67.58 o
   0  19  10        577.64        686.02        54.03 o
   1  19  10          5.08         17.86         8.80 o
   2  19  10        173.79        214.58        25.88 o
   3  19  10        238.28        245.56        19.29 o
   4  19  10          6.37          5.07        10.78 o
   5  19  10         74.54         92.71        15.76 o
   6  19  10         88.51        118.25        13.88 o
   7  19  10          3.82         -3.36        13.15 o
  -9  20  10        254.57        226.57        26.66 o
  -8  20  10         15.64         30.73        13.14 o
  -7  20  10          0.21          9.92        12.08 o
  -6  20  10        309.45        368.71        23.88 o
  -5  20  10         83.45         79.33        11.89 o
  -4  20  10          0.27          6.61         9.73 o
  -3  20  10        736.53        786.20        67.55 o
  -2  20  10        153.14        150.35        20.64 o
  -1  20  10          2.16         -5.69         8.68 o
   0  20  10        132.80        140.42        15.10 o
   1  20  10        704.60        781.75        70.09 o
   2  20  10         31.62         34.52         9.07 o
   3  20  10         63.48         70.48        10.80 o
   4  20  10        202.34        243.43        20.78 o
   5  20  10         19.14         16.76        12.93 o
   6  20  10          0.39          1.82        13.82 o
   7  20  10        327.77        270.18        24.87 o
  -8  21  10        130.06        145.27        28.82 o
  -7  21  10        206.36        169.22        20.32 o
  -6  21  10          4.89          4.68        11.34 o
  -5  21  10        355.29        353.68        34.56 o
  -4  21  10        141.18        141.90        12.33 o
  -3  21  10         38.35         16.64         9.70 o
  -2  21  10         68.30         62.26        10.25 o
  -1  21  10        601.66        715.99        83.51 o
   0  21  10          0.00          1.69         9.20 o
   1  21  10        150.20        170.51        19.74 o
   2  21  10         16.76         12.08         9.68 o
   3  21  10        217.57        216.30        19.39 o
   4  21  10         13.56         16.65        11.47 o
   5  21  10        303.92        299.10        39.20 o
   6  21  10          3.79         -1.16        14.18 o
  -7  22  10        283.58        291.81        44.01 o
  -6  22  10         12.46          5.73        11.71 o
  -5  22  10        648.93        624.50        75.16 o
  -4  22  10         91.95        128.72        19.23 o
  -3  22  10        244.37        280.69        32.26 o
  -2  22  10         12.12         18.07        10.19 o
  -1  22  10          3.53          4.32        10.18 o
   0  22  10         34.54         24.18         9.77 o
   1  22  10        270.74        285.56        45.12 o
   2  22  10         39.88         34.01        10.32 o
   3  22  10        259.56        280.58        28.78 o
   4  22  10         22.20         20.89        12.66 o
   5  22  10        192.03        186.88        16.60 o
  -6  23  10          1.00         -3.52        13.29 o
  -5  23  10         36.43         20.25        12.32 o
  -4  23  10        238.17        284.09        39.39 o
  -3  23  10         93.36         60.87        10.75 o
  -2  23  10         34.91         52.48        10.57 o
  -1  23  10        316.10        323.08        40.22 o
   0  23  10         41.44         35.10        10.62 o
   1  23  10         35.21         28.13        10.30 o
   2  23  10         72.00         62.21        11.33 o
   3  23  10        204.60        230.49        23.73 o
   4  23  10          0.45          6.50        12.88 o
  -5  24  10          6.68         23.55        11.91 o
  -4  24  10          0.34          0.12        11.11 o
  -3  24  10         83.31         59.62        11.88 o
  -2  24  10        122.32        111.13        20.21 o
  -1  24  10          1.23          5.68        11.08 o
   0  24  10        210.06        222.96        24.40 o
   1  24  10        141.45        124.71        14.20 o
   2  24  10         41.18         13.87        12.66 o
   3  24  10         12.58         -0.56        13.46 o
  -3  25  10          0.51         -5.49        12.31 o
  -2  25  10        234.86        275.18        42.27 o
  -1  25  10        122.03        123.18        19.28 o
   0  25  10        260.64        265.52        43.11 o
   1  25  10         15.23          4.91        22.09 o
 -13   0  11         10.56         41.33        28.58 o
 -11   0  11        205.23        298.16        28.97 o
  -9   0  11       2490.47       2381.56        45.14 o
  -7   0  11       3501.79       3503.75       175.57 o
  -5   0  11      10880.62      10246.66       273.59 o
  -3   0  11       3947.03       4514.41       198.87 o
  -1   0  11         52.09         39.80         8.45 o
   1   0  11       1907.03       1768.37        49.33 o
   3   0  11        540.68        581.68        21.46 o
   5   0  11       6720.30       6599.45       307.75 o
   7   0  11          2.37         10.62        11.02 o
   9   0  11        308.74        292.81        73.17 o
  11   0  11        110.49         57.90        18.63 o
 -14   1  11          6.88         -3.98        22.13 o
 -13   1  11        366.60        305.14        27.05 o
 -12   1  11          0.12         11.26        12.69 o
 -11   1  11        293.36        243.46        12.33 o
 -10   1  11         17.35         24.86        10.11 o
  -9   1  11        491.08        709.00        12.57 o
  -8   1  11        144.50        170.53        11.07 o
  -7   1  11       2636.56       2253.53        59.27 o
  -6   1  11       3283.92       3207.06        84.17 o
  -5   1  11         12.70         23.76         7.02 o
  -4   1  11        983.25        889.98        15.11 o
  -3   1  11        459.74        495.78        13.35 o
  -2   1  11       2663.67       2754.19        61.69 o
  -1   1  11          0.87         22.38         9.24 o
   0   1  11         41.21         60.05         6.03 o
   1   1  11       1077.59       1114.15        20.18 o
   2   1  11        232.07        191.99         7.02 o
   3   1  11       3942.49       3950.98        87.15 o
   4   1  11        851.00        895.30        27.86 o
   5   1  11         97.65        147.49         7.90 o
   6   1  11         13.59         13.61         7.29 o
   7   1  11       2474.99       2519.88        79.69 o
   8   1  11         48.59         25.14         8.15 o
   9   1  11         66.74         53.72        10.23 o
  10   1  11          0.58          3.94        11.39 o
  11   1  11        341.60        317.14        20.11 o
 -14   2  11        125.53         77.61        21.28 o
 -13   2  11          0.56         10.59        14.64 o
 -12   2  11        281.53        281.66        13.69 o
 -11   2  11        605.23        597.95        28.37 o
 -10   2  11          0.01          0.90        10.05 o
  -9   2  11        797.68        787.27        22.70 o
  -8   2  11        312.80        338.81        18.31 o
  -7   2  11       1392.54       1352.28        44.46 o
  -6   2  11       1681.61       1665.70        34.63 o
  -5   2  11        526.20        525.76        13.14 o
  -4   2  11        261.89        260.02        11.38 o
  -3   2  11        614.83        603.24        12.85 o
  -2   2  11         79.94         72.13        11.74 o
  -1   2  11        305.34        305.73         7.93 o
   0   2  11        110.69        171.75         6.78 o
   1   2  11        406.16        362.43         6.85 o
   2   2  11       2410.99       2871.25        58.79 o
   3   2  11        419.28        460.88        14.59 o
   4   2  11       1148.47       1023.31        23.34 o
   5   2  11       2577.21       2600.50        76.81 o
   6   2  11       1216.17       1285.66        63.31 o
   7   2  11        318.17        345.00        12.85 o
   8   2  11          8.20          6.93         8.02 o
   9   2  11       1209.70       1281.90        43.38 o
  10   2  11        143.24        131.33        12.01 o
  11   2  11         51.75         21.73        11.98 o
 -14   3  11        152.18         65.59        22.85 o
 -13   3  11        143.38         97.45        15.52 o
 -12   3  11        131.44        153.13        15.25 o
 -11   3  11         15.66         11.97        11.13 o
 -10   3  11        748.30        763.59        18.25 o
  -9   3  11        529.77        513.28        16.84 o
  -8   3  11          6.10          9.35         8.68 o
  -7   3  11         81.26         91.93         8.19 o
  -6   3  11        200.01        184.36        10.61 o
  -5   3  11        710.10        651.23        24.70 o
  -4   3  11        729.42        912.52        24.47 o
  -3   3  11       7764.26       7559.88       179.16 o
  -2   3  11         10.23         18.13         6.76 o
  -1   3  11        531.41        554.04        10.90 o
   0   3  11       5037.98       5538.72       106.42 o
   1   3  11        897.98        897.15        20.42 o
   2   3  11         26.00         28.26         6.49 o
   3   3  11        167.57        185.33         7.43 o
   4   3  11       1077.84       1140.83        26.87 o
   5   3  11         58.01         61.29         7.05 o
   6   3  11        661.38        615.35        28.98 o
   7   3  11       1099.58       1186.03        50.38 o
   8   3  11          0.31          4.21         8.14 o
   9   3  11         98.41         90.84        10.79 o
  10   3  11        945.04        999.59        50.87 o
  11   3  11        150.20        142.98        21.73 o
 -14   4  11        213.21        148.74        30.19 o
 -13   4  11         34.74         34.36        15.97 o
 -12   4  11        770.57        801.23        19.47 o
 -11   4  11         14.43          2.96        10.66 o
 -10   4  11        198.59        174.38        17.05 o
  -9   4  11        157.45        160.96        11.20 o
  -8   4  11       1940.93       2085.35       100.18 o
  -7   4  11         34.60         45.69         8.22 o
  -6   4  11        749.53        731.56        31.38 o
  -5   4  11         40.97         30.51         6.58 o
  -4   4  11        614.61        529.69        18.46 o
  -3   4  11        122.14         99.49         6.66 o
  -2   4  11      14836.79      16270.77       396.62 o
  -1   4  11        453.50        461.47        14.19 o
   0   4  11       3499.68       3192.82        70.93 o
   1   4  11         87.44         97.41         6.63 o
   2   4  11       3197.34       3498.41        67.37 o
   3   4  11         14.52         11.69         6.36 o
   4   4  11       1413.39       1354.81        46.49 o
   5   4  11        126.05        124.40         7.07 o
   6   4  11       1023.88       1100.72        42.85 o
   7   4  11         17.43         14.21         8.18 o
   8   4  11       1526.24       1492.99        68.03 o
   9   4  11         44.95         53.82        12.50 o
  10   4  11         31.74          9.90        12.12 o
  11   4  11          1.70          8.12        12.39 o
 -13   5  11         29.47         40.68        14.26 o
 -12   5  11        342.70        358.67        27.55 o
[truncated: 130,195 more chars]
